# Supplementary material for: Investigating uncharacterised genes in Saccharomyces cerevisiae using robot scientists
Source: Sci Rep. 2026 Mar 31;16:10999. doi: 10.1038/s41598-026-46236-z (PMC13043775; doi:10.1038/s41598-026-46236-z)
Supplement: Supplementary file 1 — Supplementary Information 1. [file 41598_2026_46236_MOESM1_ESM.xlsx]

## Sheet: Description
Description	Full tables for the predictions with evaluation against transcriptomics and metabolomics data. All comparisons are mutant vs. reference strain during either the glucose phase or the ethanol phase. The log2-Fold Changes (l2fc) are therefore log2(mutant/referece). Genes/metabolites which were predicted to be significantly different are marked with green. If the direction (i.e. over/under-expression…
Table	Description	Rows marked with green	Rows marked with yellow
pathwayset_glucose_tra	Predictions based on pathways sets, glucose phase, transcriptomics	FDR < 0.05	-
pathwayset_ethanol_tra	Predictions based on pathways sets, ethanol phase, transcriptomics	FDR < 0.05	-
pathwayset_glucose_met	Predictions based on pathways sets, glucose phase, metabolomics	p < 0.1	-
pathwayset_ethanol_met	Predictions based on pathways sets, ethanol phase, metabolomics	p < 0.1	-
fba_glucose_tra	Simulation vs. Empirical data - FBA, glucose phase, transcriptomics	(FDR < 0.05) AND (prediction same direction)	(FDR ≥ 0.05) AND (prediction same direction)
fba_ethanol_tra	Simulation vs. Empirical data - FBA, ethanol phase, transcriptomics	(FDR < 0.05) AND (prediction same direction)	(FDR ≥ 0.05) AND (prediction same direction)
fba_glucose_met	Simulation vs. Empirical data - FBA, glucose phase, metabolomics	(p < 0.1) AND (prediction same direction)	(p ≥ 0.1) AND (prediction same direction)
fba_ethanol_met	Simulation vs. Empirical data - FBA, ethanol phase, metabolomics	(p < 0.1) AND (prediction same direction)	(p ≥ 0.1) AND (prediction same direction)
lgem_glucose_tra	Simulation vs. Empirical data - LGEM+, glucose phase, transcriptomics	(FDR < 0.05) AND (prediction same direction)	(FDR ≥ 0.05) AND (prediction same direction)
lgem_ethanol_tra	Simulation vs. Empirical data - LGEM+, ethanol phase, transcriptomics	(FDR < 0.05) AND (prediction same direction)	(FDR ≥ 0.05) AND (prediction same direction)
lgem_glucose_met	Simulation vs. Empirical data - LGEM+, glucose phase, metabolomics	(p < 0.1) AND (prediction same direction)	(p ≥ 0.1) AND (prediction same direction)
lgem_ethanol_met	Simulation vs. Empirical data - LGEM+, glucose phase, metabolomics	(p < 0.1) AND (prediction same direction)	(p ≥ 0.1) AND (prediction same direction)

## Sheet: pathwayset_glucose_tra
Gene stable ID	Gene name	Pathway	log2FoldChange	padj
YBR218C	PYC2	TCA cycle	0.0232606	0.92979
YBR221C	PDB1	TCA cycle	-0.162817	0.262351
YCR005C	CIT2	TCA cycle	-0.344894	0.0392298
YDL066W	IDP1	TCA cycle	-0.0338779	0.896746
YDL078C	MDH3	TCA cycle	-0.197587	0.30817
YDR148C	KGD2	TCA cycle	-0.543065	6.84488e-05
YDR178W	SDH4	TCA cycle	-0.428667	0.00336876
YER178W	PDA1	TCA cycle	-0.111269	0.577561
YFL018C	LPD1	TCA cycle	-0.277794	0.0794479
YGL062W	PYC1	TCA cycle	-0.517845	7.77624e-05
YGR244C	LSC2	TCA cycle	-0.202541	0.171196
YIL125W	KGD1	TCA cycle	-0.453889	0.00562163
YJL045W	YJL045W	TCA cycle	-0.0306361	0.902267
YKL085W	MDH1	TCA cycle	-0.360119	0.0128729
YKL141W	SDH3	TCA cycle	-0.301821	0.0249959
YKL148C	SDH1	TCA cycle	-0.822593	5.92595e-05
YKR097W	PCK1	TCA cycle	0.151201	0.348437
YLL041C	SDH2	TCA cycle	-0.367349	0.0209587
YLR164W	SHH4	TCA cycle	-0.138888	0.423133
YLR174W	IDP2	TCA cycle	-0.713581	0.000478749
YLR304C	ACO1	TCA cycle	-0.324354	0.100546
YMR118C	SHH3	TCA cycle	-0.212878	0.277173
YNL009W	IDP3	TCA cycle	-0.0735815	0.749991
YNL037C	IDH1	TCA cycle	-0.0791175	0.708941
YNL071W	LAT1	TCA cycle	-0.155952	0.412832
YNR001C	CIT1	TCA cycle	-0.407664	0.0206002
YOL126C	MDH2	TCA cycle	0.0662098	0.777909
YOR136W	IDH2	TCA cycle	-0.121664	0.554245
YOR142W	LSC1	TCA cycle	-0.246812	0.0804269
YPL262W	FUM1	TCA cycle	-0.355549	0.0103242
YPR001W	CIT3	TCA cycle	-0.939587	5.13958e-07
Q0045	COX1	Oxidative phosphorylation	0.258267	0.205138
Q0080	ATP8	Oxidative phosphorylation	0	#N/A
Q0085	ATP6	Oxidative phosphorylation	0.0118678	0.934291
Q0105	COB	Oxidative phosphorylation	-0.0438816	0.743222
Q0110	BI2	Oxidative phosphorylation	0.0647022	#N/A
Q0115	BI3	Oxidative phosphorylation	0.0151178	#N/A
Q0120	BI4	Oxidative phosphorylation	0.0104184	0.938497
Q0130	OLI1	Oxidative phosphorylation	0.047819	0.83667
Q0250	COX2	Oxidative phosphorylation	0.0310442	0.800895
Q0275	COX3	Oxidative phosphorylation	0.0720753	#N/A
YBL045C	COR1	Oxidative phosphorylation	-0.387489	0.00539171
YBL099W	ATP1	Oxidative phosphorylation	-0.29862	0.0138525
YBR011C	IPP1	Oxidative phosphorylation	0.104314	0.579116
YBR039W	ATP3	Oxidative phosphorylation	-0.169949	0.307815
YBR127C	VMA2	Oxidative phosphorylation	-0.0279504	0.90172
YCL005W-A	VMA9	Oxidative phosphorylation	0.46023	0.0269227
YDL004W	ATP16	Oxidative phosphorylation	-0.168124	0.306193
YDL067C	COX9	Oxidative phosphorylation	-0.131982	0.516502
YDL085W	NDE2	Oxidative phosphorylation	-0.369999	0.0705786
YDL185W	VMA1	Oxidative phosphorylation	-0.0412363	0.860199
YDR178W	SDH4	Oxidative phosphorylation	-0.428667	0.00336876
YDR298C	ATP5	Oxidative phosphorylation	0.00097958	0.997094
YDR322C-A	TIM11	Oxidative phosphorylation	-0.0920302	0.674734
YDR377W	ATP17	Oxidative phosphorylation	-0.0450298	0.862993
YDR529C	QCR7	Oxidative phosphorylation	-0.146274	0.385524
YEL024W	RIP1	Oxidative phosphorylation	-0.35701	0.0650795
YEL027W	VMA3	Oxidative phosphorylation	0.0408582	0.864941
YEL039C	CYC7	Oxidative phosphorylation	-0.201813	0.268962
YEL051W	VMA8	Oxidative phosphorylation	0.276605	0.0893333
YER141W	COX15	Oxidative phosphorylation	-0.304725	0.0296985
YFR033C	QCR6	Oxidative phosphorylation	-0.204319	0.272406
YGL008C	PMA1	Oxidative phosphorylation	0.0680395	0.758363
YGL187C	COX4	Oxidative phosphorylation	-0.51583	0.00341511
YGL191W	COX13	Oxidative phosphorylation	-0.090704	0.676349
YGR020C	VMA7	Oxidative phosphorylation	0.219005	0.169602
YGR183C	QCR9	Oxidative phosphorylation	0.0775559	0.709186
YHR001W-A	QCR10	Oxidative phosphorylation	-0.304626	0.0875231
YHR026W	VMA16	Oxidative phosphorylation	0.158173	0.39579
YHR039C-A	VMA10	Oxidative phosphorylation	0.448227	0.00324639
YHR051W	COX6	Oxidative phosphorylation	-0.251706	0.139864
YIL111W	COX5B	Oxidative phosphorylation	0.202034	0.262025
YJL045W	YJL045W	Oxidative phosphorylation	-0.0306361	0.902267
YJL166W	QCR8	Oxidative phosphorylation	-0.159211	0.416075
YJR048W	CYC1	Oxidative phosphorylation	-0.972558	0.00252265
YJR121W	ATP2	Oxidative phosphorylation	-0.443325	0.000899453
YKL016C	ATP7	Oxidative phosphorylation	-0.109633	0.561741
YKL080W	VMA5	Oxidative phosphorylation	0.297804	0.0804477
YKL141W	SDH3	Oxidative phosphorylation	-0.301821	0.0249959
YKL148C	SDH1	Oxidative phosphorylation	-0.822593	5.92595e-05
YKL192C	ACP1	Oxidative phosphorylation	0.0458903	0.860279
YLL009C	COX17	Oxidative phosphorylation	-0.0641453	0.765568
YLL041C	SDH2	Oxidative phosphorylation	-0.367349	0.0209587
YLR038C	COX12	Oxidative phosphorylation	-0.0948049	0.660602
YLR164W	SHH4	Oxidative phosphorylation	-0.138888	0.423133
YLR295C	ATP14	Oxidative phosphorylation	-0.0786444	0.72962
YLR395C	COX8	Oxidative phosphorylation	-0.220143	0.250629
YLR447C	VMA6	Oxidative phosphorylation	0.100566	0.572324
YML081C-A	ATP18	Oxidative phosphorylation	0.00345114	0.990506
YML120C	NDI1	Oxidative phosphorylation	-0.402039	0.0454167
YMR054W	STV1	Oxidative phosphorylation	-0.116891	0.565692
YMR118C	SHH3	Oxidative phosphorylation	-0.212878	0.277173
YMR145C	NDE1	Oxidative phosphorylation	-0.12497	0.549475
YMR256C	COX7	Oxidative phosphorylation	0.122825	0.551543
YMR267W	PPA2	Oxidative phosphorylation	-0.199375	0.260083
YNL052W	COX5A	Oxidative phosphorylation	-0.38088	0.0663513
YOL077W-A	ATP19	Oxidative phosphorylation	0.0524234	0.835518
YOR020W-A	YOR020W-A	Oxidative phosphorylation	0.07294	0.75183
YOR065W	CYT1	Oxidative phosphorylation	-0.560372	0.000736548
YOR270C	VPH1	Oxidative phosphorylation	-0.0605129	0.788947
YOR332W	VMA4	Oxidative phosphorylation	-0.00288785	0.991553
YPL036W	PMA2	Oxidative phosphorylation	0.0701454	0.759664
YPL078C	ATP4	Oxidative phosphorylation	-0.227711	0.100405
YPL132W	COX11	Oxidative phosphorylation	0.199865	0.255518
YPL172C	COX10	Oxidative phosphorylation	0.0453999	0.86147
YPL234C	VMA11	Oxidative phosphorylation	0.121319	0.482434
YPL271W	ATP15	Oxidative phosphorylation	0.0107861	0.971004
YPR020W	ATP20	Oxidative phosphorylation	-0.00122778	0.996503
YPR036W	VMA13	Oxidative phosphorylation	0.0905547	0.59475
YPR191W	QCR2	Oxidative phosphorylation	-0.487236	0.000814897
YAL044C	GCV3	Glyoxylate shunt	0.0862671	0.664691
YAL054C	ACS1	Glyoxylate shunt	-0.992067	1.03609e-14
YBR222C	PCS60	Glyoxylate shunt	-0.216381	0.147694
YBR263W	SHM1	Glyoxylate shunt	-0.0680015	0.729587
YCR005C	CIT2	Glyoxylate shunt	-0.344894	0.0392298
YDL078C	MDH3	Glyoxylate shunt	-0.197587	0.30817
YDR019C	GCV1	Glyoxylate shunt	0.0643036	0.751403
YDR256C	CTA1	Glyoxylate shunt	-0.468818	0.0470837
YDR428C	BNA7	Glyoxylate shunt	-0.0393449	0.878762
YER065C	ICL1	Glyoxylate shunt	-0.578778	0.0233693
YFL018C	LPD1	Glyoxylate shunt	-0.277794	0.0794479
YFL030W	AGX1	Glyoxylate shunt	-0.41268	0.0355931
YGR088W	CTT1	Glyoxylate shunt	0.184603	0.339189
YGR205W	TDA10	Glyoxylate shunt	-0.0411553	0.872697
YIR031C	DAL7	Glyoxylate shunt	0.0481359	0.8524
YKL085W	MDH1	Glyoxylate shunt	-0.360119	0.0128729
YLR058C	SHM2	Glyoxylate shunt	0.0496654	0.752015
YLR153C	ACS2	Glyoxylate shunt	-0.13165	0.522679
YLR304C	ACO1	Glyoxylate shunt	-0.324354	0.100546
YMR189W	GCV2	Glyoxylate shunt	0.0776682	0.680464
YNL117W	MLS1	Glyoxylate shunt	-0.968046	0.00484171
YNL274C	GOR1	Glyoxylate shunt	-0.0394135	0.878762
YNR001C	CIT1	Glyoxylate shunt	-0.407664	0.0206002
YOL126C	MDH2	Glyoxylate shunt	0.0662098	0.777909
YOR388C	FDH1	Glyoxylate shunt	-0.0820865	0.636356
YPL028W	ERG10	Glyoxylate shunt	-0.0590154	0.80984
YPR001W	CIT3	Glyoxylate shunt	-0.939587	5.13958e-07
YPR006C	ICL2	Glyoxylate shunt	-0.828696	8.4602e-07
YPR035W	GLN1	Glyoxylate shunt	-0.0145084	0.958919
YBR218C	PYC2	Gluconeogenesis	0.0232606	0.92979
YGL062W	PYC1	Gluconeogenesis	-0.517845	7.77624e-05
YKL029C	MAE1	Gluconeogenesis	0.321899	0.138917
YKR097W	PCK1	Gluconeogenesis	0.151201	0.348437
YLR377C	FBP1	Gluconeogenesis	-0.516409	0.0152532
YOL126C	MDH2	Gluconeogenesis	0.0662098	0.777909
YBR145W	ADH5	Fermentative glycolysis	0.0145793	0.958639
YCR105W	ADH7	Fermentative glycolysis	0.0254833	0.909481
YDL080C	THI3	Fermentative glycolysis	0.0510543	0.828977
YDL168W	SFA1	Fermentative glycolysis	-0.0946342	0.660741
YGL256W	ADH4	Fermentative glycolysis	-0.0561531	0.816656
YGR087C	PDC6	Fermentative glycolysis	-0.335177	0.0991781
YLR044C	PDC1	Fermentative glycolysis	0.119532	0.56556
YLR134W	PDC5	Fermentative glycolysis	0.161338	0.417742
YMR083W	ADH3	Fermentative glycolysis	-0.157156	0.285376
YMR318C	ADH6	Fermentative glycolysis	0.167916	0.386022
YOL086C	ADH1	Fermentative glycolysis	0.0966367	0.640178
YBR221C	PDB1	Respiratory glycolysis	-0.162817	0.262351
YER178W	PDA1	Respiratory glycolysis	-0.111269	0.577561
YFL018C	LPD1	Respiratory glycolysis	-0.277794	0.0794479
YGL080W	MPC1	Respiratory glycolysis	-0.115145	0.57483
YGR193C	PDX1	Respiratory glycolysis	-0.206283	0.11765
YGR243W	MPC3	Respiratory glycolysis	-0.0356969	0.892309
YHR162W	MPC2	Respiratory glycolysis	-0.0671579	0.735053
YNL071W	LAT1	Respiratory glycolysis	-0.155952	0.412832

## Sheet: pathwayset_ethanol_tra
Gene stable ID	Gene name	Pathway	log2FoldChange	padj
YBR218C	PYC2	TCA cycle	0.000717062	1
YBR221C	PDB1	TCA cycle	-0.000566838	1
YCR005C	CIT2	TCA cycle	-0.00040761	1
YDL066W	IDP1	TCA cycle	-2.28039e-06	1
YDL078C	MDH3	TCA cycle	8.53783e-05	1
YDR148C	KGD2	TCA cycle	5.57506e-05	1
YDR178W	SDH4	TCA cycle	-0.000188456	1
YER178W	PDA1	TCA cycle	-0.000498124	1
YFL018C	LPD1	TCA cycle	-6.62918e-05	1
YGL062W	PYC1	TCA cycle	-0.000760693	1
YGR244C	LSC2	TCA cycle	-0.000626861	1
YIL125W	KGD1	TCA cycle	0.000176132	1
YJL045W	YJL045W	TCA cycle	0.000459915	1
YKL085W	MDH1	TCA cycle	0.000377012	1
YKL141W	SDH3	TCA cycle	-0.00136851	1
YKL148C	SDH1	TCA cycle	0.000285609	1
YKR097W	PCK1	TCA cycle	-0.000595784	1
YLL041C	SDH2	TCA cycle	-0.000122504	1
YLR164W	SHH4	TCA cycle	-0.00140818	1
YLR174W	IDP2	TCA cycle	-0.000323747	1
YLR304C	ACO1	TCA cycle	-0.000103303	1
YMR118C	SHH3	TCA cycle	0.000528961	1
YNL009W	IDP3	TCA cycle	-0.000119007	1
YNL037C	IDH1	TCA cycle	-0.000406777	1
YNL071W	LAT1	TCA cycle	-0.000424998	1
YNR001C	CIT1	TCA cycle	-0.00153365	1
YOL126C	MDH2	TCA cycle	-0.000189144	1
YOR136W	IDH2	TCA cycle	-0.000271077	1
YOR142W	LSC1	TCA cycle	-0.000402327	1
YPL262W	FUM1	TCA cycle	-0.00103919	1
YPR001W	CIT3	TCA cycle	-0.000647422	1
Q0045	COX1	Oxidative phosphorylation	-9.82277e-05	1
Q0080	ATP8	Oxidative phosphorylation	0	#N/A
Q0085	ATP6	Oxidative phosphorylation	-3.98827e-05	1
Q0105	COB	Oxidative phosphorylation	0.000171734	1
Q0110	BI2	Oxidative phosphorylation	-0.000600737	1
Q0115	BI3	Oxidative phosphorylation	8.7392e-05	1
Q0120	BI4	Oxidative phosphorylation	-0.000158807	1
Q0130	OLI1	Oxidative phosphorylation	4.5187e-05	1
Q0250	COX2	Oxidative phosphorylation	0.00119245	1
Q0275	COX3	Oxidative phosphorylation	0.000134893	1
YBL045C	COR1	Oxidative phosphorylation	-0.000452659	1
YBL099W	ATP1	Oxidative phosphorylation	-0.000597647	1
YBR011C	IPP1	Oxidative phosphorylation	-0.000340574	1
YBR039W	ATP3	Oxidative phosphorylation	-0.000554711	1
YBR127C	VMA2	Oxidative phosphorylation	0.000227691	1
YCL005W-A	VMA9	Oxidative phosphorylation	-0.000922122	1
YDL004W	ATP16	Oxidative phosphorylation	-0.000397168	1
YDL067C	COX9	Oxidative phosphorylation	0.000442794	1
YDL085W	NDE2	Oxidative phosphorylation	0.000696169	1
YDL185W	VMA1	Oxidative phosphorylation	-0.000242546	1
YDR178W	SDH4	Oxidative phosphorylation	-0.000188456	1
YDR298C	ATP5	Oxidative phosphorylation	-0.00118162	1
YDR322C-A	TIM11	Oxidative phosphorylation	0.000513596	1
YDR377W	ATP17	Oxidative phosphorylation	-0.000415379	1
YDR529C	QCR7	Oxidative phosphorylation	-0.00111309	1
YEL024W	RIP1	Oxidative phosphorylation	-2.10304e-05	1
YEL027W	VMA3	Oxidative phosphorylation	0.000355356	1
YEL039C	CYC7	Oxidative phosphorylation	0.000191643	1
YEL051W	VMA8	Oxidative phosphorylation	-0.000738877	1
YER141W	COX15	Oxidative phosphorylation	0.000182597	1
YFR033C	QCR6	Oxidative phosphorylation	0.000642644	1
YGL008C	PMA1	Oxidative phosphorylation	0.000439328	1
YGL187C	COX4	Oxidative phosphorylation	3.95989e-05	1
YGL191W	COX13	Oxidative phosphorylation	-0.000332231	1
YGR020C	VMA7	Oxidative phosphorylation	7.14637e-05	1
YGR183C	QCR9	Oxidative phosphorylation	-0.000924776	1
YHR001W-A	QCR10	Oxidative phosphorylation	-0.000358621	1
YHR026W	VMA16	Oxidative phosphorylation	0.000281823	1
YHR039C-A	VMA10	Oxidative phosphorylation	-0.000215015	1
YHR051W	COX6	Oxidative phosphorylation	-0.000180433	1
YIL111W	COX5B	Oxidative phosphorylation	0.0138669	0.734855
YJL045W	YJL045W	Oxidative phosphorylation	0.000459915	1
YJL166W	QCR8	Oxidative phosphorylation	9.74629e-06	1
YJR048W	CYC1	Oxidative phosphorylation	0.000487069	1
YJR121W	ATP2	Oxidative phosphorylation	-4.11137e-05	1
YKL016C	ATP7	Oxidative phosphorylation	-4.72823e-06	1
YKL080W	VMA5	Oxidative phosphorylation	0.000106267	1
YKL141W	SDH3	Oxidative phosphorylation	-0.00136851	1
YKL148C	SDH1	Oxidative phosphorylation	0.000285609	1
YKL192C	ACP1	Oxidative phosphorylation	-0.000551297	1
YLL009C	COX17	Oxidative phosphorylation	-0.0013704	1
YLL041C	SDH2	Oxidative phosphorylation	-0.000122504	1
YLR038C	COX12	Oxidative phosphorylation	-0.000583877	1
YLR164W	SHH4	Oxidative phosphorylation	-0.00140818	1
YLR295C	ATP14	Oxidative phosphorylation	-0.000188038	1
YLR395C	COX8	Oxidative phosphorylation	-0.000578252	1
YLR447C	VMA6	Oxidative phosphorylation	-0.000562778	1
YML081C-A	ATP18	Oxidative phosphorylation	-0.00160487	1
YML120C	NDI1	Oxidative phosphorylation	0.000581433	1
YMR054W	STV1	Oxidative phosphorylation	0.000374979	1
YMR118C	SHH3	Oxidative phosphorylation	0.000528961	1
YMR145C	NDE1	Oxidative phosphorylation	0.000301021	1
YMR256C	COX7	Oxidative phosphorylation	-0.00131484	1
YMR267W	PPA2	Oxidative phosphorylation	-0.000456964	1
YNL052W	COX5A	Oxidative phosphorylation	0.000291925	1
YOL077W-A	ATP19	Oxidative phosphorylation	-0.000225462	1
YOR020W-A	YOR020W-A	Oxidative phosphorylation	-0.00119514	1
YOR065W	CYT1	Oxidative phosphorylation	0.000546413	1
YOR270C	VPH1	Oxidative phosphorylation	-0.000167656	1
YOR332W	VMA4	Oxidative phosphorylation	0.000118654	1
YPL036W	PMA2	Oxidative phosphorylation	0.000508965	1
YPL078C	ATP4	Oxidative phosphorylation	-0.000621641	1
YPL132W	COX11	Oxidative phosphorylation	-0.000564128	1
YPL172C	COX10	Oxidative phosphorylation	4.87576e-05	1
YPL234C	VMA11	Oxidative phosphorylation	-0.00023338	1
YPL271W	ATP15	Oxidative phosphorylation	0.000191385	1
YPR020W	ATP20	Oxidative phosphorylation	0.000104849	1
YPR036W	VMA13	Oxidative phosphorylation	-0.000228053	1
YPR191W	QCR2	Oxidative phosphorylation	0.000414339	1
YAL044C	GCV3	Glyoxylate shunt	0.000278584	1
YAL054C	ACS1	Glyoxylate shunt	0.000676572	1
YBR222C	PCS60	Glyoxylate shunt	0.0010656	1
YBR263W	SHM1	Glyoxylate shunt	0.000826093	1
YCR005C	CIT2	Glyoxylate shunt	-0.00040761	1
YDL078C	MDH3	Glyoxylate shunt	8.53783e-05	1
YDR019C	GCV1	Glyoxylate shunt	0.000371	1
YDR256C	CTA1	Glyoxylate shunt	0.000568587	1
YDR428C	BNA7	Glyoxylate shunt	-0.000385715	1
YER065C	ICL1	Glyoxylate shunt	0.00135566	1
YFL018C	LPD1	Glyoxylate shunt	-6.62918e-05	1
YFL030W	AGX1	Glyoxylate shunt	-0.000338366	1
YGR088W	CTT1	Glyoxylate shunt	-0.00664823	1
YGR205W	TDA10	Glyoxylate shunt	-2.67793e-05	1
YIR031C	DAL7	Glyoxylate shunt	0.000227389	1
YKL085W	MDH1	Glyoxylate shunt	0.000377012	1
YLR058C	SHM2	Glyoxylate shunt	0.000667831	1
YLR153C	ACS2	Glyoxylate shunt	0.000717665	1
YLR304C	ACO1	Glyoxylate shunt	-0.000103303	1
YMR189W	GCV2	Glyoxylate shunt	0.000299112	1
YNL117W	MLS1	Glyoxylate shunt	0.000878744	1
YNL274C	GOR1	Glyoxylate shunt	-0.000769366	1
YNR001C	CIT1	Glyoxylate shunt	-0.00153365	1
YOL126C	MDH2	Glyoxylate shunt	-0.000189144	1
YOR388C	FDH1	Glyoxylate shunt	-0.000192589	1
YPL028W	ERG10	Glyoxylate shunt	-0.000204608	1
YPR001W	CIT3	Glyoxylate shunt	-0.000647422	1
YPR006C	ICL2	Glyoxylate shunt	0.000521599	1
YPR035W	GLN1	Glyoxylate shunt	0.000749861	1
YBR218C	PYC2	Gluconeogenesis	0.000717062	1
YGL062W	PYC1	Gluconeogenesis	-0.000760693	1
YKL029C	MAE1	Gluconeogenesis	0.000852099	1
YKR097W	PCK1	Gluconeogenesis	-0.000595784	1
YLR377C	FBP1	Gluconeogenesis	0.000300786	1
YOL126C	MDH2	Gluconeogenesis	-0.000189144	1
YBR145W	ADH5	Fermentative glycolysis	0.000661812	1
YCR105W	ADH7	Fermentative glycolysis	-0.00053009	1
YDL080C	THI3	Fermentative glycolysis	0.000107603	1
YDL168W	SFA1	Fermentative glycolysis	0.000348222	1
YGL256W	ADH4	Fermentative glycolysis	0.000354259	1
YGR087C	PDC6	Fermentative glycolysis	3.29973e-05	1
YLR044C	PDC1	Fermentative glycolysis	0.000439824	1
YLR134W	PDC5	Fermentative glycolysis	-5.75818e-05	1
YMR083W	ADH3	Fermentative glycolysis	0.000572647	1
YMR318C	ADH6	Fermentative glycolysis	0.00124205	1
YOL086C	ADH1	Fermentative glycolysis	0.000406645	1
YBR221C	PDB1	Respiratory glycolysis	-0.000566838	1
YER178W	PDA1	Respiratory glycolysis	-0.000498124	1
YFL018C	LPD1	Respiratory glycolysis	-6.62918e-05	1
YGL080W	MPC1	Respiratory glycolysis	-0.00114534	1
YGR193C	PDX1	Respiratory glycolysis	0.000444881	1
YGR243W	MPC3	Respiratory glycolysis	-0.000489318	1
YHR162W	MPC2	Respiratory glycolysis	-0.000100105	1
YNL071W	LAT1	Respiratory glycolysis	-0.000424998	1

## Sheet: pathwayset_glucose_met
KEGG ID	Metabolite name	Pathway	Identified	QC	l2fc	p
C00022	Pyruvic acid	TCA cycle	NO	#N/A	#N/A	#N/A
C00024	Acetyl-CoA	TCA cycle	NO	#N/A	#N/A	#N/A
C00026	Oxoglutaric acid	TCA cycle	YES	PASS	0.472561	0.643219
C00036	Oxalacetic acid	TCA cycle	NO	#N/A	#N/A	#N/A
C00042	Succinic acid	TCA cycle	YES	PASS	0.776326	0.150041
C00068	Thiamine pyrophosphate	TCA cycle	NO	#N/A	#N/A	#N/A
C00074	Phosphoenolpyruvic acid	TCA cycle	YES	PASS	-0.0804647	0.0774267
C00091	Succinyl-CoA	TCA cycle	NO	#N/A	#N/A	#N/A
C00122	Fumaric acid	TCA cycle	NO	#N/A	#N/A	#N/A
C00149	Malic acid	TCA cycle	YES	FAIL	#N/A	#N/A
C00158	Citric acid	TCA cycle	NO	#N/A	#N/A	#N/A
C00311	Isocitric acid	TCA cycle	NO	#N/A	#N/A	#N/A
C00417	cis-Aconitic acid	TCA cycle	YES	PASS	0.277783	0.759029
C05125	2-(a-Hydroxyethyl)thiamine diphosphate	TCA cycle	NO	#N/A	#N/A	#N/A
C05379	Oxalosuccinic acid	TCA cycle	NO	#N/A	#N/A	#N/A
C05381	3-Carboxy-1-hydroxypropylthiamine diphosphate	TCA cycle	NO	#N/A	#N/A	#N/A
C15972	Enzyme N6-(lipoyl)lysine	TCA cycle	NO	#N/A	#N/A	#N/A
C15973	Enzyme N6-(dihydrolipoyl)lysine	TCA cycle	NO	#N/A	#N/A	#N/A
C16254	S-Succinyl- dihydrolipoamide-E	TCA cycle	NO	#N/A	#N/A	#N/A
C16255	S-Acetyldihydrolipoamide-E	TCA cycle	NO	#N/A	#N/A	#N/A
C00001	Water	Oxidative phosphorylation	NO	#N/A	#N/A	#N/A
C00002	Adenosine triphosphate	Oxidative phosphorylation	NO	#N/A	#N/A	#N/A
C00003	NAD	Oxidative phosphorylation	YES	PASS	-0.42957	0.650478
C00004	NADH	Oxidative phosphorylation	YES	PASS	0.730073	0.324705
C00007	Oxygen	Oxidative phosphorylation	NO	#N/A	#N/A	#N/A
C00008	ADP	Oxidative phosphorylation	NO	#N/A	#N/A	#N/A
C00009	Phosphate	Oxidative phosphorylation	NO	#N/A	#N/A	#N/A
C00013	Pyrophosphate	Oxidative phosphorylation	NO	#N/A	#N/A	#N/A
C00042	Succinic acid	Oxidative phosphorylation	YES	PASS	0.776326	0.150041
C00080	Hydrogen Ion	Oxidative phosphorylation	NO	#N/A	#N/A	#N/A
C00122	Fumaric acid	Oxidative phosphorylation	NO	#N/A	#N/A	#N/A
C00536	Triphosphate	Oxidative phosphorylation	NO	#N/A	#N/A	#N/A
C00007	Oxygen	Glyoxylate shunt	NO	#N/A	#N/A	#N/A
C00011	Carbon dioxide	Glyoxylate shunt	NO	#N/A	#N/A	#N/A
C00014	Ammonia	Glyoxylate shunt	NO	#N/A	#N/A	#N/A
C00022	Pyruvic acid	Glyoxylate shunt	NO	#N/A	#N/A	#N/A
C00024	Acetyl-CoA	Glyoxylate shunt	NO	#N/A	#N/A	#N/A
C00025	Glutamic acid	Glyoxylate shunt	YES	PASS	0.865112	0.0197962
C00025	Glutamic acid	Glyoxylate shunt	YES	PASS	0.53092	0.386
C00026	Oxoglutaric acid	Glyoxylate shunt	YES	PASS	0.472561	0.643219
C00027	Hydrogen peroxide	Glyoxylate shunt	NO	#N/A	#N/A	#N/A
C00033	Acetic acid	Glyoxylate shunt	NO	#N/A	#N/A	#N/A
C00036	Oxalacetic acid	Glyoxylate shunt	NO	#N/A	#N/A	#N/A
C00037	Glycine	Glyoxylate shunt	NO	#N/A	#N/A	#N/A
C00042	Succinic acid	Glyoxylate shunt	YES	PASS	0.776326	0.150041
C00048	Glyoxylic acid	Glyoxylate shunt	NO	#N/A	#N/A	#N/A
C00058	Formic acid	Glyoxylate shunt	NO	#N/A	#N/A	#N/A
C00064	Glutamine	Glyoxylate shunt	YES	PASS	0.535925	0.287237
C00065	Serine	Glyoxylate shunt	YES	FAIL	#N/A	#N/A
C00091	Succinyl-CoA	Glyoxylate shunt	NO	#N/A	#N/A	#N/A
C00100	Propionyl-CoA	Glyoxylate shunt	NO	#N/A	#N/A	#N/A
C00111	Dihydroxyacetone phosphate	Glyoxylate shunt	NO	#N/A	#N/A	#N/A
C00136	Butyryl-CoA	Glyoxylate shunt	NO	#N/A	#N/A	#N/A
C00149	Malic acid	Glyoxylate shunt	YES	FAIL	#N/A	#N/A
C00158	Citric acid	Glyoxylate shunt	NO	#N/A	#N/A	#N/A
C00160	Glycolate	Glyoxylate shunt	NO	#N/A	#N/A	#N/A
C00168	Hydroxypyruvic acid	Glyoxylate shunt	NO	#N/A	#N/A	#N/A
C00197	D-Glycerate 3-phosphate	Glyoxylate shunt	NO	#N/A	#N/A	#N/A
C00209	Oxalic acid	Glyoxylate shunt	NO	#N/A	#N/A	#N/A
C00258	Glyceric acid	Glyoxylate shunt	NO	#N/A	#N/A	#N/A
C00266	Glycolaldehyde	Glyoxylate shunt	NO	#N/A	#N/A	#N/A
C00311	Isocitric acid	Glyoxylate shunt	NO	#N/A	#N/A	#N/A
C00313	oxalyl-CoA	Glyoxylate shunt	NO	#N/A	#N/A	#N/A
C00332	Acetoacetyl-CoA	Glyoxylate shunt	NO	#N/A	#N/A	#N/A
C00417	cis-Aconitic acid	Glyoxylate shunt	YES	PASS	0.277783	0.759029
C00552	meso-Tartaric acid	Glyoxylate shunt	NO	#N/A	#N/A	#N/A
C00631	2-Phospho-D-glyceric acid	Glyoxylate shunt	NO	#N/A	#N/A	#N/A
C00683	S-Methylmalonyl-CoA	Glyoxylate shunt	NO	#N/A	#N/A	#N/A
C00798	Formyl-CoA	Glyoxylate shunt	NO	#N/A	#N/A	#N/A
C00877	Crotonoyl-CoA	Glyoxylate shunt	NO	#N/A	#N/A	#N/A
C00888	Pentanoyl-CoA	Glyoxylate shunt	NO	#N/A	#N/A	#N/A
C00898	Tartaric acid	Glyoxylate shunt	YES	FAIL	#N/A	#N/A
C00975	Dihydroxyfumaric acid	Glyoxylate shunt	NO	#N/A	#N/A	#N/A
C00988	Phosphoglycolic acid	Glyoxylate shunt	NO	#N/A	#N/A	#N/A
C01127	4-Hydroxy-2-oxoglutaric acid	Glyoxylate shunt	NO	#N/A	#N/A	#N/A
C01146	Tartronate semialdehyde	Glyoxylate shunt	NO	#N/A	#N/A	#N/A
C01182	D-Ribulose 1,5-bisphosphate	Glyoxylate shunt	NO	#N/A	#N/A	#N/A
C01213	L-methylmalonyl-CoA	Glyoxylate shunt	NO	#N/A	#N/A	#N/A
C01380	Polyethylene glycol	Glyoxylate shunt	NO	#N/A	#N/A	#N/A
C01732	Mesaconic acid	Glyoxylate shunt	YES	FAIL	#N/A	#N/A
C01989	3-Ethylmalate	Glyoxylate shunt	NO	#N/A	#N/A	#N/A
C01990	3-Oxalomalic acid	Glyoxylate shunt	NO	#N/A	#N/A	#N/A
C02123	3-propylmalic acid	Glyoxylate shunt	NO	#N/A	#N/A	#N/A
C02405	Formyl phosphate	Glyoxylate shunt	NO	#N/A	#N/A	#N/A
C03217	2-hydroxy-3-oxoadipic acid	Glyoxylate shunt	NO	#N/A	#N/A	#N/A
C03459	2-Hydroxy-3-oxosuccinate	Glyoxylate shunt	NO	#N/A	#N/A	#N/A
C03548	trans-2,3-Epoxysuccinate	Glyoxylate shunt	NO	#N/A	#N/A	#N/A
C03561	3-Hydroxybutyryl-CoA	Glyoxylate shunt	NO	#N/A	#N/A	#N/A
C03618	L-threo-3-Methylaspartate	Glyoxylate shunt	NO	#N/A	#N/A	#N/A
C04348	Malyl-CoA	Glyoxylate shunt	NO	#N/A	#N/A	#N/A
C06027	L-erythro-3-methylmalyl-CoA	Glyoxylate shunt	NO	#N/A	#N/A	#N/A
C06028	Mesaconyl-CoA	Glyoxylate shunt	NO	#N/A	#N/A	#N/A
C06049	N-Formylderivatives	Glyoxylate shunt	NO	#N/A	#N/A	#N/A
C18026	(S)-ethylmalonyl-CoA	Glyoxylate shunt	NO	#N/A	#N/A	#N/A
C18324	(2S)-Methylsuccinyl-CoA	Glyoxylate shunt	NO	#N/A	#N/A	#N/A
C20238	(2R)-Ethylmalonyl-CoA	Glyoxylate shunt	NO	#N/A	#N/A	#N/A
C22337	D-Ribulose 1-phosphate	Glyoxylate shunt	NO	#N/A	#N/A	#N/A
C00084	Acetaldehyde	Fermentative glycolysis	NO	#N/A	#N/A	#N/A
C00469	Ethanol	Fermentative glycolysis	NO	#N/A	#N/A	#N/A
C00024	Acetyl-CoA	Respiratory glycolysis	NO	#N/A	#N/A	#N/A

## Sheet: pathwayset_ethanol_met
KEGG ID	Metabolite name	Pathway	Identified	QC	l2fc	p
C00022	Pyruvic acid	TCA cycle	NO	#N/A	#N/A	#N/A
C00024	Acetyl-CoA	TCA cycle	NO	#N/A	#N/A	#N/A
C00026	Oxoglutaric acid	TCA cycle	YES	PASS	0.215458	0.836063
C00036	Oxalacetic acid	TCA cycle	NO	#N/A	#N/A	#N/A
C00042	Succinic acid	TCA cycle	YES	PASS	-0.398731	0.277576
C00068	Thiamine pyrophosphate	TCA cycle	NO	#N/A	#N/A	#N/A
C00074	Phosphoenolpyruvic acid	TCA cycle	YES	PASS	0.0108988	0.756739
C00091	Succinyl-CoA	TCA cycle	NO	#N/A	#N/A	#N/A
C00122	Fumaric acid	TCA cycle	NO	#N/A	#N/A	#N/A
C00149	Malic acid	TCA cycle	YES	FAIL	#N/A	#N/A
C00158	Citric acid	TCA cycle	NO	#N/A	#N/A	#N/A
C00311	Isocitric acid	TCA cycle	NO	#N/A	#N/A	#N/A
C00417	cis-Aconitic acid	TCA cycle	YES	PASS	0.731001	0.197903
C05125	2-(a-Hydroxyethyl)thiamine diphosphate	TCA cycle	NO	#N/A	#N/A	#N/A
C05379	Oxalosuccinic acid	TCA cycle	NO	#N/A	#N/A	#N/A
C05381	3-Carboxy-1-hydroxypropylthiamine diphosphate	TCA cycle	NO	#N/A	#N/A	#N/A
C15972	Enzyme N6-(lipoyl)lysine	TCA cycle	NO	#N/A	#N/A	#N/A
C15973	Enzyme N6-(dihydrolipoyl)lysine	TCA cycle	NO	#N/A	#N/A	#N/A
C16254	S-Succinyl- dihydrolipoamide-E	TCA cycle	NO	#N/A	#N/A	#N/A
C16255	S-Acetyldihydrolipoamide-E	TCA cycle	NO	#N/A	#N/A	#N/A
C00001	Water	Oxidative phosphorylation	NO	#N/A	#N/A	#N/A
C00002	Adenosine triphosphate	Oxidative phosphorylation	NO	#N/A	#N/A	#N/A
C00003	NAD	Oxidative phosphorylation	YES	PASS	2.81903	0.0243258
C00004	NADH	Oxidative phosphorylation	YES	PASS	2.82048	0.000190612
C00007	Oxygen	Oxidative phosphorylation	NO	#N/A	#N/A	#N/A
C00008	ADP	Oxidative phosphorylation	NO	#N/A	#N/A	#N/A
C00009	Phosphate	Oxidative phosphorylation	NO	#N/A	#N/A	#N/A
C00013	Pyrophosphate	Oxidative phosphorylation	NO	#N/A	#N/A	#N/A
C00042	Succinic acid	Oxidative phosphorylation	YES	PASS	-0.398731	0.277576
C00080	Hydrogen Ion	Oxidative phosphorylation	NO	#N/A	#N/A	#N/A
C00122	Fumaric acid	Oxidative phosphorylation	NO	#N/A	#N/A	#N/A
C00536	Triphosphate	Oxidative phosphorylation	NO	#N/A	#N/A	#N/A
C00007	Oxygen	Glyoxylate shunt	NO	#N/A	#N/A	#N/A
C00011	Carbon dioxide	Glyoxylate shunt	NO	#N/A	#N/A	#N/A
C00014	Ammonia	Glyoxylate shunt	NO	#N/A	#N/A	#N/A
C00022	Pyruvic acid	Glyoxylate shunt	NO	#N/A	#N/A	#N/A
C00024	Acetyl-CoA	Glyoxylate shunt	NO	#N/A	#N/A	#N/A
C00025	Glutamic acid	Glyoxylate shunt	YES	PASS	1.73762	0.00841982
C00025	Glutamic acid	Glyoxylate shunt	YES	PASS	0.00324606	0.997522
C00026	Oxoglutaric acid	Glyoxylate shunt	YES	PASS	0.215458	0.836063
C00027	Hydrogen peroxide	Glyoxylate shunt	NO	#N/A	#N/A	#N/A
C00033	Acetic acid	Glyoxylate shunt	NO	#N/A	#N/A	#N/A
C00036	Oxalacetic acid	Glyoxylate shunt	NO	#N/A	#N/A	#N/A
C00037	Glycine	Glyoxylate shunt	NO	#N/A	#N/A	#N/A
C00042	Succinic acid	Glyoxylate shunt	YES	PASS	-0.398731	0.277576
C00048	Glyoxylic acid	Glyoxylate shunt	NO	#N/A	#N/A	#N/A
C00058	Formic acid	Glyoxylate shunt	NO	#N/A	#N/A	#N/A
C00064	Glutamine	Glyoxylate shunt	YES	PASS	-0.884318	0.343703
C00065	Serine	Glyoxylate shunt	YES	FAIL	#N/A	#N/A
C00091	Succinyl-CoA	Glyoxylate shunt	NO	#N/A	#N/A	#N/A
C00100	Propionyl-CoA	Glyoxylate shunt	NO	#N/A	#N/A	#N/A
C00111	Dihydroxyacetone phosphate	Glyoxylate shunt	NO	#N/A	#N/A	#N/A
C00136	Butyryl-CoA	Glyoxylate shunt	NO	#N/A	#N/A	#N/A
C00149	Malic acid	Glyoxylate shunt	YES	FAIL	#N/A	#N/A
C00158	Citric acid	Glyoxylate shunt	NO	#N/A	#N/A	#N/A
C00160	Glycolate	Glyoxylate shunt	NO	#N/A	#N/A	#N/A
C00168	Hydroxypyruvic acid	Glyoxylate shunt	NO	#N/A	#N/A	#N/A
C00197	D-Glycerate 3-phosphate	Glyoxylate shunt	NO	#N/A	#N/A	#N/A
C00209	Oxalic acid	Glyoxylate shunt	NO	#N/A	#N/A	#N/A
C00258	Glyceric acid	Glyoxylate shunt	NO	#N/A	#N/A	#N/A
C00266	Glycolaldehyde	Glyoxylate shunt	NO	#N/A	#N/A	#N/A
C00311	Isocitric acid	Glyoxylate shunt	NO	#N/A	#N/A	#N/A
C00313	oxalyl-CoA	Glyoxylate shunt	NO	#N/A	#N/A	#N/A
C00332	Acetoacetyl-CoA	Glyoxylate shunt	NO	#N/A	#N/A	#N/A
C00417	cis-Aconitic acid	Glyoxylate shunt	YES	PASS	0.731001	0.197903
C00552	meso-Tartaric acid	Glyoxylate shunt	NO	#N/A	#N/A	#N/A
C00631	2-Phospho-D-glyceric acid	Glyoxylate shunt	NO	#N/A	#N/A	#N/A
C00683	S-Methylmalonyl-CoA	Glyoxylate shunt	NO	#N/A	#N/A	#N/A
C00798	Formyl-CoA	Glyoxylate shunt	NO	#N/A	#N/A	#N/A
C00877	Crotonoyl-CoA	Glyoxylate shunt	NO	#N/A	#N/A	#N/A
C00888	Pentanoyl-CoA	Glyoxylate shunt	NO	#N/A	#N/A	#N/A
C00898	Tartaric acid	Glyoxylate shunt	YES	FAIL	#N/A	#N/A
C00975	Dihydroxyfumaric acid	Glyoxylate shunt	NO	#N/A	#N/A	#N/A
C00988	Phosphoglycolic acid	Glyoxylate shunt	NO	#N/A	#N/A	#N/A
C01127	4-Hydroxy-2-oxoglutaric acid	Glyoxylate shunt	NO	#N/A	#N/A	#N/A
C01146	Tartronate semialdehyde	Glyoxylate shunt	NO	#N/A	#N/A	#N/A
C01182	D-Ribulose 1,5-bisphosphate	Glyoxylate shunt	NO	#N/A	#N/A	#N/A
C01213	L-methylmalonyl-CoA	Glyoxylate shunt	NO	#N/A	#N/A	#N/A
C01380	Polyethylene glycol	Glyoxylate shunt	NO	#N/A	#N/A	#N/A
C01732	Mesaconic acid	Glyoxylate shunt	YES	FAIL	#N/A	#N/A
C01989	3-Ethylmalate	Glyoxylate shunt	NO	#N/A	#N/A	#N/A
C01990	3-Oxalomalic acid	Glyoxylate shunt	NO	#N/A	#N/A	#N/A
C02123	3-propylmalic acid	Glyoxylate shunt	NO	#N/A	#N/A	#N/A
C02405	Formyl phosphate	Glyoxylate shunt	NO	#N/A	#N/A	#N/A
C03217	2-hydroxy-3-oxoadipic acid	Glyoxylate shunt	NO	#N/A	#N/A	#N/A
C03459	2-Hydroxy-3-oxosuccinate	Glyoxylate shunt	NO	#N/A	#N/A	#N/A
C03548	trans-2,3-Epoxysuccinate	Glyoxylate shunt	NO	#N/A	#N/A	#N/A
C03561	3-Hydroxybutyryl-CoA	Glyoxylate shunt	NO	#N/A	#N/A	#N/A
C03618	L-threo-3-Methylaspartate	Glyoxylate shunt	NO	#N/A	#N/A	#N/A
C04348	Malyl-CoA	Glyoxylate shunt	NO	#N/A	#N/A	#N/A
C06027	L-erythro-3-methylmalyl-CoA	Glyoxylate shunt	NO	#N/A	#N/A	#N/A
C06028	Mesaconyl-CoA	Glyoxylate shunt	NO	#N/A	#N/A	#N/A
C06049	N-Formylderivatives	Glyoxylate shunt	NO	#N/A	#N/A	#N/A
C18026	(S)-ethylmalonyl-CoA	Glyoxylate shunt	NO	#N/A	#N/A	#N/A
C18324	(2S)-Methylsuccinyl-CoA	Glyoxylate shunt	NO	#N/A	#N/A	#N/A
C20238	(2R)-Ethylmalonyl-CoA	Glyoxylate shunt	NO	#N/A	#N/A	#N/A
C22337	D-Ribulose 1-phosphate	Glyoxylate shunt	NO	#N/A	#N/A	#N/A
C00084	Acetaldehyde	Fermentative glycolysis	NO	#N/A	#N/A	#N/A
C00469	Ethanol	Fermentative glycolysis	NO	#N/A	#N/A	#N/A
C00024	Acetyl-CoA	Respiratory glycolysis	NO	#N/A	#N/A	#N/A

## Sheet: fba_glucose_tra
Gene stable ID	Gene name	Predicted WT	Predicted ∆	Predicted Diff	l2fc	pvalue	padj
Q0045	COX1	1	1	0	0.258267	0.0346155	0.205138
Q0080	ATP8	1	1	0	0
Q0085	ATP6	1	1	0	0.0118678	0.825557	0.934291
Q0105	COB	1	1	0	-0.0438816	0.449974	0.743222
Q0130	OLI1	1	1	0	0.047819	0.599559	0.83667
Q0250	COX2	1	1	0	0.0310442	0.538941	0.800895
Q0275	COX3	1	1	0	0.0720753	0.114603
YAL012W	CYS3	1	0.908235	-0.0917647	0.532776	0.00264071	0.0416054
YAL022C	FUN26	0	0	0	-0.225427	0.0262639	0.174329
YAL023C	PMT2	1	0.908235	-0.0917647	-0.095629	0.328714	0.646043
YAL026C	DRS2	0	0.444706	0.444706	0.0984412	0.281886	0.604945
YAL035W	FUN12	0	0	0	0.649298	0.000302077	0.00978163
YAL038W	CDC19	1	0.468235	-0.531765	0.104786	0.28431	0.608154
YAL039C	CYC3	0	0	0	-0.131382	0.204398	0.523592
YAL044C	GCV3	1	0.957647	-0.0423529	0.0862671	0.350616	0.664691
YAL054C	ACS1	1	0.929412	-0.0705882	-0.992067	3.53553e-18	1.03609e-14
YAL060W	BDH1	0	0	0	-0.133933	0.151423	0.45188
YAL061W	BDH2	0	0	0	-0.406915	0.000902174	0.02018
YAL062W	GDH3	1	0.962353	-0.0376471	-0.252791	0.0348917	0.205942
YAR015W	ADE1	1	0.908235	-0.0917647	0.0787379	0.383698	0.692732
YAR035W	YAT1	0	0.129412	0.129412	-1.0751	1.66993e-09	6.99106e-07
YAR071W	PHO11	0	0	0	-0.307555	0.0176849	0.137105
YBL011W	SCT1	1	0.908235	-0.0917647	-0.197331	0.0346619	0.205206
YBL013W	FMT1	0	0	0	-0.220792	0.0544981	0.263978
YBL015W	ACH1	0	0.48	0.48	-1.01608	7.6277e-08	1.76969e-05
YBL030C	PET9	1	1	0	-0.374316	0.000444354	0.0123429
YBL033C	RIB1	1	0.908235	-0.0917647	-0.384512	0.000121844	0.00525093
YBL039C	URA7	1	0.908235	-0.0917647	1.0586	8.40488e-06	0.000849328
YBL042C	FUI1	0	0	0	0.128591	0.213281	0.53535
YBL045C	COR1	1	1	0	-0.387489	0.00012784	0.00539171
YBL064C	PRX1	0	0	0	-0.067178	0.497484	0.77116
YBL068W	PRS4	1	0.910588	-0.0894118	0.124636	0.225623	0.550585
YBL076C	ILS1	1	0.908235	-0.0917647	0.207005	0.0634646	0.286214
YBL080C	PET112	0	0	0	-0.14368	0.169025	0.477885
YBL091C	MAP2	0	0	0	0.114523	0.212246	0.534456
YBL098W	BNA4	1	0.908235	-0.0917647	-0.055632	0.54178	0.803891
YBL099W	ATP1	1	1	0	-0.29862	0.000524699	0.0138525
YBR001C	NTH2	0	0	0	-0.293823	0.00621502	0.0723995
YBR002C	RER2	0	0	0	0.164246	0.111055	0.381308
YBR003W	COQ1	0	0	0	-0.189397	0.0409785	0.22787
YBR004C	GPI18	0	0	0	0.12082	0.239122	0.56005
YBR006W	UGA2	0	0.0752941	0.0752941	-0.186186	0.0358807	0.209518
YBR011C	IPP1	0	0.0211765	0.0211765	0.104314	0.256821	0.579116
YBR018C	GAL7	0	0.12	0.12	-0.0526048	0.487896	0.764587
YBR019C	GAL10	0	0	0	0.0257593	0.68562	0.87794
YBR020W	GAL1	0	0	0	-0.0924316	0.347649	0.661764
YBR021W	FUR4	0	0	0	0.673891	0.000100665	0.00479671
YBR022W	POA1	0	0	0	0.0281458	0.767382	0.912448
YBR023C	CHS3	1	0.908235	-0.0917647	-0.117415	0.22737	0.551807
YBR026C	ETR1	0	0	0	-0.202104	0.0640167	0.287291
YBR029C	CDS1	1	0.908235	-0.0917647	0.350815	0.00800411	0.0858463
YBR034C	HMT1	0	0	0	0.497961	0.00286423	0.043831
YBR035C	PDX3	0	0	0	-0.0890756	0.311585	0.632123
YBR036C	CSG2	0	0	0	-0.118673	0.246707	0.56831
YBR038W	CHS2	1	0.908235	-0.0917647	-0.112503	0.26944	0.591644
YBR039W	ATP3	1	1	0	-0.169949	0.0726854	0.307815
YBR041W	FAT1	0	0.155294	0.155294	0.0148993	0.86957	0.953517
YBR042C	CST26	0	0	0	0.141446	0.171147	0.481708
YBR046C	ZTA1	0	0	0	-0.398997	0.000132233	0.00549659
YBR058C-A	TSC3	0	0	0	-0.0974649	0.331045	0.647615
YBR068C	BAP2	0	0.00235294	0.00235294	-0.382674	5.31741e-05	0.00324639
YBR069C	TAT1	0	0.00235294	0.00235294	-0.186792	0.086551	0.334004
YBR070C	ALG14	0	0	0	-0.0663534	0.501814	0.774186
YBR084W	MIS1	0	0.256471	0.256471	0.104293	0.290516	0.614123
YBR085W	AAC3	1	1	0	-0.00978038	0.875094	0.955819
YBR092C	PHO3	0	0.0329412	0.0329412	0.27154	0.0304652	0.190562
YBR093C	PHO5	0	0	0	-0.138792	0.182784	0.498974
YBR097W	VPS15	0	0	0	0.142036	0.172937	0.483812
YBR110W	ALG1	0	0	0	-0.0644559	0.483382	0.76036
YBR111C	YSA1	0	0	0	-0.023913	0.793283	0.922681
YBR115C	LYS2	1	0.908235	-0.0917647	0.0394941	0.676001	0.874816
YBR117C	TKL2	1	0.985882	-0.0141176	-0.145964	0.155023	0.456368
YBR121C	GRS1	1	0.908235	-0.0917647	0.362853	0.00630452	0.0731337
YBR126C	TPS1	1	0.908235	-0.0917647	-0.157892	0.137143	0.428033
YBR127C	VMA2	0	0	0	-0.0279504	0.741715	0.90172
YBR128C	ATG14	0	0	0	-0.0387663	0.695297	0.880962
YBR132C	AGP2	0	0	0	-0.220611	0.0403991	0.225934
YBR145W	ADH5	0	0.00235294	0.00235294	0.0145793	0.879929	0.958639
YBR147W	RTC2	0	0	0	-0.0983292	0.31841	0.638383
YBR149W	ARA1	0	0	0	-0.0700982	0.468711	0.752015
YBR153W	RIB7	1	0.908235	-0.0917647	0.156859	0.121962	0.402487
YBR159W	IFA38	1	0.472941	-0.527059	0.12561	0.200161	0.520188
YBR161W	CSH1	0	0	0	0.048263	0.627041	0.853084
YBR166C	TYR1	1	0.910588	-0.0894118	0.317938	0.00598027	0.0705786
YBR176W	ECM31	1	0.908235	-0.0917647	0.0444428	0.652324	0.864941
YBR177C	EHT1	0	0	0	0.0355623	0.687833	0.878762
YBR180W	DTR1	0	0	0	0.0317357	0.618879
YBR183W	YPC1	0	0	0	0.0559203	0.569432	0.817206
YBR192W	RIM2	0	0	0	0.151533	0.146467	0.442268
YBR196C	PGI1	1	0.854118	-0.145882	0.0409408	0.675118	0.874252
YBR199W	KTR4	0	0	0	-0.00741439	0.935717	0.979083
YBR204C	LDH1	0	0.00470588	0.00470588	-0.126717	0.218194	0.541588
YBR205W	KTR3	0	0	0	-0.122816	0.208797	0.531365
YBR208C	DUR1,2	0	0	0	0.0930793	0.34056	0.656802
YBR213W	MET8	0	0	0	0.12926	0.210631	0.533265
YBR218C	PYC2	1	0.931765	-0.0682353	0.0232606	0.813521	0.92979
YBR221C	PDB1	1	0.861176	-0.138824	-0.162817	0.0536699	0.262351
YBR222C	PCS60	0	0	0	-0.216381	0.019965	0.147694
YBR229C	ROT2	0	0	0	-0.0775052	0.434864	0.73233
YBR235W	VHC1	0	0	0	-0.0291853	0.736812	0.89949
YBR241C	YBR241C	0	0	0	-0.250143	0.0325203	0.19722
YBR242W	YBR242W	0	0	0	0.0133783	0.892244	0.962888
YBR243C	ALG7	0	0	0	-0.274729	0.0117672	0.106515
YBR244W	GPX2	0	0	0	-0.0570834	0.56525	0.815587
YBR248C	HIS7	1	0.908235	-0.0917647	0.213113	0.0591012	0.274914
YBR249C	ARO4	1	0.910588	-0.0894118	0.00510274	0.956843	0.98729
YBR252W	DUT1	0	0.0141176	0.0141176	0.72396	0.000114105	0.00511261
YBR256C	RIB5	1	0.908235	-0.0917647	-0.0875762	0.323727	0.642086
YBR263W	SHM1	1	0.934118	-0.0658824	-0.0680015	0.428092	0.729587
YBR265W	TSC10	0	0	0	0.0244175	0.79778	0.923004
YBR281C	DUG2	0	0	0	0.0775006	0.435023	0.73233
YBR291C	CTP1	1	0.950588	-0.0494118	0.0255229	0.767508	0.912448
YBR293W	VBA2	0	0	0	-0.0388718	0.69449	0.880962
YBR294W	SUL1	1	0.908235	-0.0917647	-0.0454162	0.591064	0.832373
YBR295W	PCA1	0	0	0	-0.0486118	0.613688	0.843701
YBR296C	PHO89	1	0.910588	-0.0894118	0.223052	0.0386485	0.218859
YBR298C	MAL31	0	0	0	-0.238304	0.00569161	0.0686389
YBR299W	MAL32	0	0	0	-0.169078	0.11665	0.392322
YCL004W	PGS1	0	0	0	-0.15625	0.122905	0.404689
YCL005W-A	VMA9	0	0	0	0.46023	0.001424	0.0269227
YCL009C	ILV6	1	0.927059	-0.0729412	-0.0350708	0.715617	0.891942
YCL017C	NFS1	0	0	0	-0.254529	0.0143212	0.120907
YCL018W	LEU2	1	0.924706	-0.0752941	0
YCL025C	AGP1	0	0.00235294	0.00235294	-0.151022	0.148633	0.445822
YCL030C	HIS4	1	0.908235	-0.0917647	0.100547	0.299718	0.622033
YCL035C	GRX1	0	0	0	-0.0516157	0.599305	0.836515
YCL038C	ATG22	0	0	0	-0.0869531	0.383288	0.692495
YCL040W	GLK1	1	1	0	-0.177502	0.0961398	0.352392
YCL047C	POF1	0	0.00235294	0.00235294	0.22934	0.0312603	0.194142
YCL050C	APA1	0	0	0	0.103285	0.294629	0.619043
YCL052C	PBN1	0	0	0	-0.183188	0.0732379	0.30817
YCL064C	CHA1	0	0.585882	0.585882	0.083928	0.367435	0.679564
YCL069W	VBA3	0	0	0	-0.00123125	0.945463
YCR005C	CIT2	0	0.127059	0.127059	-0.344894	0.00242688	0.0392298
YCR010C	ADY2	0	0.0211765	0.0211765	-0.654481	0.000485793	0.0132204
YCR011C	ADP1	0	0	0	-0.273939	0.00226798	0.0378707
YCR012W	PGK1	1	0.776471	-0.223529	0.000833297	0.993269	0.997881
YCR024C	SLM5	0	0	0	0.0333955	0.730432	0.896746
YCR024C-A	PMP1	0	0.0188235	0.0188235	0.0909478	0.240691	0.561134
YCR028C	FEN2	0	0	0	-0.145382	0.151871	0.452713
YCR034W	ELO2	1	0.472941	-0.527059	0.136152	0.185171	0.502447
YCR036W	RBK1	0	0	0	-0.0600279	0.537089	0.799563
YCR037C	PHO87	1	0.910588	-0.0894118	0.0478035	0.628549	0.854501
YCR048W	ARE1	1	0.912941	-0.0870588	0.0511741	0.605168	0.839466
YCR053W	THR4	1	0.910588	-0.0894118	0.250235	0.0370412	0.212842
YCR068W	ATG15	0	0	0	-0.335435	0.00621849	0.0723995
YCR075C	ERS1	0	0	0	0.120488	0.234548	0.556768
YCR083W	TRX3	0	0	0	0.204587	0.0542038	0.263861
YCR098C	GIT1	0	0	0	-0.148009	0.14697	0.443559
YCR105W	ADH7	0	0	0	0.0254833	0.760358	0.909481
YCR107W	AAD3	0	0	0	-0.139325	0.164427	0.471521
YDL004W	ATP16	1	1	0	-0.168124	0.0718353	0.306193
YDL015C	TSC13	1	0.472941	-0.527059	0.132751	0.185377	0.502542
YDL022W	GPD1	0	0.0447059	0.0447059	0.128622	0.213154	0.53535
YDL024C	DIA3	1	0.903529	-0.0964706	-0.109718	0.273246	0.596015
YDL040C	NAT1	0	0	0	0.0477412	0.624022	0.850754
YDL042C	SIR2	0	0	0	-0.0595924	0.54926	0.808226
YDL045C	FAD1	1	0.908235	-0.0917647	0.0059736	0.950543	0.984821
YDL052C	SLC1	1	0.915294	-0.0847059	0.22964	0.0207263	0.150903
YDL055C	PSA1	1	0.908235	-0.0917647	-0.0604807	0.52766	0.792573
YDL066W	IDP1	1	0.569412	-0.430588	-0.0338779	0.730335	0.896746
YDL067C	COX9	1	1	0	-0.131982	0.197029	0.516502
YDL078C	MDH3	0	0.143529	0.143529	-0.197587	0.0732961	0.30817
YDL080C	THI3	0	0.0282353	0.0282353	0.0510543	0.583578	0.828977
YDL085W	NDE2	1	0.832941	-0.167059	-0.369999	0.00598491	0.0705786
YDL090C	RAM1	0	0	0	-0.0348962	0.718439	0.89284
YDL093W	PMT5	1	0.908235	-0.0917647	-0.0677819	0.490644	0.766698
YDL095W	PMT1	1	0.908235	-0.0917647	-0.268933	0.00224092	0.0375918
YDL100C	GET3	1	0.908235	-0.0917647	0.0176343	0.858434	0.949577
YDL103C	QRI1	1	0.908235	-0.0917647	-0.00414099	0.966167	0.989291
YDL120W	YFH1	0	0	0	-0.0451251	0.647952	0.862685
YDL131W	LYS21	1	0.908235	-0.0917647	0.0111078	0.90989	0.970848
YDL141W	BPL1	1	0.929412	-0.0705882	-0.0565354	0.563495	0.815587
YDL142C	CRD1	0	0	0	-6.21641e-05	0.999498	1
YDL166C	FAP7	1	0.950588	-0.0494118	0.170979	0.11327	0.385524
YDL168W	SFA1	0	0	0	-0.0946342	0.346961	0.660741
YDL171C	GLT1	0	0	0	-0.0255362	0.793591	0.922681
YDL174C	DLD1	0	0.232941	0.232941	-0.263957	0.0243188	0.166316
YDL178W	DLD2	0	0.0447059	0.0447059	0.00717342	0.941223	0.981097
YDL182W	LYS20	1	0.908235	-0.0917647	-0.138986	0.182425	0.498458
YDL185W	VMA1	0	0	0	-0.0412363	0.64225	0.860199
YDL198C	GGC1	0	0	0	-0.0556524	0.565309	0.815587
YDL205C	HEM3	1	0.701176	-0.298824	0.0502748	0.611706	0.842984
YDL210W	UGA4	0	0	0	-0.0270559	0.747412	0.903824
YDL215C	GDH2	0	0.0188235	0.0188235	-0.688827	9.22381e-07	0.000138617
YDL219W	DTD1	0	0	0	0.210736	0.0606145	0.279294
YDL236W	PHO13	0	0	0	0.148032	0.153056	0.454251
YDL238C	GUD1	0	0	0	-0.115616	0.257173	0.579505
YDL243C	AAD4	0	0	0	-0.126342	0.209638	0.53213
YDL245C	HXT15	1	1	0	0.0165258	0.850219	0.945507
YDL246C	SOR2	0	0	0	-0.0818159	0.388415	0.697243
YDL247W	MPH2	1	1	0	0.0243097	0.687723	0.878762
YDR001C	NTH1	0	0	0	-0.314052	0.00114201	0.0235681
YDR007W	TRP1	1	0.908235	-0.0917647	-0.0923229	0.304025	0.625414
YDR009W	GAL3	0	0	0	-0.197636	0.0635349	0.286214
YDR017C	KCS1	0	0	0	0.0494379	0.617834	0.846452
YDR019C	GCV1	1	0.957647	-0.0423529	0.0643036	0.464739	0.751403
YDR020C	DAS2	0	0	0	0.203806	0.0701607	0.301696
YDR023W	SES1	1	0.908235	-0.0917647	0.017278	0.860992	0.950155
YDR035W	ARO3	1	0.910588	-0.0894118	-0.0121558	0.900972	0.966434
YDR036C	EHD3	0	0	0	0.0575751	0.532584	0.797136
YDR037W	KRS1	1	0.908235	-0.0917647	0.17785	0.101988	0.363154
YDR038C	ENA5	0	0	0	-0.0206131	0.832733	0.937324
YDR039C	ENA2	0	0	0	0.103065	0.261055	0.581964
YDR040C	ENA1	0	0	0	-0.119491	0.229184	0.552684
YDR044W	HEM13	1	0.889412	-0.110588	0.0639658	0.510852	0.781138
YDR046C	BAP3	0	0.00235294	0.00235294	-0.179303	0.0627335	0.285911
YDR047W	HEM12	1	0.889412	-0.110588	-0.0616303	0.535705	0.798313
YDR050C	TPI1	1	0.842353	-0.157647	0.14565	0.142708	0.43689
YDR051C	DET1	0	0	0	0.11818	0.197977	0.518242
YDR058C	TGL2	0	0	0	-0.0932014	0.343773	0.658874
YDR062W	LCB2	0	0	0	-0.0149221	0.860526	0.95001
YDR071C	PAA1	0	0	0	0.273139	0.0143555	0.120907
YDR072C	IPT1	0	0	0	0.0830535	0.408285	0.712725
YDR074W	TPS2	1	0.908235	-0.0917647	0.00858845	0.930476	0.977145
YDR093W	DNF2	0	0	0	0.0634455	0.501513	0.774186
YDR098C	GRX3	0	0	0	0.105994	0.285939	0.610525
YDR105C	TMS1	0	0	0	-0.104019	0.265178	0.586714
YDR109C	YDR109C	0	0	0	0.113756	0.258553	0.579564
YDR111C	ALT2	1	0.592941	-0.407059	-0.0870707	0.374524	0.686018
YDR127W	ARO1	1	0.910588	-0.0894118	0.0677553	0.496622	0.770782
YDR135C	YCF1	0	0	0	0.0853686	0.333737	0.650574
YDR147W	EKI1	0	0	0	0.561673	0.000417138	0.0116978
YDR148C	KGD2	1	0.52	-0.48	-0.543065	4.08756e-07	6.84492e-05
YDR158W	HOM2	1	0.910588	-0.0894118	0.106932	0.286472	0.610994
YDR173C	ARG82	0	0	0	-0.0215695	0.823126	0.933902
YDR178W	SDH4	1	0.851765	-0.148235	-0.428667	5.57533e-05	0.00336876
YDR191W	HST4	0	0	0	-0.0825281	0.409891	0.714354
YDR196C	CAB5	1	0.908235	-0.0917647	-0.14007	0.161867	0.467111
YDR204W	COQ4	0	0	0	-0.210176	0.0465047	0.241313
YDR208W	MSS4	0	0	0	-0.115437	0.166758	0.474538
YDR226W	ADK1	1	0.950588	-0.0494118	0.296944	0.0161348	0.129137
YDR231C	COX20	1	1	0	-0.173837	0.066816	0.293975
YDR232W	HEM1	1	0.701176	-0.298824	-0.192486	0.0548574	0.264986
YDR234W	LYS4	1	0.908235	-0.0917647	0.000378787	0.996941	0.998873
YDR236C	FMN1	0	0.00705882	0.00705882	0.0402884	0.684541	0.87794
YDR242W	AMD2	0	0	0	-0.335433	0.00904827	0.0906338
YDR248C	YDR248C	0	0	0	-0.0310346	0.745023	0.902933
YDR256C	CTA1	0	0.122353	0.122353	-0.468818	0.00328566	0.0470837
YDR261C	EXG2	0	0	0	-0.0935694	0.354054	0.668067
YDR268W	MSW1	0	0	0	-0.0947254	0.335138	0.651793
YDR270W	CCC2	0	0	0	-0.030712	0.756199	0.907243
YDR272W	GLO2	0	0	0	-0.0685978	0.478575	0.758363
YDR284C	DPP1	0	0	0	-0.0448406	0.648573	0.862993
YDR287W	INM2	1	0.908235	-0.0917647	-0.165159	0.115901	0.390849
YDR294C	DPL1	0	0	0	-0.162625	0.0654326	0.290971
YDR297W	SUR2	0	0	0	-0.0105675	0.906755	0.969274
YDR298C	ATP5	1	1	0	0.00097958	0.99114	0.997094
YDR300C	PRO1	1	0.694118	-0.305882	0.178086	0.102369	0.363675
YDR302W	GPI11	0	0	0	0.107314	0.287884	0.611699
YDR305C	HNT2	0	0	0	0.129915	0.203687	0.523371
YDR315C	IPK1	0	0	0	0.148914	0.153955	0.454711
YDR321W	ASP1	0	0	0	0.332385	0.00977343	0.0957894
YDR322C-A	TIM11	1	1	0	-0.0920302	0.36091	0.674734
YDR341C	YDR341C	1	0.908235	-0.0917647	0.118809	0.239943	0.560647
YDR342C	HXT7	1	1	0	-0.00925359	0.925158	0.975765
YDR343C	HXT6	1	1	0	0.0381052	0.678738	0.876422
YDR345C	HXT3	1	1	0	0.760276	0.000348749	0.0104821
YDR352W	YPQ2	0	0	0	-0.0317865	0.748127	0.903824
YDR353W	TRR1	1	0.917647	-0.0823529	-0.101526	0.316604	0.637245
YDR354W	TRP4	1	0.908235	-0.0917647	-0.00468884	0.960264	0.988012
YDR367W	KEI1	0	0	0	0.0260521	0.791127	0.922466
YDR368W	YPR1	0	0	0	0.0896886	0.318757	0.638383
YDR371W	CTS2	0	0	0	0.0242171	0.803893	0.925728
YDR373W	FRQ1	0	0	0	0.179537	0.0754473	0.311406
YDR376W	ARH1	1	0.908235	-0.0917647	-0.00147028	0.988083	0.995728
YDR377W	ATP17	1	1	0	-0.0450298	0.648911	0.862993
YDR380W	ARO10	0	0	0	-0.453176	0.0046018	0.0590249
YDR384C	ATO3	1	0.910588	-0.0894118	-0.184731	0.0839322	0.32971
YDR387C	YDR387C	1	1	0	-0.00936088	0.924529	0.975457
YDR399W	HPT1	0	0	0	0.272001	0.0282015	0.182898
YDR400W	URH1	0	0	0	0.0213556	0.828766	0.936472
YDR402C	DIT2	0	0	0	0.078332	0.341888	0.658004
YDR403W	DIT1	0	0	0	-0.0157026	0.858619	0.949577
YDR408C	ADE8	1	0.908235	-0.0917647	0.00394872	0.96778	0.98962
YDR410C	STE14	0	0	0	0.350994	0.0092752	0.0924004
YDR428C	BNA7	1	0.908235	-0.0917647	-0.0393449	0.688628	0.878762
YDR437W	GPI19	0	0	0	-0.144554	0.131081	0.4181
YDR440W	DOT1	0	0	0	0.113294	0.266339	0.588174
YDR441C	APT2	0	0.00705882	0.00705882	0.0394266	0.670799	0.872697
YDR452W	PPN1	1	1	0	0.137504	0.0984851	0.357486
YDR453C	TSA2	0	0.110588	0.110588	-0.623942	0.000545873	0.0140476
YDR454C	GUK1	1	0.908235	-0.0917647	0.179119	0.0704811	0.302408
YDR456W	NHX1	1	0.908235	-0.0917647	-0.152077	0.091108	0.341511
YDR481C	PHO8	0	0	0	-0.331099	0.00125615	0.0253
YDR483W	KRE2	0	0	0	0.0904481	0.308955	0.6294
YDR487C	RIB3	1	0.908235	-0.0917647	0.0801398	0.417109	0.720317
YDR497C	ITR1	0	0	0	0.0842409	0.40201	0.709186
YDR502C	SAM2	1	0.934118	-0.0658824	0.163748	0.125999	0.410755
YDR503C	LPP1	0	0.348235	0.348235	-0.0745059	0.450038	0.743222
YDR508C	GNP1	1	0.936471	-0.0635294	-0.0919198	0.361378	0.674964
YDR513W	GRX2	0	0	0	0.106579	0.287187	0.611206
YDR516C	EMI2	1	1	0	-0.0682251	0.48536	0.762039
YDR529C	QCR7	1	1	0	-0.146274	0.113235	0.385524
YDR530C	APA2	0	0	0	-0.189589	0.0486339	0.247864
YDR531W	CAB1	1	0.908235	-0.0917647	0.253819	0.0266773	0.176249
YDR533C	HSP31	0	0.277647	0.277647	0.0410987	0.675026	0.874252
YDR536W	STL1	1	1	0	0.217561	0.0590101	0.274914
YDR538W	PAD1	0	0	0	-0.182706	0.0681329	0.296677
YDR539W	FDC1	0	0	0	-0.358445	0.00123537	0.0250537
YEL004W	YEA4	0	0	0	-0.00668467	0.945598	0.982999
YEL006W	YEA6	0	0	0	-0.128041	0.187958	0.505562
YEL017C-A	PMP2	0	0.0188235	0.0188235	0.0460714	0.550888	0.808604
YEL021W	URA3	1	0.908235	-0.0917647	0
YEL024W	RIP1	1	1	0	-0.35701	0.00528542	0.0650795
YEL027W	VMA3	0	0	0	0.0408582	0.652172	0.864941
YEL029C	BUD16	0	0	0	0.108809	0.281773	0.604934
YEL031W	SPF1	0	0	0	0.110651	0.256605	0.579115
YEL038W	UTR4	1	0.934118	-0.0658824	-0.148339	0.116277	0.391891
YEL039C	CYC7	1	1	0	-0.201813	0.0561695	0.268962
YEL041W	YEF1	1	0.908235	-0.0917647	-0.0967392	0.332867	0.650312
YEL042W	GDA1	0	0	0	-0.0469589	0.629674	0.854822
YEL046C	GLY1	0	0.0494118	0.0494118	-0.288219	0.0153074	0.125653
YEL047C	FRD1	0	0.270588	0.270588	0.106535	0.294173	0.618639
YEL051W	VMA8	0	0	0	0.276605	0.00877938	0.0893333
YEL058W	PCM1	1	0.908235	-0.0917647	-0.0505553	0.594605	0.835126
YEL063C	CAN1	0	0	0	-0.00297262	0.975117	0.991355
YEL066W	HPA3	0	0	0	-0.113661	0.265474	0.587149
YEL069C	HXT13	1	1	0	0.648353	0.00102094	0.0216802
YEL070W	DSF1	0	0	0	0.427624	0.00397811	0.0537228
YEL071W	DLD3	0	0.232941	0.232941	-0.0171887	0.859588	0.949826
YER003C	PMI40	1	0.908235	-0.0917647	0.0787076	0.43094	0.731314
YER005W	YND1	0	0.0188235	0.0188235	-0.190856	0.0465251	0.241313
YER010C	YER010C	0	0	0	-0.0155749	0.872684	0.954592
YER014W	HEM14	1	0.889412	-0.110588	0.0456648	0.645065	0.861017
YER015W	FAA2	0	0.136471	0.136471	-0.062304	0.532039	0.797136
YER019W	ISC1	0	0	0	0.0157127	0.870738	0.954003
YER023W	PRO3	1	0.927059	-0.0729412	-0.0200577	0.838794	0.939737
YER024W	YAT2	0	0.129412	0.129412	-0.768805	1.51302e-05	0.00124796
YER026C	CHO1	1	0.908235	-0.0917647	0.00762307	0.93333	0.978072
YER037W	PHM8	0	0	0	0.133325	0.154079	0.454711
YER042W	MXR1	0	0	0	0.0574105	0.556257	0.810597
YER043C	SAH1	1	0.908235	-0.0917647	0.370695	0.00710098	0.0794479
YER052C	HOM3	1	0.910588	-0.0894118	0.320282	0.0125987	0.111881
YER053C	PIC2	0	0	0	-0.0775528	0.436604	0.73334
YER055C	HIS1	1	0.908235	-0.0917647	0.439638	0.00603837	0.0710661
YER056C	FCY2	0	0	0	0.117534	0.227073	0.551543
YER060W	FCY21	0	0	0	0.114665	0.215869	0.538629
YER060W-A	FCY22	0	0	0	0.124089	0.11849	0.395259
YER061C	CEM1	0	0	0	0.0193381	0.8291	0.936472
YER062C	GPP2	0	0.00470588	0.00470588	1.38866	9.74569e-08	1.96964e-05
YER065C	ICL1	0	0.105882	0.105882	-0.578778	0.00112042	0.0233693
YER069W	ARG5,6	1	0.927059	-0.0729412	0.068416	0.452323	0.74489
YER070W	RNR1	1	0.908235	-0.0917647	0.400836	0.00861652	0.0883524
YER073W	ALD5	0	0.105882	0.105882	0.163804	0.117518	0.393135
YER081W	SER3	1	0.915294	-0.0847059	0.177874	0.0851161	0.331472
YER086W	ILV1	0	0.04	0.04	0.128633	0.204079	0.523592
YER087W	AIM10	0	0	0	-0.306596	0.0103024	0.0991781
YER090W	TRP2	1	0.908235	-0.0917647	0.207028	0.0592387	0.27492
YER091C	MET6	1	0.908235	-0.0917647	0.124063	0.182342	0.498458
YER099C	PRS2	1	0.910588	-0.0894118	-0.0705848	0.442196	0.736035
YER119C	AVT6	0	0	0	-0.139205	0.179799	0.495207
YER141W	COX15	1	0.908235	-0.0917647	-0.304725	0.00160628	0.0296985
YER152C	YER152C	1	0.908235	-0.0917647	-0.129797	0.208788	0.531365
YER163C	GCG1	0	0	0	-0.0334937	0.724857	0.896285
YER170W	ADK2	0	0.449412	0.449412	-0.122862	0.229461	0.552684
YER174C	GRX4	0	0	0	-0.023921	0.808845	0.9279
YER175C	TMT1	0	0	0	-0.194099	0.0702312	0.301778
YER178W	PDA1	1	0.861176	-0.138824	-0.111269	0.255521	0.577561
YER183C	FAU1	0	0	0	0.0325447	0.73961	0.900655
YFL001W	DEG1	0	0	0	0.209612	0.0594926	0.275641
YFL011W	HXT10	1	1	0	-0.141475	0.147565	0.444667
YFL017C	GNA1	1	0.908235	-0.0917647	0.0478825	0.624391	0.850891
YFL018C	LPD1	1	0.974118	-0.0258824	-0.277794	0.007103	0.0794479
YFL022C	FRS2	1	0.908235	-0.0917647	0.177419	0.098712	0.357486
YFL030W	AGX1	0	0.0870588	0.0870588	-0.41268	0.00206477	0.0355931
YFL045C	SEC53	1	0.908235	-0.0917647	0.0622827	0.523041	0.788869
YFL053W	DAK2	0	0	0	-0.152535	0.117664	0.3934
YFL054C	YFL054C	0	0.117647	0.117647	-0.0894407	0.348676	0.662643
YFL055W	AGP3	0	0	0	-0.318631	0.0166203	0.130755
YFL058W	THI5	0	0.0964706	0.0964706	-0.104062	0.177329	0.490727
YFL059W	SNZ3	0	0	0	-0.191685	0.084894	0.330934
YFL060C	SNO3	0	0	0	-0.155531	0.137863	0.429049
YFL061W	DDI2	0	0	0	-0.0472256	0.440151
YFR015C	GSY1	1	0.908235	-0.0917647	-0.144025	0.167164	0.474684
YFR019W	FAB1	0	0	0	-0.0770916	0.439418	0.735053
YFR021W	ATG18	0	0	0	-0.0218488	0.823411	0.933976
YFR025C	HIS2	1	0.908235	-0.0917647	-0.0100348	0.917762	0.973693
YFR030W	MET10	1	0.908235	-0.0917647	-0.0103451	0.909132	0.970392
YFR033C	QCR6	1	1	0	-0.204319	0.057639	0.272406
YFR044C	DUG1	0	0	0	-0.0703628	0.474043	0.756383
YFR047C	BNA6	1	0.908235	-0.0917647	-0.203034	0.0247537	0.168503
YFR049W	YMR31	1	0.338824	-0.661176	-0.118252	0.244068	0.565692
YFR053C	HXK1	1	1	0	0.00169815	0.98497	0.995394
YFR055W	IRC7	0	0.00470588	0.00470588	-0.00844944	0.922122	0.974573
YGL001C	ERG26	1	0.908235	-0.0917647	0.0769455	0.441007	0.735346
YGL006W	PMC1	0	0	0	-0.0626919	0.498134	0.771758
YGL008C	PMA1	0	0.0188235	0.0188235	0.0680395	0.479112	0.758363
YGL009C	LEU1	1	0.924706	-0.0752941	-0.0980909	0.328809	0.646043
YGL012W	ERG4	1	0.908235	-0.0917647	0.0334369	0.732738	0.897938
YGL017W	ATE1	0	0	0	-0.0573158	0.563318	0.815587
YGL026C	TRP5	1	0.908235	-0.0917647	0.110076	0.279515	0.602294
YGL027C	CWH41	0	0	0	-0.169758	0.115237	0.389506
YGL037C	PNC1	0	0.0682353	0.0682353	-0.00776608	0.937326	0.979506
YGL038C	OCH1	0	0	0	-0.14394	0.145709	0.441116
YGL040C	HEM2	1	0.701176	-0.298824	-0.044011	0.622509	0.849878
YGL047W	ALG13	0	0	0	-0.0798817	0.417003	0.720317
YGL055W	OLE1	1	0.912941	-0.0870588	0.28057	0.0156098	0.12649
YGL062W	PYC1	1	0.931765	-0.0682353	-0.517845	4.90908e-07	7.77624e-05
YGL063W	PUS2	0	0	0	-0.205268	0.0606922	0.279432
YGL065C	ALG2	0	0	0	-0.114441	0.236626	0.558354
YGL067W	NPY1	0	0	0	0.0894524	0.344906	0.65925
YGL077C	HNM1	0	0.0235294	0.0235294	0.161094	0.127641	0.412862
YGL080W	MPC1	1	0.934118	-0.0658824	-0.115145	0.252745	0.57483
YGL084C	GUP1	0	0.112941	0.112941	-0.0583776	0.55157	0.808795
YGL101W	YGL101W	0	0	0	0.0384918	0.690939	0.879459
YGL125W	MET13	1	0.908235	-0.0917647	-0.12729	0.217171	0.540025
YGL142C	GPI10	0	0	0	-0.0477218	0.629777	0.854822
YGL148W	ARO2	1	0.910588	-0.0894118	0.139025	0.181348	0.497512
YGL154C	LYS5	1	0.908235	-0.0917647	-0.0207814	0.831388	0.937095
YGL156W	AMS1	0	0	0	-0.126582	0.214041	0.536109
YGL167C	PMR1	0	0	0	0.0349412	0.724192	0.896029
YGL169W	SUA5	0	0	0	0.309513	0.0146254	0.122317
YGL184C	STR3	0	0.00470588	0.00470588	-0.0490008	0.577938	0.824962
YGL186C	TPN1	0	0	0	0.0437668	0.633996	0.856803
YGL187C	COX4	1	1	0	-0.51583	6.10637e-05	0.00341511
YGL191W	COX13	1	1	0	-0.090704	0.363437	0.676349
YGL196W	DSD1	0	0	0	0.0362202	0.714324	0.891156
YGL202W	ARO8	1	0.936471	-0.0635294	0.0737318	0.459946	0.749026
YGL205W	POX1	0	0.143529	0.143529	-0.113517	0.265926	0.587926
YGL224C	SDT1	0	0	0	0.121495	0.234077	0.556111
YGL225W	VRG4	0	0	0	0.49387	0.00218898	0.0370797
YGL234W	ADE5,7	1	0.908235	-0.0917647	0.064125	0.480731	0.759452
YGL245W	GUS1	1	0.908235	-0.0917647	0.0251247	0.776198	0.916986
YGL248W	PDE1	0	0	0	-0.20329	0.0203294	0.149162
YGL253W	HXK2	1	1	0	0.0680315	0.478444	0.758363
YGL255W	ZRT1	1	0.908235	-0.0917647	-0.0215972	0.81346	0.92979
YGL256W	ADH4	0	0.0705882	0.0705882	-0.0561531	0.568357	0.816656
YGR007W	ECT1	0	0	0	-0.0890779	0.355783	0.669331
YGR010W	NMA2	1	0.908235	-0.0917647	-0.305823	0.00231484	0.0384341
YGR012W	YGR012W	0	0	0	-0.160013	0.101136	0.362035
YGR015C	YGR015C	0	0.268235	0.268235	0.0355468	0.717348	0.892309
YGR019W	UGA1	0	0.0752941	0.0752941	-0.239098	0.0159759	0.128443
YGR020C	VMA7	0	0	0	0.219005	0.0249441	0.169602
YGR032W	GSC2	1	0.908235	-0.0917647	-0.137628	0.185506	0.502658
YGR036C	CAX4	0	0	0	-0.0591252	0.53849	0.800762
YGR038W	ORM1	0	0	0	0.0833971	0.398232	0.7084
YGR043C	NQM1	1	0.971765	-0.0282353	0.100361	0.318941	0.638383
YGR046W	TAM41	0	0	0	-0.210559	0.038997	0.219771
YGR055W	MUP1	0	0	0	0.171577	0.101476	0.362311
YGR060W	ERG25	1	0.908235	-0.0917647	0.379056	0.00253758	0.0405494
YGR061C	ADE6	1	0.908235	-0.0917647	0.0795444	0.387267	0.695823
YGR062C	COX18	1	1	0	-0.149529	0.141333	0.434146
YGR065C	VHT1	0	0	0	0.208995	0.0669105	0.293975
YGR087C	PDC6	1	0.642353	-0.357647	-0.335177	0.0103214	0.0991781
YGR088W	CTT1	1	0.823529	-0.176471	0.184603	0.0897598	0.339189
YGR094W	VAS1	1	0.908235	-0.0917647	0.0989642	0.326689	0.643976
YGR096W	TPC1	0	0	0	-0.126703	0.218393	0.541686
YGR106C	VOA1	0	0	0	0.18528	0.0796317	0.320465
YGR110W	CLD1	0	0	0	-0.0501691	0.605604	0.839516
YGR121C	MEP1	1	0.910588	-0.0894118	-0.119921	0.241372	0.561827
YGR124W	ASN2	1	0.908235	-0.0917647	0.092802	0.30808	0.628956
YGR138C	TPO2	0	0	0	0.155489	0.14233	0.436751
YGR143W	SKN1	1	0.908235	-0.0917647	-0.175054	0.0953617	0.350779
YGR144W	THI4	0	0.0705882	0.0705882	0.0567979	0.532533	0.797136
YGR154C	GTO1	0	0	0	-0.0450583	0.640735	0.859975
YGR155W	CYS4	1	0.908235	-0.0917647	-0.00454565	0.962837	0.988219
YGR157W	CHO2	1	0.908235	-0.0917647	0.138333	0.183391	0.499699
YGR170W	PSD2	1	0.670588	-0.329412	-0.0444912	0.619416	0.847238
YGR171C	MSM1	0	0	0	-0.192463	0.0567735	0.270089
YGR175C	ERG1	1	0.908235	-0.0917647	0.291082	0.00551149	0.0668796
YGR177C	ATF2	0	0.00235294	0.00235294	0.347244	0.0139925	0.119273
YGR180C	RNR4	1	0.908235	-0.0917647	0.157774	0.137402	0.428587
YGR183C	QCR9	1	1	0	0.0775559	0.401907	0.709186
YGR185C	TYS1	1	0.908235	-0.0917647	0.353011	0.0090336	0.0906338
YGR191W	HIP1	1	0.908235	-0.0917647	0.0223436	0.813389	0.92979
YGR192C	TDH3	1	0.776471	-0.223529	0.0510676	0.603689	0.839466
YGR193C	PDX1	1	0.861176	-0.138824	-0.206283	0.0135896	0.11765
YGR194C	XKS1	0	0	0	-0.187456	0.0632044	0.286214
YGR202C	PCT1	0	0.00705882	0.00705882	0.00411837	0.964672	0.98897
YGR204W	ADE3	1	0.908235	-0.0917647	-0.0217938	0.821354	0.932937
YGR208W	SER2	1	0.858824	-0.141176	0.263376	0.0312785	0.194142
YGR209C	TRX2	1	0.917647	-0.0823529	-0.273071	0.0199136	0.147694
YGR216C	GPI1	0	0	0	0.256165	0.0230346	0.161195
YGR227W	DIE2	0	0	0	0.090657	0.36787	0.679786
YGR234W	YHB1	0	0	0	-0.072169	0.446925	0.740579
YGR240C	PFK1	1	0.769412	-0.230588	-0.05241	0.594861	0.835165
YGR243W	MPC3	1	0.934118	-0.0658824	-0.0356969	0.71732	0.892309
YGR244C	LSC2	1	0.204706	-0.795294	-0.202541	0.0253569	0.171196
YGR247W	CPD1	0	0	0	-0.0638313	0.521952	0.788407
YGR248W	SOL4	1	0.981176	-0.0188235	-0.00943102	0.923074	0.974573
YGR254W	ENO1	1	0.665882	-0.334118	0.0197764	0.838594	0.939737
YGR255C	COQ6	0	0	0	0.0166858	0.863239	0.952276
YGR256W	GND2	1	0.981176	-0.0188235	-0.264623	0.0126714	0.112356
YGR260W	TNA1	0	0	0	-0.0993843	0.313375	0.634798
YGR264C	MES1	1	0.908235	-0.0917647	0.287694	0.0250013	0.169794
YGR267C	FOL2	1	0.908235	-0.0917647	-0.0257776	0.794461	0.923004
YGR277C	CAB4	1	0.901176	-0.0988235	0.178048	0.0800814	0.321258
YGR282C	BGL2	0	0	0	-0.063335	0.516051	0.786216
YGR286C	BIO2	0	0	0	-0.110933	0.27516	0.597966
YGR287C	IMA1	0	0	0	-0.00469546	0.958281	0.987746
YGR289C	MAL11	0	0	0	-0.340855	0.00293574	0.0444609
YGR292W	MAL12	0	0	0	-0.0260763	0.764304	0.909968
YHL003C	LAG1	0	0	0	-0.00327488	0.973558	0.990514
YHL011C	PRS3	1	0.910588	-0.0894118	0.0945272	0.341978	0.658004
YHL012W	YHL012W	1	0.788235	-0.211765	0.0813823	0.287025	0.611206
YHL016C	DUR3	0	0	0	0.0312752	0.752113	0.905532
YHL018W	YHL018W	0	0	0	-0.109067	0.245309	0.567161
YHL032C	GUT1	0	0.00235294	0.00235294	-0.517881	6.17646e-05	0.00341511
YHL036W	MUP3	0	0	0	0.153549	0.144887	0.439992
YHR001W-A	QCR10	1	1	0	-0.304626	0.00837749	0.0875231
YHR002W	LEU5	1	0.908235	-0.0917647	-0.0851545	0.395581	0.704925
YHR007C	ERG11	1	0.908235	-0.0917647	0.270876	0.00426973	0.0563623
YHR008C	SOD2	0	0	0	-0.456463	0.000141273	0.00567124
YHR011W	DIA4	1	0.908235	-0.0917647	-0.009111	0.926486	0.975765
YHR013C	ARD1	0	0	0	0.244041	0.0246573	0.168042
YHR018C	ARG4	1	0.908235	-0.0917647	0.0288446	0.766285	0.911363
YHR019C	DED81	1	0.908235	-0.0917647	0.062957	0.515601	0.785939
YHR020W	YHR020W	1	0.908235	-0.0917647	-0.0558695	0.574325	0.821405
YHR025W	THR1	1	0.910588	-0.0894118	0.63022	1.17233e-05	0.00104107
YHR026W	VMA16	0	0	0	0.158173	0.118901	0.39579
YHR037W	PUT2	0	0.0258824	0.0258824	-0.124043	0.193308	0.51266
YHR039C-A	VMA10	0	0	0	0.448227	5.305e-05	0.00324639
YHR042W	NCP1	1	0.908235	-0.0917647	-0.119408	0.196134	0.51549
YHR043C	DOG2	0	0	0	-0.119915	0.228415	0.552679
YHR044C	DOG1	0	0	0	-0.00825888	0.933366	0.978072
YHR046C	INM1	1	0.908235	-0.0917647	0.431711	0.00345647	0.0489333
YHR051W	COX6	1	1	0	-0.251706	0.0182794	0.139864
YHR063C	PAN5	1	0.908235	-0.0917647	0.207511	0.0525414	0.258995
YHR067W	HTD2	0	0	0	-0.00381068	0.969099	0.98962
YHR068W	DYS1	0	0	0	0.418622	0.00443485	0.0580193
YHR072W	ERG7	1	0.908235	-0.0917647	-0.0961784	0.295316	0.619043
YHR074W	QNS1	1	0.908235	-0.0917647	-0.1463	0.155443	0.456897
YHR091C	MSR1	0	0	0	-0.0541716	0.575313	0.822143
YHR092C	HXT4	1	1	0	0.859042	0.000149063	0.00590308
YHR094C	HXT1	1	1	0	1.29103	1.08488e-06	0.000154528
YHR096C	HXT5	1	1	0	-0.300146	0.00305105	0.0453863
YHR100C	GEP4	0	0	0	0.148472	0.157325	0.459388
YHR104W	GRE3	0	0.0635294	0.0635294	0.00547297	0.955625	0.987147
YHR106W	TRR2	0	0	0	-0.0702043	0.478601	0.758363
YHR109W	CTM1	0	0	0	0.0509782	0.604719	0.839466
YHR116W	COX23	1	1	0	-0.00272143	0.977527	0.991777
YHR119W	SET1	0	0	0	0.056803	0.548407	0.807597
YHR123W	EPT1	0	0.00705882	0.00705882	0.177817	0.101179	0.362035
YHR128W	FUR1	0	0	0	0.0972073	0.322644	0.640844
YHR137W	ARO9	1	0.936471	-0.0635294	-0.205957	0.0675775	0.295576
YHR144C	DCD1	1	0.908235	-0.0917647	0.255009	0.0367127	0.212202
YHR162W	MPC2	1	0.934118	-0.0658824	-0.0671579	0.440356	0.735053
YHR163W	SOL3	1	0.981176	-0.0188235	0.404551	0.00234741	0.0387554
YHR174W	ENO2	1	0.665882	-0.334118	0.252512	0.0195256	0.146342
YHR183W	GND1	1	0.981176	-0.0188235	0.11285	0.255515	0.577561
YHR190W	ERG9	1	0.908235	-0.0917647	-0.129332	0.208974	0.531365
YHR201C	PPX1	1	1	0	0.0305781	0.755467	0.907148
YHR208W	BAT1	1	0.941176	-0.0588235	0.268459	0.0312796	0.194142
YHR215W	PHO12	0	0	0	-0.105584	0.298754	0.621583
YHR216W	IMD2	1	0.908235	-0.0917647	-0.0569931	0.538714	0.800762
YIL002C	INP51	0	0	0	0.023151	0.814505	0.92979
YIL006W	YIA6	0	0	0	-0.0124765	0.898585	0.965038
YIL009W	FAA3	0	0.0258824	0.0258824	-0.0221722	0.818342	0.930949
YIL010W	DOT5	0	0	0	0.0322606	0.744013	0.902267
YIL013C	PDR11	0	0	0	-0.309988	0.0172054	0.134097
YIL020C	HIS6	1	0.908235	-0.0917647	0.169556	0.112953	0.385524
YIL023C	YKE4	0	0	0	-0.343284	0.0020904	0.0359291
YIL043C	CBR1	1	0.908235	-0.0917647	0.00338106	0.968927	0.98962
YIL048W	NEO1	0	0.444706	0.444706	0.0205117	0.815993	0.92979
YIL053W	GPP1	0	0.00470588	0.00470588	0.848153	9.72281e-05	0.00470773
YIL066C	RNR3	1	0.908235	-0.0917647	-0.00972934	0.919025	0.973812
YIL074C	SER33	1	0.915294	-0.0847059	0.0425549	0.637049	0.857699
YIL078W	THS1	1	0.908235	-0.0917647	0.0615736	0.532263	0.797136
YIL083C	CAB2	1	0.908235	-0.0917647	-0.0126501	0.897694	0.965038
YIL094C	LYS12	1	0.908235	-0.0917647	-0.0308137	0.733763	0.898388
YIL099W	SGA1	0	0	0	-0.0435922	0.634967	0.856803
YIL107C	PFK26	0	0	0	-0.253653	0.0234803	0.162669
YIL111W	COX5B	1	1	0	0.202034	0.0535584	0.262025
YIL116W	HIS5	1	0.908235	-0.0917647	0.127694	0.213281	0.53535
YIL124W	AYR1	0	0.143529	0.143529	-0.0343451	0.702826	0.884757
YIL125W	KGD1	1	0.52	-0.48	-0.453889	0.00013716	0.00562163
YIL134W	FLX1	0	0.00705882	0.00705882	0.102707	0.299796	0.622033
YIL145C	PAN6	1	0.908235	-0.0917647	-0.079427	0.427041	0.72815
YIL155C	GUT2	0	0.0470588	0.0470588	-0.287989	0.0221864	0.157618
YIL160C	POT1	0	0.143529	0.143529	-0.147132	0.161406	0.46647
YIL162W	SUC2	0	0	0	-0.0832792	0.372033	0.683537
YIL166C	YIL166C	0	0	0	0.0226394	0.793467	0.922681
YIL172C	IMA3	0	0	0	-0.249121	0.0331574	0.20014
YIR027C	DAL1	0	0	0	-0.0159808	0.839286	0.939933
YIR028W	DAL4	0	0	0	-0.0104438	0.882828	0.959439
YIR029W	DAL2	0	0	0	-0.196627	0.0773837	0.31628
YIR031C	DAL7	0	0.0258824	0.0258824	0.0481359	0.626393	0.8524
YIR032C	DAL3	0	0	0	-0.0441384	0.623202	0.850284
YIR034C	LYS1	1	0.908235	-0.0917647	0.0237543	0.784993	0.920353
YIR036C	IRC24	0	0	0	-0.0818811	0.39993	0.708941
YIR037W	HYR1	0	0	0	-0.0318399	0.746916	0.903824
YIR038C	GTT1	0	0	0	-0.000281109	0.997649	0.999013
YJL003W	COX16	1	1	0	-0.103831	0.29982	0.622033
YJL005W	CYR1	0	0	0	-0.0988503	0.328923	0.646052
YJL012C	VTC4	0	0	0	0.0422409	0.657424	0.868258
YJL026W	RNR2	1	0.908235	-0.0917647	0.122832	0.207187	0.529117
YJL045W	YJL045W	1	0.851765	-0.148235	-0.0306361	0.743706	0.902267
YJL046W	AIM22	0	0	0	-0.200467	0.0490355	0.24926
YJL052W	TDH1	1	0.776471	-0.223529	-0.0439437	0.64569	0.86147
YJL060W	BNA3	1	0.908235	-0.0917647	0.180067	0.0954376	0.350779
YJL068C	YJL068C	0	0	0	-0.128331	0.211785	0.534456
YJL071W	ARG2	0	0	0	0.155121	0.141008	0.433901
YJL088W	ARG3	1	0.908235	-0.0917647	0.138841	0.166808	0.474538
YJL091C	GWT1	0	0	0	-0.00299257	0.975762	0.991582
YJL097W	PHS1	1	0.472941	-0.527059	0.123627	0.227649	0.552161
YJL100W	LSB6	0	0.00235294	0.00235294	-0.26189	0.0211077	0.152003
YJL101C	GSH1	1	0.908235	-0.0917647	-0.261671	0.0255874	0.171588
YJL121C	RPE1	1	0.985882	-0.0141176	0.118217	0.220607	0.545559
YJL126W	NIT2	0	0	0	0.101408	0.316245	0.636947
YJL129C	TRK1	1	0.908235	-0.0917647	0.197975	0.0377255	0.215506
YJL130C	URA2	1	0.908235	-0.0917647	0.193546	0.082725	0.32628
YJL133W	MRS3	1	0.889412	-0.110588	0.0611406	0.537945	0.80043
YJL134W	LCB3	0	0	0	0.0485755	0.613129	0.843556
YJL137C	GLG2	1	0.908235	-0.0917647	-0.157882	0.124629	0.408072
YJL139C	YUR1	0	0	0	-0.153816	0.144701	0.439654
YJL153C	INO1	1	0.908235	-0.0917647	-0.0455496	0.646341	0.86147
YJL155C	FBP26	0	0	0	-0.248052	0.0291049	0.186267
YJL166W	QCR8	1	1	0	-0.159211	0.128848	0.416075
YJL167W	ERG20	1	0.908235	-0.0917647	-0.0429443	0.663037	0.870338
YJL168C	SET2	0	0	0	0.249261	0.020778	0.151092
YJL196C	ELO1	0	0.00705882	0.00705882	0.159497	0.129989	0.4167
YJL198W	PHO90	1	0.910588	-0.0894118	-0.0535562	0.587969	0.830983
YJL200C	ACO2	1	0.971765	-0.0282353	0.124737	0.199672	0.520122
YJL212C	OPT1	0	0	0	0.0489619	0.598245	0.835972
YJL214W	HXT8	1	1	0	0.00894308	0.849892
YJL216C	IMA5	0	0	0	-0.00527572	0.952791	0.985821
YJL219W	HXT9	1	1	0	-0.16303	0.0993854	0.35846
YJL221C	IMA4	0	0	0	-0.25104	0.0317042	0.195092
YJR001W	AVT1	0	0	0	-0.11038	0.267923	0.590559
YJR009C	TDH2	1	0.776471	-0.223529	0.145698	0.160509	0.465716
YJR010W	MET3	1	0.908235	-0.0917647	-0.0252707	0.798145	0.923004
YJR013W	GPI14	0	0	0	-0.0725595	0.465858	0.75183
YJR016C	ILV3	1	0.927059	-0.0729412	0.0055214	0.952854	0.985821
YJR019C	TES1	0	0.00235294	0.00235294	-0.0235352	0.808705	0.9279
YJR024C	MDE1	1	0.934118	-0.0658824	-0.0253016	0.787348	0.921282
YJR025C	BNA1	1	0.908235	-0.0917647	0.0190799	0.84688	0.943781
YJR040W	GEF1	0	0	0	-0.0206611	0.834404	0.937585
YJR048W	CYC1	1	1	0	-0.972558	3.89055e-05	0.00252265
YJR049C	UTR1	1	0.908235	-0.0917647	-0.207712	0.0281253	0.182752
YJR051W	OSM1	0	0.0282353	0.0282353	-0.141927	0.172747	0.483669
YJR057W	CDC8	0	0	0	0.122691	0.232509	0.554253
YJR069C	HAM1	0	0.0141176	0.0141176	0.154444	0.144547	0.439654
YJR073C	OPI3	1	0.908235	-0.0917647	-0.0249486	0.800845	0.924218
YJR077C	MIR1	0	0	0	-0.101021	0.315518	0.636356
YJR078W	BNA2	1	0.908235	-0.0917647	-0.228077	0.048573	0.247769
YJR095W	SFC1	1	0.832941	-0.167059	-1.1922	2.53937e-10	2.12618e-07
YJR103W	URA8	1	0.908235	-0.0917647	-0.142237	0.139565	0.432296
YJR104C	SOD1	0	0	0	-0.259485	0.0213001	0.15299
YJR105W	ADO1	1	0.865882	-0.134118	0.249261	0.0149858	0.124232
YJR109C	CPA2	1	0.908235	-0.0917647	0.058652	0.514196	0.784755
YJR110W	YMR1	0	0	0	0.13225	0.189712	0.508143
YJR121W	ATP2	1	1	0	-0.443325	9.05438e-06	0.000899453
YJR130C	STR2	0	0.00470588	0.00470588	-0.295894	0.00271849	0.0423313
YJR131W	MNS1	0	0	0	-0.256018	0.0183972	0.140399
YJR133W	XPT1	0	0	0	0.0179326	0.852107	0.946367
YJR137C	MET5	1	0.908235	-0.0917647	0.0118995	0.904105	0.96767
YJR139C	HOM6	1	0.910588	-0.0894118	0.0149671	0.873687	0.954995
YJR143C	PMT4	1	0.908235	-0.0917647	-0.0447375	0.650908	0.86446
YJR148W	BAT2	1	0.941176	-0.0588235	-0.634954	2.3358e-06	0.000304225
YJR149W	YJR149W	0	0	0	-0.15202	0.131336	0.4181
YJR152W	DAL5	0	0	0	-0.0844569	0.396669	0.706425
YJR153W	PGU1	0	0	0	-0.0158498	0.798634
YJR155W	AAD10	0	0	0	-0.182928	0.081868	0.324867
YJR158W	HXT16	1	1	0	-0.0148906	0.426685
YJR159W	SOR1	0	0	0	-0.113256	0.198847	0.51936
YJR160C	MPH3	1	1	0	0.00663582	0.938612	0.980083
YKL001C	MET14	1	0.908235	-0.0917647	-0.0189786	0.825102	0.934291
YKL004W	AUR1	0	0	0	0.105877	0.297641	0.620367
YKL008C	LAC1	0	0	0	0.104605	0.300185	0.62213
YKL016C	ATP7	1	1	0	-0.109633	0.241239	0.561741
YKL019W	RAM2	0	0	0	-0.126711	0.196118	0.51549
YKL024C	URA6	1	0.915294	-0.0847059	0.150491	0.143297	0.437658
YKL026C	GPX1	0	0	0	-0.19187	0.0791304	0.31941
YKL029C	MAE1	1	0.948235	-0.0517647	0.321899	0.0180608	0.138917
YKL035W	UGP1	1	0.788235	-0.211765	-0.0715636	0.469207	0.752193
YKL055C	OAR1	0	0	0	0.00690501	0.936104	0.979209
YKL060C	FBA1	1	0.912941	-0.0870588	0.110117	0.261252	0.581964
YKL067W	YNK1	1	0.927059	-0.0729412	-0.0666003	0.498498	0.771948
YKL069W	YKL069W	0	0	0	-0.0537789	0.58874	0.831232
YKL080W	VMA5	0	0	0	0.297804	0.00724729	0.0804477
YKL085W	MDH1	1	0.724706	-0.275294	-0.360119	0.000467229	0.0128729
YKL087C	CYT2	0	0	0	-0.075088	0.453274	0.745759
YKL088W	CAB3	1	0.908235	-0.0917647	-0.194612	0.0410692	0.228141
YKL094W	YJU3	0	0.00235294	0.00235294	-0.120519	0.232464	0.554253
YKL103C	APE1	0	0	0	-0.107564	0.279802	0.602691
YKL104C	GFA1	1	0.908235	-0.0917647	-0.355631	0.000490031	0.0132354
YKL106W	AAT1	0	0	0	0.0839478	0.402831	0.709422
YKL120W	OAC1	1	0.898824	-0.101176	0.0272976	0.775326	0.916363
YKL127W	PGM1	1	0.931765	-0.0682353	-0.0653561	0.506349	0.777508
YKL132C	RMA1	0	0	0	-0.105534	0.293623	0.618371
YKL140W	TGL1	0	0	0	-0.0168017	0.865042	0.95278
YKL141W	SDH3	1	0.851765	-0.148235	-0.301821	0.00122826	0.0249959
YKL146W	AVT3	0	0	0	-0.436783	8.42187e-05	0.00440719
YKL148C	SDH1	1	0.851765	-0.148235	-0.822593	3.13436e-07	5.92595e-05
YKL150W	MCR1	0	0	0	-0.149853	0.0750548	0.31124
YKL152C	GPM1	1	0.665882	-0.334118	0.267737	0.00962768	0.0948367
YKL165C	MCD4	0	0	0	0.203132	0.0537993	0.262424
YKL174C	TPO5	0	0	0	0.0669544	0.499322	0.77217
YKL181W	PRS1	1	0.910588	-0.0894118	0.0966538	0.337124	0.653225
YKL182W	FAS1	1	0.927059	-0.0729412	0.351351	0.000196226	0.007188
YKL184W	SPE1	0	0	0	-0.02887	0.769209	0.913182
YKL188C	PXA2	0	0.127059	0.127059	-0.226954	0.0268448	0.176982
YKL192C	ACP1	0	0	0	0.0458903	0.642936	0.860279
YKL194C	MST1	0	0	0	0.0734481	0.458251	0.747201
YKL211C	TRP3	1	0.908235	-0.0917647	0.104507	0.302621	0.624749
YKL212W	SAC1	0	0.00235294	0.00235294	0.128191	0.202958	0.522679
YKL215C	OXP1	0	0	0	-0.166956	0.117107	0.392633
YKL216W	URA1	1	0.908235	-0.0917647	0.12698	0.211174	0.533948
YKL217W	JEN1	1	0.912941	-0.0870588	-0.890359	2.25715e-08	6.29961e-06
YKL218C	SRY1	0	0	0	-0.10185	0.315123	0.636356
YKL220C	FRE2	0	0	0	0.0227664	0.810095	0.928753
YKR009C	FOX2	0	0.143529	0.143529	-0.230168	0.0293561	0.186814
YKR031C	SPO14	0	0	0	-0.0761411	0.43155	0.731862
YKR039W	GAP1	1	0.910588	-0.0894118	-0.0414414	0.657797	0.868322
YKR043C	SHB17	0	0.0635294	0.0635294	0.424517	0.000913619	0.02018
YKR052C	MRS4	1	0.889412	-0.110588	-0.18417	0.0932966	0.346248
YKR053C	YSR3	0	0	0	0.0882775	0.337947	0.654347
YKR058W	GLG1	1	0.908235	-0.0917647	-0.186911	0.0803813	0.32202
YKR061W	KTR2	0	0	0	0.0196658	0.842038	0.941111
YKR066C	CCP1	0	0	0	-0.586399	1.22086e-05	0.00105486
YKR067W	GPT2	1	0.917647	-0.0823529	-0.50536	3.91675e-05	0.00252265
YKR069W	MET1	0	0	0	0.111229	0.267017	0.589228
YKR072C	SIS2	1	0.908235	-0.0917647	-0.0420058	0.670097	0.872697
YKR076W	ECM4	0	0	0	-0.153273	0.146152	0.441951
YKR080W	MTD1	0	0.0541176	0.0541176	0.0614357	0.38752	0.696064
YKR089C	TGL4	1	0.503529	-0.496471	-0.34181	3.74921e-05	0.00249706
YKR093W	PTR2	0	0	0	-0.123752	0.21203	0.534456
YKR097W	PCK1	0	0.362353	0.362353	0.151201	0.0942878	0.348437
YLL001W	DNM1	0	0	0	-0.340375	0.000627199	0.0152532
YLL012W	YEH1	0	0	0	0.146977	0.160934	0.466255
YLL015W	BPT1	0	0	0	-0.083418	0.40592	0.71057
YLL018C	DPS1	1	0.908235	-0.0917647	-0.249629	0.00312021	0.0458335
YLL018C-A	COX19	1	1	0	-0.124507	0.220448	0.545559
YLL028W	TPO1	0	0	0	-0.0661945	0.481242	0.759538
YLL031C	GPI13	0	0	0	0.0259725	0.791287	0.922466
YLL041C	SDH2	1	0.851765	-0.148235	-0.367349	0.000976237	0.0209587
YLL043W	FPS1	0	0.117647	0.117647	-0.118898	0.183747	0.499973
YLL048C	YBT1	0	0	0	-0.0099841	0.919273	0.973812
YLL051C	FRE6	0	0	0	-0.0305314	0.753562	0.906718
YLL052C	AQY2	1	1	0	0.134155	0.135965	0.426434
YLL053C	YLL053C	0	0	0	0.229363	0.0515631	0.255518
YLL057C	JLP1	0	0	0	-0.0290427	0.735153	0.898492
YLL058W	YLL058W	0	0	0	0.0469328	0.636431	0.857602
YLL060C	GTT2	0	0	0	-0.0661204	0.463901	0.750677
YLL061W	MMP1	0	0	0	-0.135504	0.188927	0.507395
YLL062C	MHT1	0	0	0	0.0104092	0.906761	0.969274
YLR011W	LOT6	0	0.211765	0.211765	-0.0120251	0.895285	0.964003
YLR017W	MEU1	1	0.934118	-0.0658824	0.164465	0.124836	0.408076
YLR020C	YEH2	0	0	0	0.192838	0.0522821	0.257934
YLR027C	AAT2	1	0.929412	-0.0705882	0.0239739	0.793323	0.922681
YLR028C	ADE16	1	0.908235	-0.0917647	-0.189504	0.0387637	0.218877
YLR038C	COX12	1	1	0	-0.0948049	0.346485	0.660602
YLR043C	TRX1	1	0.917647	-0.0823529	0.201383	0.0672845	0.294955
YLR044C	PDC1	1	0.642353	-0.357647	0.119532	0.243794	0.56556
YLR047C	FRE8	0	0	0	-0.144721	0.156999	0.459168
YLR056W	ERG3	0	0	0	0.374716	0.00141192	0.0267808
YLR057W	MNL2	0	0	0	0.362983	0.00141106	0.0267808
YLR058C	SHM2	1	0.908235	-0.0917647	0.0496654	0.468967	0.752015
YLR060W	FRS1	1	0.908235	-0.0917647	0.214911	0.0566533	0.270089
YLR070C	XYL2	0	0	0	-0.179078	0.101054	0.362035
YLR081W	GAL2	1	1	0	0.0454144	0.552247	0.80887
YLR089C	ALT1	0	0.0117647	0.0117647	-0.0513975	0.604883	0.839466
YLR092W	SUL2	1	0.908235	-0.0917647	-0.0877622	0.359486	0.673693
YLR099C	ICT1	0	0	0	0.0255634	0.792333	0.922466
YLR100W	ERG27	1	0.908235	-0.0917647	-0.00471321	0.961212	0.988219
YLR109W	AHP1	0	0.0211765	0.0211765	0.0409735	0.6576	0.868258
YLR130C	ZRT2	1	0.908235	-0.0917647	-0.0197279	0.841552	0.941111
YLR133W	CKI1	0	0.00705882	0.00705882	-0.156818	0.139749	0.432296
YLR134W	PDC5	1	0.642353	-0.357647	0.161338	0.130789	0.417742
YLR138W	NHA1	1	0.908235	-0.0917647	-0.0120304	0.903014	0.967562
YLR142W	PUT1	0	0.0258824	0.0258824	-0.136668	0.180532	0.49572
YLR143W	DPH6	0	0	0	0.0729671	0.462749	0.75067
YLR146C	SPE4	1	0.934118	-0.0658824	0.116372	0.253901	0.575954
YLR151C	PCD1	0	0	0	-0.178776	0.0859249	0.333073
YLR153C	ACS2	1	0.929412	-0.0705882	-0.13165	0.203025	0.522679
YLR155C	ASP3-1	0	0	0	0.10355	0.282377	0.605122
YLR157C	ASP3-2	0	0	0	0.107813	0.26118	0.581964
YLR158C	ASP3-3	0	0	0	0.10697	0.26495	0.586714
YLR160C	ASP3-4	0	0	0	0.115424	0.230422	0.553257
YLR164W	SHH4	1	0.851765	-0.148235	-0.138888	0.133344	0.423133
YLR172C	DPH5	0	0	0	0.213525	0.0532534	0.261187
YLR174W	IDP2	0	0.837647	0.837647	-0.713581	3.92082e-06	0.000478749
YLR180W	SAM1	1	0.934118	-0.0658824	0.10635	0.26074	0.581948
YLR189C	ATG26	0	0	0	-0.0563861	0.544539	0.805507
YLR201C	COQ9	0	0	0	-0.0370145	0.705192	0.885987
YLR209C	PNP1	1	0.931765	-0.0682353	-0.0771474	0.437336	0.733668
YLR211C	ATG38	0	0	0	0.0699255	0.482176	0.75988
YLR214W	FRE1	0	0	0	0.0137449	0.87062	0.954003
YLR231C	BNA5	1	0.908235	-0.0917647	-0.131244	0.182217	0.498354
YLR237W	THI7	0	0.0988235	0.0988235	0.0708108	0.478777	0.758363
YLR239C	LIP2	0	0	0	0.0116818	0.905722	0.96887
YLR240W	VPS34	0	0	0	-0.0735349	0.457744	0.747201
YLR244C	MAP1	0	0	0	0.364568	0.00359842	0.049977
YLR245C	CDD1	0	0	0	-0.174393	0.108218	0.376866
YLR258W	GSY2	1	0.908235	-0.0917647	-0.290815	0.0181197	0.13911
YLR260W	LCB5	0	0	0	-0.00568757	0.953724	0.986199
YLR284C	ECI1	0	0.0211765	0.0211765	-0.0266684	0.786637	0.921282
YLR285W	NNT1	0	0	0	0.136761	0.187697	0.505093
YLR286C	CTS1	0	0	0	-0.105809	0.289336	0.613308
YLR295C	ATP14	1	1	0	-0.0786444	0.428963	0.72962
YLR299W	ECM38	0	0	0	-0.16214	0.129364	0.41609
YLR300W	EXG1	0	0	0	-0.113166	0.262765	0.584021
YLR303W	MET17	1	0.908235	-0.0917647	0
YLR304C	ACO1	0	0.517647	0.517647	-0.324354	0.0105676	0.100546
YLR305C	STT4	0	0.00235294	0.00235294	0.0425047	0.612752	0.843365
YLR307W	CDA1	0	0	0	-0.0313028	0.68448	0.87794
YLR308W	CDA2	0	0	0	0.0258114	0.401422
YLR328W	NMA1	1	0.908235	-0.0917647	-0.149523	0.129429	0.41609
YLR342W	FKS1	1	0.908235	-0.0917647	0.0469197	0.612817	0.843365
YLR345W	YLR345W	0	0	0	-0.174288	0.0958341	0.351492
YLR348C	DIC1	0	0.145882	0.145882	-0.34818	0.00387904	0.0529805
YLR350W	ORM2	0	0	0	-0.10438	0.303669	0.625394
YLR351C	NIT3	0	0	0	0.00837611	0.925958	0.975765
YLR354C	TAL1	1	0.971765	-0.0282353	-0.151929	0.0929535	0.345686
YLR355C	ILV5	1	0.927059	-0.0729412	0.0768642	0.428224	0.729599
YLR359W	ADE13	1	0.92	-0.08	0.081545	0.367903	0.679786
YLR360W	VPS38	0	0	0	0.0381004	0.691453	0.879459
YLR372W	ELO3	0	0.0117647	0.0117647	0.26803	0.0322158	0.196156
YLR377C	FBP1	0	0.08	0.08	-0.516409	0.000625259	0.0152532
YLR382C	NAM2	0	0	0	-0.10053	0.320195	0.639383
YLR386W	VAC14	0	0	0	-0.0306131	0.744374	0.902519
YLR395C	COX8	1	1	0	-0.220143	0.0496041	0.250629
YLR410W	VIP1	0	0	0	0.0210116	0.812277	0.92979
YLR420W	URA4	1	0.908235	-0.0917647	0.112479	0.270409	0.592915
YLR432W	IMD3	1	0.908235	-0.0917647	0.0695475	0.467803	0.752015
YLR438W	CAR2	0	0.242353	0.242353	-0.347782	0.00344835	0.0489333
YLR446W	YLR446W	1	1	0	0.027417	0.780917	0.918143
YLR447C	VMA6	0	0	0	0.100566	0.250373	0.572324
YLR450W	HMG2	1	0.912941	-0.0870588	-0.0706278	0.471178	0.753705
YML004C	GLO1	0	0	0	-0.0571633	0.563378	0.815587
YML008C	ERG6	0	0	0	0.0812024	0.393294	0.702277
YML022W	APT1	0	0.00705882	0.00705882	0.205003	0.0699486	0.301164
YML035C	AMD1	0	0.0658824	0.0658824	-0.0945977	0.346164	0.660224
YML042W	CAT2	0	0.131765	0.131765	-0.532072	7.33464e-05	0.00390803
YML054C	CYB2	0	0.0635294	0.0635294	-0.218193	0.0578729	0.272882
YML056C	IMD4	1	0.908235	-0.0917647	0.236116	0.0356092	0.208914
YML059C	NTE1	0	0.00941176	0.00941176	0.202821	0.0687013	0.298766
YML070W	DAK1	0	0	0	-0.0271865	0.769151	0.913182
YML075C	HMG1	1	0.912941	-0.0870588	0.0176946	0.85792	0.949577
YML081C-A	ATP18	1	1	0	0.00345114	0.97211	0.990506
YML082W	YML082W	0	0	0	0.207185	0.0631511	0.286214
YML086C	ALO1	0	0	0	-0.112482	0.227009	0.551543
YML100W	TSL1	1	0.908235	-0.0917647	-0.120563	0.240004	0.560647
YML106W	URA5	1	0.908235	-0.0917647	0.0845168	0.399328	0.708941
YML110C	COQ5	0	0	0	-0.020857	0.830932	0.937095
YML120C	NDI1	1	0.924706	-0.0752941	-0.402039	0.00306859	0.0454167
YML123C	PHO84	1	0.910588	-0.0894118	0.0517331	0.569548	0.817206
YML125C	PGA3	1	0.908235	-0.0917647	0.642576	0.000271234	0.00903241
YML126C	ERG13	1	0.912941	-0.0870588	0.188462	0.0677128	0.295615
YMR006C	PLB2	0	0	0	0.12324	0.23095	0.553425
YMR008C	PLB1	0	0	0	-0.0275985	0.771864	0.914288
YMR009W	ADI1	1	0.934118	-0.0658824	0.00133099	0.98767	0.995483
YMR011W	HXT2	1	1	0	0.0060515	0.945116	0.982672
YMR013C	SEC59	0	0	0	0.0810474	0.419433	0.721955
YMR015C	ERG5	0	0	0	0.102017	0.314388	0.635609
YMR020W	FMS1	1	0.934118	-0.0658824	-0.154446	0.144126	0.438998
YMR041C	ARA2	0	0	0	-0.261132	0.0132007	0.115476
YMR054W	STV1	0	0	0	-0.116891	0.244094	0.565692
YMR056C	AAC1	1	1	0	-0.122958	0.202765	0.522679
YMR058W	FET3	1	0.908235	-0.0917647	0.0363265	0.706003	0.886197
YMR062C	ARG7	1	0.927059	-0.0729412	0.132366	0.201332	0.521731
YMR083W	ADH3	0	0.0705882	0.0705882	-0.157156	0.0625188	0.285376
YMR087W	YMR087W	0	0	0	0.116727	0.246901	0.56831
YMR088C	VBA1	0	0	0	-0.0640532	0.49264	0.768399
YMR099C	YMR099C	0	0	0	-0.0627178	0.524556	0.790096
YMR101C	SRT1	0	0	0	-0.00359168	0.964979	0.989112
YMR105C	PGM2	1	0.931765	-0.0682353	-0.0996186	0.324918	0.642491
YMR108W	ILV2	1	0.927059	-0.0729412	0.12519	0.223847	0.549171
YMR110C	HFD1	0	0.110588	0.110588	-0.0907998	0.366463	0.678855
YMR113W	FOL3	1	0.908235	-0.0917647	0.0309243	0.754721	0.906997
YMR120C	ADE17	1	0.908235	-0.0917647	0.0612928	0.405695	0.71057
YMR145C	NDE1	1	0.832941	-0.167059	-0.12497	0.224692	0.549475
YMR162C	DNF3	0	0.444706	0.444706	0.0232993	0.787067	0.921282
YMR165C	PAH1	1	0.651765	-0.348235	-0.221012	0.0356584	0.208994
YMR169C	ALD3	1	0.936471	-0.0635294	-0.00625189	0.949313	0.98461
YMR170C	ALD2	1	0.938824	-0.0611765	-0.240536	0.0364134	0.211515
YMR189W	GCV2	1	0.957647	-0.0423529	0.0776682	0.369037	0.680464
YMR202W	ERG2	0	0	0	0.339915	0.00182824	0.0323725
YMR205C	PFK2	1	0.769412	-0.230588	-0.0621247	0.532618	0.797136
YMR207C	HFA1	0	0	0	0.319615	0.00579519	0.0693176
YMR208W	ERG12	1	0.908235	-0.0917647	-0.100204	0.313756	0.634987
YMR210W	YMR210W	0	0	0	0.00370098	0.968993	0.98962
YMR217W	GUA1	1	0.908235	-0.0917647	0.0683087	0.46017	0.749182
YMR220W	ERG8	1	0.908235	-0.0917647	-0.0778836	0.418797	0.721508
YMR226C	YMR226C	0	0	0	-0.108276	0.285933	0.610525
YMR241W	YHM2	1	0.475294	-0.524706	0.00925146	0.923031	0.974573
YMR243C	ZRC1	0	0	0	0.0372321	0.706115	0.886197
YMR246W	FAA4	1	0.922353	-0.0776471	-0.0100782	0.912753	0.971589
YMR250W	GAD1	0	0.0752941	0.0752941	-0.147737	0.159922	0.464825
YMR251W	GTO3	0	0	0	-0.173218	0.109608	0.379082
YMR256C	COX7	1	1	0	0.122825	0.226982	0.551543
YMR261C	TPS3	1	0.908235	-0.0917647	-0.163007	0.120839	0.399987
YMR267W	PPA2	1	0.908235	-0.0917647	-0.199375	0.0529396	0.260083
YMR271C	URA10	1	0.908235	-0.0917647	-0.107737	0.286825	0.611206
YMR272C	SCS7	0	0	0	-0.00788796	0.936307	0.979239
YMR278W	PRM15	1	0.931765	-0.0682353	-0.180785	0.0744678	0.31124
YMR281W	GPI12	0	0	0	0.100864	0.303351	0.625374
YMR289W	ABZ2	1	0.908235	-0.0917647	0.014389	0.881676	0.959254
YMR293C	HER2	0	0	0	0.18078	0.0818044	0.324867
YMR296C	LCB1	0	0	0	0.144061	0.130544	0.417413
YMR298W	LIP1	0	0	0	0.316025	0.00682865	0.0774133
YMR300C	ADE4	1	0.908235	-0.0917647	0.261644	0.0337373	0.202183
YMR301C	ATM1	0	0	0	0.263042	0.0241531	0.165569
YMR303C	ADH2	0	0.0682353	0.0682353	-0.834889	5.99706e-05	0.00341511
YMR306W	FKS3	1	0.908235	-0.0917647	0.0307563	0.725884	0.896407
YMR313C	TGL3	0	0.0376471	0.0376471	0.0430226	0.648081	0.862685
YMR318C	ADH6	0	0	0	0.167916	0.113679	0.386022
YMR319C	FET4	1	0.908235	-0.0917647	0.354983	0.012418	0.110779
YMR322C	SNO4	0	0.277647	0.277647	-0.143826	0.166376	0.474053
YMR323W	ERR3	1	0.665882	-0.334118	-0.0169821	0.8547	0.947135
YNL003C	PET8	0	0	0	0.034506	0.714019	0.890966
YNL009W	IDP3	0	0.00235294	0.00235294	-0.0735815	0.46105	0.749991
YNL029C	KTR5	0	0	0	0.247523	0.0228696	0.160526
YNL036W	NCE103	1	0.950588	-0.0494118	0.21395	0.0628392	0.286132
YNL037C	IDH1	1	0.816471	-0.183529	-0.0791175	0.400917	0.708941
YNL038W	GPI15	0	0	0	0.287885	0.0171348	0.133724
YNL045W	LAP2	0	0	0	-0.0209187	0.832483	0.937223
YNL048W	ALG11	0	0	0	-0.0471289	0.631656	0.855787
YNL052W	COX5A	1	1	0	-0.38088	0.00543026	0.0663513
YNL054W	VAC7	0	0	0	-0.0608259	0.495089	0.770174
YNL065W	AQR1	1	0.92	-0.08	1.82075	3.5392e-10	2.5929e-07
YNL071W	LAT1	1	0.861176	-0.138824	-0.155952	0.127551	0.412832
YNL073W	MSK1	0	0	0	-0.0465619	0.634439	0.856803
YNL092W	YNL092W	0	0	0	0.00121042	0.989018	0.996312
YNL101W	AVT4	0	0	0	-0.123488	0.181984	0.498261
YNL104C	LEU4	1	0.924706	-0.0752941	-0.296856	0.0163205	0.129966
YNL106C	INP52	0	0	0	-0.0174022	0.857331	0.949337
YNL117W	MLS1	0	0.0423529	0.0423529	-0.968046	0.000103789	0.00484171
YNL129W	NRK1	0	0.00235294	0.00235294	0.293114	0.0239779	0.164947
YNL130C	CPT1	0	0.00705882	0.00705882	0.147986	0.136939	0.427824
YNL141W	AAH1	0	0.0635294	0.0635294	0.187026	0.0861197	0.333167
YNL142W	MEP2	1	0.910588	-0.0894118	0.0209995	0.818957	0.931297
YNL169C	PSD1	1	0.818824	-0.181176	0.0393745	0.65907	0.868845
YNL191W	DUG3	0	0	0	0.170933	0.108943	0.378044
YNL192W	CHS1	1	0.908235	-0.0917647	-0.0822324	0.399806	0.708941
YNL202W	SPS19	0	0.00235294	0.00235294	-0.40048	0.00447305	0.0583887
YNL219C	ALG9	0	0	0	0.0457375	0.630404	0.854947
YNL220W	ADE12	1	0.92	-0.08	0.0252306	0.77094	0.913826
YNL229C	URE2	0	0	0	0.0622367	0.520785	0.787804
YNL241C	ZWF1	1	0.981176	-0.0188235	-0.178301	0.101388	0.362311
YNL247W	YNL247W	1	0.908235	-0.0917647	0.129412	0.208946	0.531365
YNL256W	FOL1	1	0.908235	-0.0917647	0.32333	0.00903976	0.0906338
YNL267W	PIK1	0	0	0	-0.222486	0.0143196	0.120907
YNL268W	LYP1	0	0	0	-0.118358	0.244274	0.565886
YNL270C	ALP1	0	0	0	-0.184575	0.0936762	0.347271
YNL274C	GOR1	0	0	0	-0.0394135	0.688796	0.878762
YNL275W	BOR1	1	0.908235	-0.0917647	-0.0345301	0.723743	0.895852
YNL277W	MET2	1	0.908235	-0.0917647	0.00201559	0.980205	0.993426
YNL280C	ERG24	1	0.908235	-0.0917647	0.0395105	0.688369	0.878762
YNL292W	PUS4	0	0	0	0.116026	0.256902	0.579116
YNL316C	PHA2	1	0.908235	-0.0917647	0.124728	0.222675	0.548224
YNL318C	HXT14	0	0	0	-0.00470714	0.911181
YNL325C	FIG4	0	0	0	-0.19638	0.042034	0.229173
YNL331C	AAD14	0	0	0	-0.106248	0.295845	0.619709
YNL333W	SNZ2	0	0	0	-0.139538	0.179684	0.495124
YNL334C	SNO2	0	0	0	0.0210735	0.816363	0.92979
YNL335W	DDI3	0	0	0	-0.0240231	0.490954	0.766919
YNR001C	CIT1	1	0.872941	-0.127059	-0.407664	0.000952507	0.0206002
YNR008W	LRO1	1	0.823529	-0.176471	0.118547	0.247486	0.568829
YNR012W	URK1	0	0	0	0.31013	0.0183564	0.14027
YNR013C	PHO91	1	0.910588	-0.0894118	0.0437953	0.658952	0.868845
YNR016C	ACC1	1	0.929412	-0.0705882	0.131827	0.203196	0.522679
YNR019W	ARE2	1	0.912941	-0.0870588	0.00680084	0.943267	0.982235
YNR027W	BUD17	0	0	0	0.0289043	0.770287	0.913528
YNR030W	ALG12	0	0	0	0.188984	0.0730007	0.307815
YNR033W	ABZ1	1	0.908235	-0.0917647	-0.135169	0.187455	0.504905
YNR041C	COQ2	0	0	0	0.0638836	0.520885	0.787804
YNR043W	MVD1	1	0.908235	-0.0917647	0.0390399	0.691619	0.879459
YNR050C	LYS9	1	0.908235	-0.0917647	0.0293852	0.740931	0.901479
YNR056C	BIO5	0	0	0	-0.116779	0.183926	0.500088
YNR057C	BIO4	0	0	0	0.0712522	0.432646	0.73233
YNR058W	BIO3	0	0	0	0.103412	0.297016	0.620021
YNR060W	FRE4	0	0	0	0.855674	9.48741e-05	0.00467275
YNR067C	DSE4	0	0	0	-0.225091	0.05444	0.263915
YNR072W	HXT17	1	1	0	0.182434	0.0787632	0.318806
YNR073C	YNR073C	0	0	0	0.438477	0.00261835	0.041476
YOL011W	PLB3	0	0	0	-0.277677	0.00261186	0.041476
YOL020W	TAT2	0	0	0	-0.133308	0.180397	0.49572
YOL033W	MSE1	0	0	0	-0.134754	0.179991	0.49527
YOL049W	GSH2	1	0.908235	-0.0917647	-0.0139685	0.887369	0.961678
YOL052C	SPE2	1	0.934118	-0.0658824	-0.00468513	0.962089	0.988219
YOL055C	THI20	1	0.771765	-0.228235	-0.227361	0.0278421	0.181858
YOL058W	ARG1	1	0.908235	-0.0917647	0.0725972	0.445507	0.739692
YOL059W	GPD2	1	0.835294	-0.164706	-0.1692	0.0646974	0.289018
YOL061W	PRS5	1	0.910588	-0.0894118	0.150578	0.146279	0.441951
YOL064C	MET22	1	0.908235	-0.0917647	0.207802	0.0568659	0.270309
YOL065C	INP54	0	0	0	-0.0987198	0.326762	0.643976
YOL066C	RIB2	1	0.908235	-0.0917647	0.113156	0.257877	0.579564
YOL068C	HST1	0	0	0	0.0812527	0.381799	0.691936
YOL075C	YOL075C	0	0	0	0.0415542	0.674924	0.874252
YOL077W-A	ATP19	1	1	0	0.0524234	0.596167	0.835518
YOL086C	ADH1	0	0.00235294	0.00235294	0.0966368	0.321126	0.640176
YOL092W	YPQ1	0	0	0	0.148662	0.157086	0.459193
YOL096C	COQ3	0	0	0	-0.0394372	0.685559	0.87794
YOL097C	WRS1	1	0.908235	-0.0917647	0.329551	0.0148556	0.12335
YOL103W	ITR2	0	0	0	0.00822781	0.932669	0.977885
YOL122C	SMF1	1	0.908235	-0.0917647	-0.119922	0.242242	0.563406
YOL126C	MDH2	1	0.807059	-0.192941	0.0662098	0.507202	0.777909
YOL130W	ALR1	1	0.908235	-0.0917647	-0.0876687	0.369605	0.681212
YOL136C	PFK27	0	0	0	2.34923	1.89983e-14	2.78373e-11
YOL140W	ARG8	1	0.927059	-0.0729412	0.280442	0.0197751	0.146897
YOL143C	RIB4	1	0.908235	-0.0917647	0.149345	0.147866	0.444767
YOL151W	GRE2	0	0.0635294	0.0635294	0.322869	0.0131705	0.115384
YOL152W	FRE7	0	0	0	-0.0562992	0.434506	0.73233
YOL156W	HXT11	1	1	0	-0.0587913	0.349314	0.66364
YOL157C	IMA2	0	0	0	-0.0751868	0.427125	0.72815
YOL165C	AAD15	0	0	0	-0.0368228	0.556772	0.811027
YOR002W	ALG6	0	0	0	-0.0668827	0.496268	0.770497
YOR011W	AUS1	0	0	0	-0.0938252	0.348004	0.66201
YOR025W	HST3	0	0	0	-0.123201	0.231057	0.553425
YOR040W	GLO4	0	0	0	-0.154499	0.142748	0.43689
YOR054C	VHS3	1	0.908235	-0.0917647	-0.152908	0.11175	0.383469
YOR065W	CYT1	1	1	0	-0.560372	6.91182e-06	0.000736548
YOR067C	ALG8	0	0	0	0.158377	0.1261	0.410823
YOR071C	NRT1	0	0.0988235	0.0988235	-0.261795	0.0253193	0.171161
YOR074C	CDC21	1	0.908235	-0.0917647	-0.0771346	0.434786	0.73233
YOR081C	TGL5	1	0.503529	-0.496471	-0.0510043	0.605609	0.839516
YOR095C	RKI1	1	0.988235	-0.0117647	0.0138715	0.882051	0.95928
YOR099W	KTR1	0	0	0	0.0941688	0.271577	0.594214
YOR100C	CRC1	0	0.131765	0.131765	-0.172471	0.104941	0.368444
YOR108W	LEU9	0	0.0517647	0.0517647	0.261372	0.0341308	0.203437
YOR109W	INP53	0	0	0	0.0153152	0.87144	0.954285
YOR120W	GCY1	0	0	0	0.0286575	0.765973	0.911177
YOR125C	CAT5	0	0	0	-0.0171391	0.860954	0.950155
YOR126C	IAH1	0	0.270588	0.270588	0.15773	0.133457	0.423263
YOR128C	ADE2	1	0.908235	-0.0917647	0.0915922	0.313554	0.634798
YOR130C	ORT1	1	0.927059	-0.0729412	-0.00166902	0.986475	0.995394
YOR136W	IDH2	1	0.816471	-0.183529	-0.121664	0.232185	0.554245
YOR142W	LSC1	1	0.204706	-0.795294	-0.246812	0.00721849	0.0804269
YOR143C	THI80	0	0.101176	0.101176	0.39657	0.00862016	0.0883524
YOR149C	SMP3	0	0	0	-0.0766693	0.436192	0.732947
YOR155C	ISN1	0	0	0	-0.0957873	0.342791	0.658422
YOR161C	PNS1	0	0.0235294	0.0235294	-0.0300169	0.759747	0.909122
YOR163W	DDP1	0	0	0	-0.0314647	0.749235	0.903824
YOR168W	GLN4	1	0.908235	-0.0917647	0.112681	0.269526	0.591644
YOR171C	LCB4	0	0	0	0.0399273	0.664235	0.870751
YOR175C	ALE1	1	0.910588	-0.0894118	-0.160194	0.0751615	0.31124
YOR176W	HEM15	1	0.889412	-0.110588	-0.0714594	0.462237	0.75067
YOR180C	DCI1	0	0.00235294	0.00235294	-0.103405	0.305872	0.628232
YOR184W	SER1	1	0.858824	-0.141176	0.0769106	0.417628	0.720766
YOR190W	SPR1	0	0	0	0.163389	0.101823	0.362788
YOR192C	THI72	0	0.0988235	0.0988235	-0.0538879	0.583418	0.828977
YOR196C	LIP5	0	0	0	-0.0927586	0.334769	0.651638
YOR202W	HIS3	1	0.908235	-0.0917647	0.0937368	0.30039	0.622335
YOR209C	NPT1	0	0.0682353	0.0682353	0.188178	0.0530807	0.260558
YOR221C	MCT1	0	0	0	-0.113292	0.185969	0.503397
YOR222W	ODC2	1	0.938824	-0.0611765	0.0279718	0.768023	0.912874
YOR226C	ISU2	0	0	0	0.0441087	0.6368	0.857602
YOR236W	DFR1	1	0.908235	-0.0917647	0.117912	0.249736	0.571759
YOR241W	MET7	0	0	0	0.13783	0.181404	0.497512
YOR245C	DGA1	1	0.908235	-0.0917647	-0.194385	0.0505212	0.253027
YOR251C	TUM1	0	0	0	0.00333695	0.97156	0.990506
YOR253W	NAT5	0	0	0	0.545457	0.000585692	0.0147963
YOR270C	VPH1	0	0	0	-0.0605129	0.523497	0.788947
YOR273C	TPO4	0	0	0	-0.0484103	0.617398	0.846251
YOR278W	HEM4	1	0.72	-0.28	-0.0276258	0.778932	0.9171
YOR283W	YOR283W	1	0.665882	-0.334118	0.106189	0.295741	0.619709
YOR285W	RDL1	0	0	0	-0.0732818	0.464033	0.750677
YOR286W	RDL2	0	0	0	0.0865162	0.380321	0.690456
YOR303W	CPA1	1	0.908235	-0.0917647	0.133916	0.193275	0.51266
YOR306C	MCH5	0	0	0	0.330784	0.00775803	0.0838926
YOR311C	DGK1	0	0	0	0.012985	0.895071	0.964003
YOR316C	COT1	0	0	0	0.00117748	0.990386	0.996849
YOR317W	FAA1	1	0.922353	-0.0776471	-0.221182	0.0406997	0.227182
YOR321W	PMT3	1	0.908235	-0.0917647	-0.216152	0.033322	0.200926
YOR323C	PRO2	1	0.694118	-0.305882	0.0639544	0.514289	0.784755
YOR332W	VMA4	0	0	0	-0.00288785	0.975481	0.991553
YOR334W	MRS2	0	0	0	0.106423	0.295314	0.619043
YOR335C	ALA1	1	0.908235	-0.0917647	0.0439644	0.653703	0.865647
YOR347C	PYK2	1	0.468235	-0.531765	-0.572961	2.64057e-05	0.00183245
YOR348C	PUT4	0	0	0	-0.172497	0.107466	0.37447
YOR360C	PDE2	0	0	0	0.297532	0.00471951	0.0601328
YOR374W	ALD4	0	0.122353	0.122353	-0.305051	0.0114876	0.105366
YOR375C	GDH1	1	0.962353	-0.0376471	-0.044506	0.644759	0.860805
YOR377W	ATF1	0	0.00235294	0.00235294	-0.0534159	0.582893	0.828977
YOR381W	FRE3	0	0	0	-0.0763229	0.438162	0.734095
YOR384W	FRE5	0	0	0	-0.277612	0.026562	0.175909
YOR388C	FDH1	1	0.647059	-0.352941	-0.0820865	0.315222	0.636356
YOR391C	HSP33	0	0.277647	0.277647	-0.158859	0.135705	0.426246
YOR393W	ERR1	1	0.665882	-0.334118	-1.34312	5.06901e-09	1.65053e-06
YPL015C	HST2	0	0	0	-0.122797	0.231739	0.553996
YPL023C	MET12	1	0.908235	-0.0917647	-0.154996	0.120999	0.399987
YPL028W	ERG10	1	0.915294	-0.0847059	-0.0590154	0.553548	0.80984
YPL036W	PMA2	0	0.0188235	0.0188235	0.0701454	0.481773	0.759664
YPL040C	ISM1	0	0	0	-0.108296	0.280283	0.602841
YPL053C	KTR6	0	0	0	0.0105438	0.912987	0.971589
YPL057C	SUR1	0	0	0	-0.264963	0.0154986	0.126163
YPL059W	GRX5	0	0	0	-0.0821779	0.413208	0.717362
YPL060W	MFM1	0	0	0	-0.116738	0.228136	0.552679
YPL061W	ALD6	1	0.574118	-0.425882	-0.0930788	0.353252	0.667873
YPL069C	BTS1	0	0	0	-0.00604989	0.951024	0.984904
YPL076W	GPI2	0	0	0	0.0744097	0.453868	0.745759
YPL078C	ATP4	1	1	0	-0.227711	0.0105184	0.100405
YPL087W	YDC1	0	0	0	-0.141491	0.156516	0.458618
YPL088W	YPL088W	0	0	0	-0.00163212	0.986719	0.995394
YPL091W	GLR1	0	0	0	-0.162055	0.117234	0.392633
YPL092W	SSU1	0	0	0	0.00390853	0.962809	0.988219
YPL095C	EEB1	0	0	0	0.0531013	0.590424	0.832373
YPL096C-A	ERI1	0	0	0	0.0825074	0.364994	0.677615
YPL097W	MSY1	0	0	0	-0.154474	0.116672	0.392322
YPL104W	MSD1	0	0	0	-0.0929568	0.340081	0.656527
YPL110C	GDE1	0	0.00705882	0.00705882	-0.346261	0.0050881	0.0636382
YPL111W	CAR1	0	0	0	-0.124226	0.225087	0.549909
YPL117C	IDI1	1	0.908235	-0.0917647	0.166267	0.117226	0.392633
YPL120W	VPS30	0	0	0	-0.103399	0.296405	0.620021
YPL132W	COX11	1	1	0	0.199865	0.0515474	0.255518
YPL134C	ODC1	1	0.938824	-0.0611765	-0.221424	0.0446616	0.236889
YPL135W	ISU1	0	0	0	-0.247023	0.0279543	0.182045
YPL147W	PXA1	0	0.127059	0.127059	-0.35809	0.000828608	0.0187509
YPL148C	PPT2	0	0.00235294	0.00235294	0.0587658	0.533823	0.797333
YPL160W	CDC60	1	0.908235	-0.0917647	0.194915	0.075803	0.311577
YPL172C	COX10	1	0.901176	-0.0988235	0.0453999	0.646119	0.86147
YPL175W	SPT14	0	0	0	0.0569336	0.560966	0.814082
YPL188W	POS5	0	0	0	0.0060892	0.949895	0.98461
YPL189W	GUP2	0	0.112941	0.112941	-0.0211925	0.808431	0.9279
YPL206C	PGC1	0	0	0	-0.106009	0.277338	0.600915
YPL212C	PUS1	0	0	0	0.745602	0.000356363	0.0106563
YPL214C	THI6	1	0.804706	-0.195294	-0.209021	0.0345411	0.205112
YPL227C	ALG5	0	0	0	0.0936074	0.345775	0.659912
YPL231W	FAS2	1	0.927059	-0.0729412	-0.0752493	0.3852	0.693956
YPL234C	VMA11	0	0	0	0.121319	0.171869	0.482434
YPL244C	HUT1	0	0	0	-0.00161185	0.986707	0.995394
YPL252C	YAH1	1	0.908235	-0.0917647	0.0455462	0.646103	0.86147
YPL258C	THI21	1	0.771765	-0.228235	-0.0510485	0.60492	0.839466
YPL262W	FUM1	1	0.96	-0.04	-0.355549	0.000336092	0.0103242
YPL265W	DIP5	0	0	0	-0.16875	0.117006	0.392633
YPL268W	PLC1	0	0	0	-0.0367354	0.709753	0.8881
YPL271W	ATP15	1	1	0	0.0107861	0.910542	0.971004
YPL273W	SAM4	0	0	0	0.216587	0.0582067	0.273944
YPL274W	SAM3	0	0	0	-0.167173	0.0828961	0.32637
YPL280W	HSP32	0	0.277647	0.277647	-0.074149	0.45636	0.747201
YPL281C	ERR2	1	0.665882	-0.334118	-0.0685333	0.473653	0.75617
YPR001W	CIT3	1	0.872941	-0.127059	-0.939587	9.60977e-10	5.13958e-07
YPR002W	PDH1	0	0.0117647	0.0117647	-0.970545	1.48889e-13	1.74528e-10
YPR003C	YPR003C	0	0	0	-0.158904	0.084408	0.330236
YPR006C	ICL2	0	0.0117647	0.0117647	-0.828696	2.16521e-09	8.4602e-07
YPR011C	YPR011C	0	0.00235294	0.00235294	-0.257022	0.0205829	0.15042
YPR020W	ATP20	1	1	0	-0.00122778	0.989702	0.996503
YPR021C	AGC1	1	0.927059	-0.0729412	0.160696	0.101143	0.362035
YPR026W	ATH1	0	0	0	-0.348475	5.70683e-05	0.00337856
YPR033C	HTS1	1	0.908235	-0.0917647	0.11208	0.271264	0.594124
YPR035W	GLN1	1	0.908235	-0.0917647	-0.0145084	0.88055	0.958919
YPR036W	VMA13	0	0	0	0.0905547	0.272057	0.59475
YPR047W	MSF1	0	0	0	-0.152486	0.136526	0.427216
YPR058W	YMC1	1	0.915294	-0.0847059	0.0727281	0.467323	0.752015
YPR060C	ARO7	1	0.910588	-0.0894118	0.358848	0.0063506	0.0733052
YPR062W	FCY1	0	0	0	0.0739209	0.404635	0.710009
YPR069C	SPE3	0	0	0	0.233427	0.0229711	0.161045
YPR074C	TKL1	1	0.985882	-0.0141176	0.0735152	0.457414	0.747201
YPR081C	GRS2	1	0.908235	-0.0917647	-0.162477	0.116498	0.392322
YPR113W	PIS1	1	0.908235	-0.0917647	0.122926	0.198466	0.518829
YPR118W	MRI1	1	0.934118	-0.0658824	0.772806	3.80171e-05	0.00250357
YPR121W	THI22	1	0.771765	-0.228235	-0.00467944	0.962226	0.988219
YPR127W	YPR127W	0	0	0	-0.0928189	0.347876	0.66198
YPR128C	ANT1	0	0.129412	0.129412	0.135517	0.19044	0.508273
YPR138C	MEP3	1	0.910588	-0.0894118	-0.0104833	0.898847	0.965038
YPR139C	LOA1	0	0	0	0.0200463	0.829608	0.936685
YPR140W	TAZ1	0	0.155294	0.155294	-0.169609	0.06549	0.290973
YPR145W	ASN1	1	0.908235	-0.0917647	0.0454188	0.63448	0.856803
YPR156C	TPO3	0	0	0	-0.0172269	0.858685	0.949577
YPR159W	KRE6	1	0.908235	-0.0917647	-0.126032	0.210479	0.533265
YPR160W	GPH1	0	0.00470588	0.00470588	-0.146165	0.163791	0.471041
YPR165W	RHO1	1	0.908235	-0.0917647	0.029035	0.769285	0.913182
YPR167C	MET16	1	0.908235	-0.0917647	0.0419934	0.667789	0.872697
YPR170W-B	YPR170W-B	0	0	0	0.0559571	0.563956	0.815587
YPR183W	DPM1	1	0.908235	-0.0917647	-0.393747	0.000115628	0.00511261
YPR184W	GDB1	0	0	0	-0.12572	0.211754	0.534456
YPR191W	QCR2	1	1	0	-0.487236	7.86072e-06	0.000814897
YPR192W	AQY1	1	1	0	-0.0529746	0.591428	0.832373
YPR193C	HPA2	0	0	0	-0.118968	0.232252	0.554245

## Sheet: fba_ethanol_tra
Gene stable ID	Gene name	Predicted WT	Predicted ∆	Predicted Diff	l2fc	pvalue	padj
Q0045	COX1	1	1	0	-9.82277e-05	0.826719	1
Q0080	ATP8	1	1	0	0
Q0085	ATP6	1	1	0	-3.98827e-05	0.952847	1
Q0105	COB	1	1	0	0.000171734	0.811019	1
Q0130	OLI1	1	1	0	4.5187e-05	0.914298	1
Q0250	COX2	1	1	0	0.00119245	0.246014	1
Q0275	COX3	1	1	0	0.000134893	0.869427	1
YAL012W	CYS3	1	0.190909	-0.809091	0.000296789	0.506687	1
YAL022C	FUN26	0	0	0	0.000921514	0.146154	1
YAL023C	PMT2	1	0.190909	-0.809091	0.000872272	0.153866	1
YAL026C	DRS2	0	0.0886364	0.0886364	-0.000274111	0.681873	1
YAL035W	FUN12	0	0	0	0.00050831	0.298471	1
YAL038W	CDC19	1	0	-1	0.00046455	0.412256	1
YAL039C	CYC3	0	0	0	0.000327578	0.462632	1
YAL044C	GCV3	1	0.575	-0.425	0.000278584	0.568843	1
YAL054C	ACS1	1	0.543182	-0.456818	0.000676572	0.372136	1
YAL060W	BDH1	0	0	0	0.00202387	0.0277331	1
YAL061W	BDH2	0	0	0	0.000120284	0.822654	1
YAL062W	GDH3	1	0.252273	-0.747727	0.000325324	0.464757	1
YAR015W	ADE1	1	0.190909	-0.809091	0.000658582	0.298578	1
YAR035W	YAT1	0	0.227273	0.227273	0.000954792	0.121223	1
YAR071W	PHO11	0	0	0	-0.00341994	0.0268266	1
YBL011W	SCT1	1	0.190909	-0.809091	0.000217526	0.746324	1
YBL013W	FMT1	0	0	0	0.000251112	0.598092	1
YBL015W	ACH1	0	0.427273	0.427273	0.000287623	0.552743	1
YBL030C	PET9	1	1	0	0.000342847	0.597205	1
YBL033C	RIB1	1	0.190909	-0.809091	0.00237891	0.0195251	1
YBL039C	URA7	1	0.190909	-0.809091	0.0016515	0.0626114	1
YBL042C	FUI1	0	0	0	0.000146588	0.735208	1
YBL045C	COR1	1	1	0	-0.000452659	0.523224	1
YBL064C	PRX1	0	0	0	-0.000749766	0.187156	1
YBL068W	PRS4	1	0.190909	-0.809091	0.000244329	0.587526	1
YBL076C	ILS1	1	0.190909	-0.809091	0.000391005	0.399389	1
YBL080C	PET112	0	0	0	-0.000248213	0.573531	1
YBL091C	MAP2	0	0	0	0.000172919	0.794864	1
YBL098W	BNA4	1	0.190909	-0.809091	0.000505654	0.349405	1
YBL099W	ATP1	1	1	0	-0.000597647	0.474838	1
YBR001C	NTH2	0	0	0	0.000480213	0.405802	1
YBR002C	RER2	0	0	0	0.000856844	0.151249	1
YBR003W	COQ1	0	0	0	-0.00079007	0.234286	1
YBR004C	GPI18	0	0	0	-0.000638407	0.223724	1
YBR006W	UGA2	0	0.136364	0.136364	0.000136934	0.855854	1
YBR011C	IPP1	0	0.125	0.125	-0.000340574	0.606479	1
YBR018C	GAL7	0	0.00909091	0.00909091	8.15131e-05	0.896768	1
YBR019C	GAL10	0	0	0	0.000739318	0.409461	1
YBR020W	GAL1	0	0	0	7.54988e-05	0.853386	1
YBR021W	FUR4	0	0	0	-6.72184e-05	0.887766	1
YBR022W	POA1	0	0	0	-0.000345519	0.44301	1
YBR023C	CHS3	1	0.190909	-0.809091	3.54367e-05	0.949613	1
YBR026C	ETR1	0	0	0	-0.000463077	0.344469	1
YBR029C	CDS1	1	0.190909	-0.809091	0.000163662	0.709446	1
YBR034C	HMT1	0	0	0	0.00204557	0.048698	1
YBR035C	PDX3	0	0	0	0.000261882	0.712048	1
YBR036C	CSG2	0	0	0	-0.000191946	0.667759	1
YBR038W	CHS2	1	0.190909	-0.809091	-0.00141376	0.0671684	1
YBR039W	ATP3	1	1	0	-0.000554711	0.400621	1
YBR041W	FAT1	0	0.05	0.05	-0.000861955	0.204735	1
YBR042C	CST26	0	0	0	0.000115903	0.809604	1
YBR046C	ZTA1	0	0	0	0.000156619	0.814066	1
YBR058C-A	TSC3	0	0	0	0.000601261	0.260421	1
YBR068C	BAP2	0	0.00227273	0.00227273	0.00024581	0.748121	1
YBR069C	TAT1	0	0.00227273	0.00227273	0.000338785	0.457072	1
YBR070C	ALG14	0	0	0	-0.000313053	0.479605	1
YBR084W	MIS1	0	0.0545455	0.0545455	0.00126629	0.11055	1
YBR085W	AAC3	1	1	0	-0.000129857	0.845337	1
YBR092C	PHO3	0	0.00681818	0.00681818	0.00159692	0.10301	1
YBR093C	PHO5	0	0	0	-0.000258753	0.548225	1
YBR097W	VPS15	0	0	0	-0.00133249	0.073564	1
YBR110W	ALG1	0	0	0	-0.000266002	0.686022	1
YBR111C	YSA1	0	0	0	-0.000719064	0.282132	1
YBR115C	LYS2	1	0.190909	-0.809091	0.000482831	0.329934	1
YBR117C	TKL2	1	0.190909	-0.809091	-0.000196974	0.68756	1
YBR121C	GRS1	1	0.190909	-0.809091	0.000316159	0.491823	1
YBR126C	TPS1	1	0.190909	-0.809091	-0.000306787	0.487704	1
YBR127C	VMA2	0	0	0	0.000227691	0.766776	1
YBR128C	ATG14	0	0	0	-0.00181346	0.0499873	1
YBR132C	AGP2	0	0	0	-0.000324079	0.514545	1
YBR145W	ADH5	0	0	0	0.000661812	0.216685	1
YBR147W	RTC2	0	0	0	0.000204754	0.630605	1
YBR149W	ARA1	0	0	0	-0.000466198	0.338234	1
YBR153W	RIB7	1	0.190909	-0.809091	0.00031429	0.561024	1
YBR159W	IFA38	1	0.154545	-0.845455	-0.000494514	0.381916	1
YBR161W	CSH1	0	0	0	-0.000404749	0.398246	1
YBR166C	TYR1	1	0.190909	-0.809091	0.000128657	0.807225	1
YBR176W	ECM31	1	0.190909	-0.809091	0.000718759	0.196095	1
YBR177C	EHT1	0	0.00227273	0.00227273	-7.85078e-05	0.908274	1
YBR180W	DTR1	0	0	0	-0.000328066	0.678144	1
YBR183W	YPC1	0	0	0	-0.000377095	0.464316	1
YBR192W	RIM2	0	0	0	0.000184233	0.693006	1
YBR196C	PGI1	1	0.190909	-0.809091	0.000108036	0.837148	1
YBR199W	KTR4	0	0	0	-0.000106758	0.867769	1
YBR204C	LDH1	0	0	0	-0.000379972	0.419047	1
YBR205W	KTR3	0	0	0	-0.00074527	0.214039	1
YBR208C	DUR1,2	0	0	0	-0.0014281	0.0571624	1
YBR213W	MET8	0	0	0	0.000451081	0.341921	1
YBR218C	PYC2	1	0.0818182	-0.918182	0.000717062	0.18724	1
YBR221C	PDB1	1	0.263636	-0.736364	-0.000566838	0.482596	1
YBR222C	PCS60	0	0	0	0.0010656	0.15611	1
YBR229C	ROT2	0	0	0	-0.000334894	0.510762	1
YBR235W	VHC1	0	0	0	-0.000315436	0.667405	1
YBR241C	YBR241C	0	0	0	9.69007e-05	0.822446	1
YBR242W	YBR242W	0	0	0	-5.75129e-07	0.998993	1
YBR243C	ALG7	0	0	0	-0.000157721	0.752196	1
YBR244W	GPX2	0	0	0	0.000669627	0.214556	1
YBR248C	HIS7	1	0.190909	-0.809091	0.000816929	0.230073	1
YBR249C	ARO4	1	0.190909	-0.809091	0.000816065	0.178497	1
YBR252W	DUT1	0	0	0	7.68057e-05	0.861533	1
YBR256C	RIB5	1	0.190909	-0.809091	0.000619557	0.392461	1
YBR263W	SHM1	1	0.220455	-0.779545	0.000826093	0.28971	1
YBR265W	TSC10	0	0	0	0.000444235	0.448902	1
YBR281C	DUG2	0	0	0	0.000174368	0.728421	1
YBR291C	CTP1	1	0.568182	-0.431818	0.00223368	0.0781154	1
YBR293W	VBA2	0	0	0	-0.000181491	0.709007	1
YBR294W	SUL1	1	0.195455	-0.804545	-0.00167056	0.109323	1
YBR295W	PCA1	0	0	0	2.7121e-05	0.946748	1
YBR296C	PHO89	1	0.243182	-0.756818	-0.000155242	0.759811	1
YBR298C	MAL31	0	0	0	-0.00104113	0.176288	1
YBR299W	MAL32	0	0	0	-0.00182556	0.0627611	1
YCL004W	PGS1	0	0	0	-0.000161934	0.755051	1
YCL005W-A	VMA9	0	0	0	-0.000922122	0.126017	1
YCL009C	ILV6	1	0.215909	-0.784091	0.000492841	0.394183	1
YCL017C	NFS1	0	0	0	0.000335169	0.564245	1
YCL018W	LEU2	1	0.204545	-0.795455	0
YCL025C	AGP1	0	0.00227273	0.00227273	0.000751535	0.209183	1
YCL030C	HIS4	1	0.190909	-0.809091	0.000258563	0.566402	1
YCL035C	GRX1	0	0	0	-0.000346539	0.440708	1
YCL038C	ATG22	0	0	0	0.000286199	0.562963	1
YCL040W	GLK1	1	0	-1	-0.00010793	0.812089	1
YCL047C	POF1	0	0	0	-0.00021644	0.653414	1
YCL050C	APA1	0	0	0	-0.000133751	0.803743	1
YCL052C	PBN1	0	0	0	-1.40953e-05	0.978659	1
YCL064C	CHA1	0	0.0727273	0.0727273	-0.000480631	0.380103	1
YCL069W	VBA3	0	0	0	-0.000759324	0.56278	1
YCR005C	CIT2	0	0.0931818	0.0931818	-0.00040761	0.470429	1
YCR010C	ADY2	0	0.231818	0.231818	0.00228241	0.0404924	1
YCR011C	ADP1	0	0	0	-0.00122919	0.119937	1
YCR012W	PGK1	1	0.190909	-0.809091	-0.000144747	0.75725	1
YCR024C	SLM5	0	0	0	-0.000528531	0.324228	1
YCR024C-A	PMP1	0	0.186364	0.186364	0.000185557	0.773837	1
YCR028C	FEN2	0	0	0	0.000329352	0.534333	1
YCR034W	ELO2	1	0.152273	-0.847727	0.000605007	0.263093	1
YCR036W	RBK1	0	0	0	0.000437266	0.428268	1
YCR037C	PHO87	1	0.243182	-0.756818	-9.63502e-05	0.84505	1
YCR048W	ARE1	1	0.193182	-0.806818	-0.000212653	0.676399	1
YCR053W	THR4	1	0.190909	-0.809091	0.000411272	0.374435	1
YCR068W	ATG15	0	0	0	0.000321576	0.514614	1
YCR075C	ERS1	0	0	0	-0.000175361	0.687752	1
YCR083W	TRX3	0	0	0	-0.000979454	0.116013	1
YCR098C	GIT1	0	0	0	-8.0517e-05	0.857951	1
YCR105W	ADH7	0	0.00227273	0.00227273	-0.00053009	0.378275	1
YCR107W	AAD3	0	0	0	-0.000226277	0.666671	1
YDL004W	ATP16	1	1	0	-0.000397168	0.559337	1
YDL015C	TSC13	1	0.154545	-0.845455	-0.000401151	0.455878	1
YDL022W	GPD1	0	0.00454545	0.00454545	6.83626e-05	0.870915	1
YDL024C	DIA3	1	0.190909	-0.809091	0.0144632	0.00244817	0.720409
YDL040C	NAT1	0	0	0	0.000260965	0.625151	1
YDL042C	SIR2	0	0	0	-7.82287e-05	0.8655	1
YDL045C	FAD1	1	0.190909	-0.809091	3.27024e-05	0.951428	1
YDL052C	SLC1	1	0.195455	-0.804545	0.000893031	0.176684	1
YDL055C	PSA1	1	0.190909	-0.809091	0.00285921	0.0389137	1
YDL066W	IDP1	1	0.0727273	-0.927273	-2.28039e-06	0.996385	1
YDL067C	COX9	1	1	0	0.000442794	0.388258	1
YDL078C	MDH3	0	0.122727	0.122727	8.53783e-05	0.842269	1
YDL080C	THI3	0	0.0136364	0.0136364	0.000107603	0.86421	1
YDL085W	NDE2	1	0.959091	-0.0409091	0.000696169	0.19558	1
YDL090C	RAM1	0	0	0	-0.00038507	0.472218	1
YDL093W	PMT5	1	0.190909	-0.809091	-0.000435507	0.418691	1
YDL095W	PMT1	1	0.190909	-0.809091	0.000387687	0.615431	1
YDL100C	GET3	1	0.190909	-0.809091	-0.000202954	0.659732	1
YDL103C	QRI1	1	0.190909	-0.809091	-0.000546846	0.314243	1
YDL120W	YFH1	0	0	0	-0.000319534	0.479737	1
YDL131W	LYS21	1	0.190909	-0.809091	0.000427615	0.36325	1
YDL141W	BPL1	1	0.268182	-0.731818	-0.000406158	0.451692	1
YDL142C	CRD1	0	0	0	-0.00089304	0.133387	1
YDL166C	FAP7	1	0.5	-0.5	0.000466841	0.327196	1
YDL168W	SFA1	0	0	0	0.000348222	0.475923	1
YDL171C	GLT1	0	0.00227273	0.00227273	0.00025028	0.563852	1
YDL174C	DLD1	0	0	0	-8.17389e-05	0.854634	1
YDL178W	DLD2	0	0	0	0.000168677	0.689946	1
YDL182W	LYS20	1	0.190909	-0.809091	0.000636378	0.222358	1
YDL185W	VMA1	0	0	0	-0.000242546	0.729688	1
YDL198C	GGC1	0	0	0	0.000645353	0.228399	1
YDL205C	HEM3	1	0	-1	0.000419444	0.372761	1
YDL210W	UGA4	0	0	0	-8.37579e-05	0.858708	1
YDL215C	GDH2	0	0.00909091	0.00909091	-0.00102635	0.121082	1
YDL219W	DTD1	0	0	0	9.18392e-05	0.825703	1
YDL236W	PHO13	0	0	0	0.000697623	0.200137	1
YDL238C	GUD1	0	0	0	-2.73924e-05	0.94702	1
YDL243C	AAD4	0	0	0	3.99557e-05	0.923365	1
YDL245C	HXT15	1	0	-1	0.152723	0.000544179	0.300613
YDL246C	SOR2	0	0	0	0.000141375	0.74114	1
YDL247W	MPH2	1	0	-1	-0.00034683	0.695865	1
YDR001C	NTH1	0	0	0	-0.000451635	0.521468	1
YDR007W	TRP1	1	0.190909	-0.809091	0.000388726	0.585667	1
YDR009W	GAL3	0	0	0	-0.000130315	0.786506	1
YDR017C	KCS1	0	0	0	0.000356512	0.473714	1
YDR019C	GCV1	1	0.575	-0.425	0.000371	0.494809	1
YDR020C	DAS2	0	0	0	-2.86855e-05	0.945102	1
YDR023W	SES1	1	0.190909	-0.809091	0.000502995	0.328378	1
YDR035W	ARO3	1	0.190909	-0.809091	0.000440752	0.349171	1
YDR036C	EHD3	0	0	0	-0.00174181	0.0421546	1
YDR037W	KRS1	1	0.190909	-0.809091	0.000561865	0.289405	1
YDR038C	ENA5	0	0	0	4.53534e-05	0.913431	1
YDR039C	ENA2	0	0	0	-4.31911e-05	0.928706	1
YDR040C	ENA1	0	0	0	9.16759e-05	0.86265	1
YDR044W	HEM13	1	0.0954545	-0.904545	1.80613e-05	0.965051	1
YDR046C	BAP3	0	0.00227273	0.00227273	0.000387145	0.538044	1
YDR047W	HEM12	1	0.0954545	-0.904545	0.000425195	0.392792	1
YDR050C	TPI1	1	0.190909	-0.809091	-0.000140227	0.798927	1
YDR051C	DET1	0	0	0	-1.52829e-06	0.998132	1
YDR058C	TGL2	0	0	0	-0.000580769	0.299806	1
YDR062W	LCB2	0	0	0	0.000359207	0.640995	1
YDR071C	PAA1	0	0	0	-0.000519348	0.326901	1
YDR072C	IPT1	0	0	0	-0.000411962	0.395376	1
YDR074W	TPS2	1	0.190909	-0.809091	-0.000757028	0.181263	1
YDR093W	DNF2	0	0	0	0.000327169	0.587623	1
YDR098C	GRX3	0	0	0	3.01365e-05	0.953393	1
YDR105C	TMS1	0	0	0	0.000175358	0.777557	1
YDR109C	YDR109C	0	0	0	0.000439413	0.399126	1
YDR111C	ALT2	1	0.120455	-0.879545	0.000214249	0.613887	1
YDR127W	ARO1	1	0.190909	-0.809091	9.57265e-05	0.824682	1
YDR135C	YCF1	0	0	0	-0.000210575	0.76863	1
YDR147W	EKI1	0	0	0	-0.000391127	0.430649	1
YDR148C	KGD2	1	0.495455	-0.504545	5.57506e-05	0.940675	1
YDR158W	HOM2	1	0.190909	-0.809091	0.00040189	0.386402	1
YDR173C	ARG82	0	0	0	0.000462371	0.422674	1
YDR178W	SDH4	1	0.797727	-0.202273	-0.000188456	0.783994	1
YDR191W	HST4	0	0	0	-2.83253e-05	0.948902	1
YDR196C	CAB5	1	0.190909	-0.809091	-8.97266e-05	0.863697	1
YDR204W	COQ4	0	0	0	4.87286e-05	0.923579	1
YDR208W	MSS4	0	0	0	-0.000548806	0.492279	1
YDR226W	ADK1	1	0.5	-0.5	0.000576536	0.25533	1
YDR231C	COX20	1	1	0	-6.17525e-05	0.922364	1
YDR232W	HEM1	1	0	-1	0.000597808	0.321182	1
YDR234W	LYS4	1	0.190909	-0.809091	0.000394579	0.424567	1
YDR236C	FMN1	0	0	0	7.08034e-05	0.877164	1
YDR242W	AMD2	0	0	0	0.000344274	0.461759	1
YDR248C	YDR248C	0	0	0	4.48274e-05	0.91218	1
YDR256C	CTA1	0	0.109091	0.109091	0.000568587	0.262545	1
YDR261C	EXG2	0	0	0	-0.000354147	0.443546	1
YDR268W	MSW1	0	0	0	-0.000436154	0.411531	1
YDR270W	CCC2	0	0	0	-9.5448e-05	0.84022	1
YDR272W	GLO2	0	0	0	0.000116465	0.833433	1
YDR284C	DPP1	0	0	0	-0.000563662	0.261423	1
YDR287W	INM2	1	0.190909	-0.809091	-2.71601e-05	0.953027	1
YDR294C	DPL1	0	0	0	0.000559373	0.451289	1
YDR297W	SUR2	0	0	0	0.00066976	0.256043	1
YDR298C	ATP5	1	1	0	-0.00118162	0.12624	1
YDR300C	PRO1	1	0.0909091	-0.909091	0.000889809	0.163875	1
YDR302W	GPI11	0	0	0	-0.000388675	0.395901	1
YDR305C	HNT2	0	0	0	-0.000995951	0.110409	1
YDR315C	IPK1	0	0	0	-9.09614e-05	0.837044	1
YDR321W	ASP1	0	0	0	0.000580159	0.253443	1
YDR322C-A	TIM11	1	1	0	0.000513596	0.308779	1
YDR341C	YDR341C	1	0.190909	-0.809091	0.000581846	0.266458	1
YDR342C	HXT7	1	0	-1	-1.6641	9.06784e-12	2.00369e-08
YDR343C	HXT6	1	0	-1	-0.00332236	0.0385033	1
YDR345C	HXT3	1	0	-1	5.21295e-05	0.898224	1
YDR352W	YPQ2	0	0	0	0.000520736	0.297893	1
YDR353W	TRR1	1	0.206818	-0.793182	0.00378205	0.0167002	1
YDR354W	TRP4	1	0.190909	-0.809091	0.000321161	0.472931	1
YDR367W	KEI1	0	0	0	-0.000111915	0.813897	1
YDR368W	YPR1	0	0	0	-0.000815228	0.245266	1
YDR371W	CTS2	0	0	0	-0.000313392	0.47859	1
YDR373W	FRQ1	0	0	0	-0.00103681	0.112956	1
YDR376W	ARH1	1	0.190909	-0.809091	-0.000215187	0.660812	1
YDR377W	ATP17	1	1	0	-0.000415379	0.378562	1
YDR380W	ARO10	0	0	0	0.000125504	0.763809	1
YDR384C	ATO3	1	0.193182	-0.806818	0.00212578	0.0331527	1
YDR387C	YDR387C	1	0	-1	-0.000342027	0.477646	1
YDR399W	HPT1	0	0	0	0.00113	0.172126	1
YDR400W	URH1	0	0	0	0.00020401	0.646286	1
YDR402C	DIT2	0	0	0	-0.000834862	0.290694	1
YDR403W	DIT1	0	0	0	-0.000302437	0.522352	1
YDR408C	ADE8	1	0.190909	-0.809091	0.00070403	0.194155	1
YDR410C	STE14	0	0	0	-1.72142e-05	0.967667	1
YDR428C	BNA7	1	0.190909	-0.809091	-0.000385715	0.401008	1
YDR437W	GPI19	0	0	0	-0.000676918	0.312348	1
YDR440W	DOT1	0	0	0	-0.000488932	0.319115	1
YDR441C	APT2	0	0	0	0.00044097	0.369463	1
YDR452W	PPN1	1	1	0	-0.0011848	0.156918	1
YDR453C	TSA2	0	0.0340909	0.0340909	-0.000160579	0.704088	1
YDR454C	GUK1	1	0.190909	-0.809091	0.000270874	0.642802	1
YDR456W	NHX1	1	0.190909	-0.809091	-0.000807664	0.264282	1
YDR481C	PHO8	0	0	0	7.20844e-05	0.911251	1
YDR483W	KRE2	0	0	0	-0.000384689	0.592726	1
YDR487C	RIB3	1	0.190909	-0.809091	0.000208455	0.690277	1
YDR497C	ITR1	0	0	0	7.47548e-05	0.865394	1
YDR502C	SAM2	1	0.190909	-0.809091	0.000319177	0.473156	1
YDR503C	LPP1	0	0.0863636	0.0863636	0.000385329	0.423378	1
YDR508C	GNP1	1	0.220455	-0.779545	0.000500084	0.303295	1
YDR513W	GRX2	0	0	0	-0.00108199	0.095798	1
YDR516C	EMI2	1	0	-1	-0.00016084	0.699041	1
YDR529C	QCR7	1	1	0	-0.00111309	0.129298	1
YDR530C	APA2	0	0	0	0.000169405	0.787964	1
YDR531W	CAB1	1	0.190909	-0.809091	-0.000141565	0.760077	1
YDR533C	HSP31	0	0	0	-0.000991469	0.115545	1
YDR536W	STL1	1	0.00227273	-0.997727	-0.000897541	0.150365	1
YDR538W	PAD1	0	0	0	0.000819067	0.168716	1
YDR539W	FDC1	0	0	0	-0.000232943	0.685805	1
YEL004W	YEA4	0	0	0	-0.000626141	0.227312	1
YEL006W	YEA6	0	0	0	0.000870508	0.168754	1
YEL017C-A	PMP2	0	0.186364	0.186364	0.000335744	0.594673	1
YEL021W	URA3	1	0.190909	-0.809091	0
YEL024W	RIP1	1	1	0	-2.10304e-05	0.963799	1
YEL027W	VMA3	0	0	0	0.000355356	0.59595	1
YEL029C	BUD16	0	0	0	0.000572606	0.256037	1
YEL031W	SPF1	0	0	0	-4.713e-05	0.933528	1
YEL038W	UTR4	1	0.190909	-0.809091	0.000317064	0.607209	1
YEL039C	CYC7	1	1	0	0.000191643	0.677369	1
YEL041W	YEF1	1	0.190909	-0.809091	-0.000258506	0.548618	1
YEL042W	GDA1	0	0	0	0.000737025	0.188012	1
YEL046C	GLY1	0	0	0	0.000855778	0.142943	1
YEL047C	FRD1	0	0.263636	0.263636	1.19737e-05	0.978961	1
YEL051W	VMA8	0	0	0	-0.000738877	0.23006	1
YEL058W	PCM1	1	0.190909	-0.809091	7.93593e-05	0.846419	1
YEL063C	CAN1	0	0	0	6.55112e-05	0.872296	1
YEL066W	HPA3	0	0	0	0.000433839	0.366416	1
YEL069C	HXT13	1	0	-1	0.00645328	0.0300606	1
YEL070W	DSF1	0	0	0	1.65462	7.96939e-09	1.05658e-05
YEL071W	DLD3	0	0	0	-0.000405817	0.456798	1
YER003C	PMI40	1	0.190909	-0.809091	0.00013828	0.769445	1
YER005W	YND1	0	0.186364	0.186364	0.000600704	0.353064	1
YER010C	YER010C	0	0	0	0.000236041	0.656089	1
YER014W	HEM14	1	0.0954545	-0.904545	-0.000230783	0.609366	1
YER015W	FAA2	0	0.0909091	0.0909091	-2.00404e-05	0.964017	1
YER019W	ISC1	0	0	0	0.00153774	0.049158	1
YER023W	PRO3	1	0.304545	-0.695455	-0.000435968	0.359225	1
YER024W	YAT2	0	0.227273	0.227273	0.000272876	0.569001	1
YER026C	CHO1	1	0.190909	-0.809091	0.000215566	0.736967	1
YER037W	PHM8	0	0	0	-0.0010143	0.157639	1
YER042W	MXR1	0	0	0	-0.000229095	0.592683	1
YER043C	SAH1	1	0.190909	-0.809091	0.000519386	0.289446	1
YER052C	HOM3	1	0.190909	-0.809091	0.000209533	0.639203	1
YER053C	PIC2	0	0	0	-0.00045861	0.333872	1
YER055C	HIS1	1	0.190909	-0.809091	0.00060585	0.270722	1
YER056C	FCY2	0	0	0	0.000647086	0.280844	1
YER060W	FCY21	0	0	0	0.000177415	0.720849	1
YER060W-A	FCY22	0	0	0	3.35448e-06	0.996388	1
YER061C	CEM1	0	0	0	0.000772612	0.227493	1
YER062C	GPP2	0	0.00227273	0.00227273	0.000150044	0.717411	1
YER065C	ICL1	0	0.431818	0.431818	0.00135566	0.0820711	1
YER069W	ARG5,6	1	0.295455	-0.704545	0.000458508	0.394072	1
YER070W	RNR1	1	0.190909	-0.809091	0.000441372	0.385961	1
YER073W	ALD5	0	0.309091	0.309091	0.000378866	0.454229	1
YER081W	SER3	1	0.161364	-0.838636	0.000401446	0.483705	1
YER086W	ILV1	0	0.00681818	0.00681818	0.000371784	0.428734	1
YER087W	AIM10	0	0	0	-0.000219572	0.638293	1
YER090W	TRP2	1	0.190909	-0.809091	0.000260438	0.575613	1
YER091C	MET6	1	0.190909	-0.809091	0.000347761	0.541392	1
YER099C	PRS2	1	0.190909	-0.809091	0.000752385	0.263741	1
YER119C	AVT6	0	0	0	4.77235e-08	0.999906	1
YER141W	COX15	1	0.190909	-0.809091	0.000182597	0.791537	1
YER152C	YER152C	1	0.190909	-0.809091	5.03194e-06	0.990229	1
YER163C	GCG1	0	0	0	-0.000265898	0.540604	1
YER170W	ADK2	0	0.120455	0.120455	-0.000114302	0.780924	1
YER174C	GRX4	0	0	0	0.000279576	0.559332	1
YER175C	TMT1	0	0	0	-9.7322e-05	0.835501	1
YER178W	PDA1	1	0.263636	-0.736364	-0.000498124	0.384514	1
YER183C	FAU1	0	0	0	-0.000177822	0.729378	1
YFL001W	DEG1	0	0	0	-0.000182617	0.686105	1
YFL011W	HXT10	1	0	-1	0.000489941	0.39764	1
YFL017C	GNA1	1	0.190909	-0.809091	0.000621056	0.257686	1
YFL018C	LPD1	1	0.706818	-0.293182	-6.62918e-05	0.912379	1
YFL022C	FRS2	1	0.190909	-0.809091	0.000508615	0.301862	1
YFL030W	AGX1	0	0.179545	0.179545	-0.000338366	0.489961	1
YFL045C	SEC53	1	0.190909	-0.809091	-0.000399808	0.4616	1
YFL053W	DAK2	0	0.00227273	0.00227273	0.00525865	0.0253347	1
YFL054C	YFL054C	0	0.00227273	0.00227273	0.00165684	0.0900289	1
YFL055W	AGP3	0	0	0	-0.000433125	0.357686	1
YFL058W	THI5	0	0	0	-0.000634645	0.378918	1
YFL059W	SNZ3	0	0	0	0.000425017	0.367581	1
YFL060C	SNO3	0	0	0	-5.12722e-06	0.990014	1
YFL061W	DDI2	0	0	0	-0.00086595	0.404751	1
YFR015C	GSY1	1	0.190909	-0.809091	-0.00054687	0.285844	1
YFR019W	FAB1	0	0	0	-0.000222481	0.606646	1
YFR021W	ATG18	0	0	0	-0.000189484	0.710575	1
YFR025C	HIS2	1	0.190909	-0.809091	0.000484213	0.375919	1
YFR030W	MET10	1	0.195455	-0.804545	-0.000751263	0.276612	1
YFR033C	QCR6	1	1	0	0.000642644	0.231665	1
YFR044C	DUG1	0	0	0	-0.000670241	0.236456	1
YFR047C	BNA6	1	0.190909	-0.809091	0.000125264	0.861628	1
YFR049W	YMR31	1	0.481818	-0.518182	-8.4309e-05	0.860877	1
YFR053C	HXK1	1	0	-1	-0.000304624	0.517072	1
YFR055W	IRC7	0	0	0	-0.0002931	0.558267	1
YGL001C	ERG26	1	0.190909	-0.809091	-0.00013033	0.760509	1
YGL006W	PMC1	0	0	0	-0.000402252	0.420106	1
YGL008C	PMA1	0	0.186364	0.186364	0.000439328	0.361892	1
YGL009C	LEU1	1	0.204545	-0.795455	0.000995786	0.124556	1
YGL012W	ERG4	1	0.190909	-0.809091	0.000383125	0.466685	1
YGL017W	ATE1	0	0	0	0.000177614	0.683283	1
YGL026C	TRP5	1	0.190909	-0.809091	0.000407913	0.396438	1
YGL027C	CWH41	0	0	0	-0.000178194	0.672792	1
YGL037C	PNC1	0	0	0	-0.000303827	0.512795	1
YGL038C	OCH1	0	0	0	2.35674e-06	0.996616	1
YGL040C	HEM2	1	0	-1	-0.000391094	0.580766	1
YGL047W	ALG13	0	0	0	-0.000597831	0.255222	1
YGL055W	OLE1	1	0.202273	-0.797727	0.000390076	0.441413	1
YGL062W	PYC1	1	0.0818182	-0.918182	-0.000760693	0.324959	1
YGL063W	PUS2	0	0	0	0.000871977	0.138106	1
YGL065C	ALG2	0	0	0	-0.000575064	0.31857	1
YGL067W	NPY1	0	0	0	-0.000537681	0.384216	1
YGL077C	HNM1	0	0	0	0.000726937	0.1836	1
YGL080W	MPC1	1	0.0159091	-0.984091	-0.00114534	0.0862104	1
YGL084C	GUP1	0	0.00227273	0.00227273	-0.00130899	0.0671343	1
YGL101W	YGL101W	0	0	0	0.000367186	0.417708	1
YGL125W	MET13	1	0.190909	-0.809091	0.000133465	0.750649	1
YGL142C	GPI10	0	0	0	-0.000871089	0.139988	1
YGL148W	ARO2	1	0.190909	-0.809091	0.0011411	0.0913129	1
YGL154C	LYS5	1	0.190909	-0.809091	-0.000173756	0.735758	1
YGL156W	AMS1	0	0	0	-0.000361327	0.430854	1
YGL167C	PMR1	0	0	0	-0.00050351	0.321269	1
YGL169W	SUA5	0	0	0	0.000439462	0.356522	1
YGL184C	STR3	0	0	0	0.000307651	0.487387	1
YGL186C	TPN1	0	0	0	0.000476928	0.356507	1
YGL187C	COX4	1	1	0	3.95989e-05	0.945363	1
YGL191W	COX13	1	1	0	-0.000332231	0.513491	1
YGL196W	DSD1	0	0	0	-0.000359069	0.465278	1
YGL202W	ARO8	1	0.202273	-0.797727	0.000305985	0.494752	1
YGL205W	POX1	0	0.122727	0.122727	-0.000204808	0.632389	1
YGL224C	SDT1	0	0	0	-5.729e-05	0.904844	1
YGL225W	VRG4	0	0	0	0.000300383	0.498335	1
YGL234W	ADE5,7	1	0.190909	-0.809091	0.000472872	0.382125	1
YGL245W	GUS1	1	0.190909	-0.809091	-0.000195343	0.781625	1
YGL248W	PDE1	0	0	0	-0.000174302	0.816367	1
YGL253W	HXK2	1	0	-1	0.000209621	0.623108	1
YGL255W	ZRT1	1	0.190909	-0.809091	8.17499e-05	0.845394	1
YGL256W	ADH4	0	0.00681818	0.00681818	0.000354259	0.496588	1
YGR007W	ECT1	0	0	0	-8.56099e-05	0.881231	1
YGR010W	NMA2	1	0.190909	-0.809091	0.000475224	0.464934	1
YGR012W	YGR012W	0	0	0	-0.000121339	0.835181	1
YGR015C	YGR015C	0	0.0204545	0.0204545	-0.000517171	0.327545	1
YGR019W	UGA1	0	0.136364	0.136364	-0.00050693	0.41668	1
YGR020C	VMA7	0	0	0	7.14637e-05	0.908909	1
YGR032W	GSC2	1	0.190909	-0.809091	-0.000375197	0.419447	1
YGR036C	CAX4	0	0	0	1.43592e-05	0.971776	1
YGR038W	ORM1	0	0	0	-3.56171e-05	0.942936	1
YGR043C	NQM1	1	0.118182	-0.881818	-0.000188821	0.694824	1
YGR046W	TAM41	0	0	0	-0.000176722	0.754123	1
YGR055W	MUP1	0	0	0	0.000106489	0.825922	1
YGR060W	ERG25	1	0.190909	-0.809091	-0.000334216	0.546267	1
YGR061C	ADE6	1	0.190909	-0.809091	0.000494636	0.371423	1
YGR062C	COX18	1	1	0	-0.000133283	0.788027	1
YGR065C	VHT1	0	0	0	0.00023694	0.590063	1
YGR087C	PDC6	1	0.00909091	-0.990909	3.29973e-05	0.948147	1
YGR088W	CTT1	1	0.156818	-0.843182	-0.00664823	0.00956797	1
YGR094W	VAS1	1	0.190909	-0.809091	0.000289223	0.511173	1
YGR096W	TPC1	0	0	0	0.000944974	0.130327	1
YGR106C	VOA1	0	0	0	-3.53679e-05	0.941294	1
YGR110W	CLD1	0	0	0	-0.000389725	0.395245	1
YGR121C	MEP1	1	0.193182	-0.806818	0.000306043	0.488023	1
YGR124W	ASN2	1	0.190909	-0.809091	0.00041945	0.539403	1
YGR138C	TPO2	0	0	0	4.98237e-05	0.908968	1
YGR143W	SKN1	1	0.190909	-0.809091	0.000118342	0.804782	1
YGR144W	THI4	0	0	0	-0.000346802	0.475991	1
YGR154C	GTO1	0	0	0	-2.76974e-05	0.945665	1
YGR155W	CYS4	1	0.190909	-0.809091	0.000359592	0.427375	1
YGR157W	CHO2	1	0.190909	-0.809091	-0.000399519	0.393825	1
YGR170W	PSD2	1	0.134091	-0.865909	-9.14857e-05	0.892594	1
YGR171C	MSM1	0	0	0	-0.000531895	0.342966	1
YGR175C	ERG1	1	0.190909	-0.809091	0.000443991	0.483375	1
YGR177C	ATF2	0	0	0	5.06788e-05	0.901102	1
YGR180C	RNR4	1	0.190909	-0.809091	0.000180931	0.67201	1
YGR183C	QCR9	1	1	0	-0.000924776	0.189396	1
YGR185C	TYS1	1	0.190909	-0.809091	0.000411546	0.376245	1
YGR191W	HIP1	1	0.190909	-0.809091	0.000355497	0.434851	1
YGR192C	TDH3	1	0.190909	-0.809091	-0.000104409	0.837491	1
YGR193C	PDX1	1	0.263636	-0.736364	0.000444881	0.575115	1
YGR194C	XKS1	0	0	0	-0.000992795	0.116095	1
YGR202C	PCT1	0	0.00227273	0.00227273	0.000466103	0.472951	1
YGR204W	ADE3	1	0.190909	-0.809091	0.000669754	0.214201	1
YGR208W	SER2	1	0.0636364	-0.936364	0.000398654	0.457026	1
YGR209C	TRX2	1	0.206818	-0.793182	-0.000104696	0.817744	1
YGR216C	GPI1	0	0	0	-0.000390268	0.432529	1
YGR227W	DIE2	0	0	0	-0.000399898	0.38847	1
YGR234W	YHB1	0	0	0	-0.000968351	0.146617	1
YGR240C	PFK1	1	0	-1	0.000266434	0.542572	1
YGR243W	MPC3	1	0.0159091	-0.984091	-0.000489318	0.346723	1
YGR244C	LSC2	1	0.0931818	-0.906818	-0.000626861	0.38927	1
YGR247W	CPD1	0	0	0	-0.00067933	0.20321	1
YGR248W	SOL4	1	0.0272727	-0.972727	-0.00128816	0.069267	1
YGR254W	ENO1	1	0.2	-0.8	-0.000227473	0.594999	1
YGR255C	COQ6	0	0	0	-0.000310479	0.481385	1
YGR256W	GND2	1	0.0272727	-0.972727	0.000243412	0.661728	1
YGR260W	TNA1	0	0	0	0.000743138	0.205547	1
YGR264C	MES1	1	0.190909	-0.809091	0.000269311	0.535386	1
YGR267C	FOL2	1	0.190909	-0.809091	-1.20755e-05	0.978819	1
YGR277C	CAB4	1	0.190909	-0.809091	-0.000127537	0.8114	1
YGR282C	BGL2	0	0	0	7.22023e-05	0.892943	1
YGR286C	BIO2	0	0	0	0.000565904	0.260021	1
YGR287C	IMA1	0	0	0	-0.00097012	0.184015	1
YGR289C	MAL11	0	0	0	0.000209366	0.692367	1
YGR292W	MAL12	0	0	0	-0.000773793	0.258677	1
YHL003C	LAG1	0	0.00227273	0.00227273	-0.000506978	0.309764	1
YHL011C	PRS3	1	0.190909	-0.809091	0.000878464	0.146213	1
YHL012W	YHL012W	1	0.181818	-0.818182	-0.000464415	0.50026	1
YHL016C	DUR3	0	0	0	-9.30515e-05	0.842642	1
YHL018W	YHL018W	0	0	0	0.000105736	0.822634	1
YHL032C	GUT1	0	0.00227273	0.00227273	0.000372601	0.517376	1
YHL036W	MUP3	0	0	0	0.000489619	0.32159	1
YHR001W-A	QCR10	1	1	0	-0.000358621	0.501839	1
YHR002W	LEU5	1	0.190909	-0.809091	0.000262743	0.579718	1
YHR007C	ERG11	1	0.190909	-0.809091	0.000593393	0.442806	1
YHR008C	SOD2	0	0	0	0.000164695	0.780694	1
YHR011W	DIA4	1	0.190909	-0.809091	-6.67418e-05	0.885177	1
YHR013C	ARD1	0	0	0	0.000205186	0.682321	1
YHR018C	ARG4	1	0.190909	-0.809091	0.000538139	0.278484	1
YHR019C	DED81	1	0.190909	-0.809091	0.000868876	0.160668	1
YHR020W	YHR020W	1	0.190909	-0.809091	0.000478756	0.326217	1
YHR025W	THR1	1	0.190909	-0.809091	0.000676825	0.258457	1
YHR026W	VMA16	0	0	0	0.000281823	0.589229	1
YHR037W	PUT2	0	0.111364	0.111364	-0.000218392	0.719415	1
YHR039C-A	VMA10	0	0	0	-0.000215015	0.741783	1
YHR042W	NCP1	1	0.190909	-0.809091	0.000518268	0.435244	1
YHR043C	DOG2	0	0	0	0.000115152	0.81763	1
YHR044C	DOG1	0	0	0	0.000409592	0.384824	1
YHR046C	INM1	1	0.190909	-0.809091	0.0139402	0.00390806	0.847614
YHR051W	COX6	1	1	0	-0.000180433	0.744291	1
YHR063C	PAN5	1	0.190909	-0.809091	0.000161928	0.741594	1
YHR067W	HTD2	0	0	0	-0.000124136	0.774536	1
YHR068W	DYS1	0	0	0	0.000886575	0.140065	1
YHR072W	ERG7	1	0.190909	-0.809091	0.0021641	0.0239874	1
YHR074W	QNS1	1	0.190909	-0.809091	-0.000121873	0.799496	1
YHR091C	MSR1	0	0	0	-0.000455498	0.430163	1
YHR092C	HXT4	1	0	-1	-0.000116344	0.777167	1
YHR094C	HXT1	1	0	-1	-3.68077e-05	0.927849	1
YHR096C	HXT5	1	0	-1	-0.000244043	0.702899	1
YHR100C	GEP4	0	0	0	6.04503e-05	0.882129	1
YHR104W	GRE3	0	0	0	-0.000743775	0.17775	1
YHR106W	TRR2	0	0	0	-0.000220788	0.606642	1
YHR109W	CTM1	0	0	0	-0.000372729	0.466782	1
YHR116W	COX23	1	1	0	0.000359864	0.425304	1
YHR119W	SET1	0	0	0	-1.39711e-05	0.981399	1
YHR123W	EPT1	0	0.00227273	0.00227273	-0.000628958	0.226708	1
YHR128W	FUR1	0	0	0	0.000923696	0.156407	1
YHR137W	ARO9	1	0.202273	-0.797727	-0.000334803	0.48905	1
YHR144C	DCD1	1	0.190909	-0.809091	0.000118532	0.789779	1
YHR162W	MPC2	1	0.0159091	-0.984091	-0.000100105	0.886725	1
YHR163W	SOL3	1	0.0272727	-0.972727	-0.000262839	0.582936	1
YHR174W	ENO2	1	0.2	-0.8	0.000544993	0.323087	1
YHR183W	GND1	1	0.0272727	-0.972727	-0.000107965	0.796105	1
YHR190W	ERG9	1	0.190909	-0.809091	-0.000759787	0.172088	1
YHR201C	PPX1	1	1	0	0.000120268	0.810759	1
YHR208W	BAT1	1	0.204545	-0.795455	0.00132718	0.0946964	1
YHR215W	PHO12	0	0	0	2.56381e-05	0.95278	1
YHR216W	IMD2	1	0.190909	-0.809091	-0.000557182	0.310386	1
YIL002C	INP51	0	0	0	-0.000321583	0.512268	1
YIL006W	YIA6	0	0	0	2.0874e-06	0.99602	1
YIL009W	FAA3	0	0	0	0.00064151	0.264039	1
YIL010W	DOT5	0	0	0	-0.000654038	0.213991	1
YIL013C	PDR11	0	0	0	-0.000254056	0.559001	1
YIL020C	HIS6	1	0.190909	-0.809091	0.000261142	0.559192	1
YIL023C	YKE4	0	0	0	0.00147581	0.0535124	1
YIL043C	CBR1	1	0.190909	-0.809091	0.000662717	0.372693	1
YIL048W	NEO1	0	0.0886364	0.0886364	-0.00135323	0.0848913	1
YIL053W	GPP1	0	0.00227273	0.00227273	-6.24685e-05	0.878919	1
YIL066C	RNR3	1	0.190909	-0.809091	1.41922e-05	0.972354	1
YIL074C	SER33	1	0.161364	-0.838636	0.000437235	0.400362	1
YIL078W	THS1	1	0.190909	-0.809091	0.000424188	0.362797	1
YIL083C	CAB2	1	0.190909	-0.809091	-0.000897446	0.135368	1
YIL094C	LYS12	1	0.190909	-0.809091	0.000981119	0.17021	1
YIL099W	SGA1	0	0	0	0.000112084	0.792735	1
YIL107C	PFK26	0	0	0	-0.000263452	0.591818	1
YIL111W	COX5B	1	1	0	0.0138669	0.00266051	0.734855
YIL116W	HIS5	1	0.190909	-0.809091	0.000157352	0.704892	1
YIL124W	AYR1	0	0.0340909	0.0340909	-0.0011956	0.0919237	1
YIL125W	KGD1	1	0.495455	-0.504545	0.000176132	0.768801	1
YIL134W	FLX1	0	0	0	0.000138593	0.737929	1
YIL145C	PAN6	1	0.190909	-0.809091	0.00111784	0.0900329	1
YIL155C	GUT2	0	0.0272727	0.0272727	0.000254192	0.556186	1
YIL160C	POT1	0	0.122727	0.122727	0.000182352	0.663576	1
YIL162W	SUC2	0	0	0	-0.000682683	0.264821	1
YIL166C	YIL166C	0	0.00454545	0.00454545	-0.000357985	0.482997	1
YIL172C	IMA3	0	0	0	-0.000663125	0.210386	1
YIR027C	DAL1	0	0	0	-0.0002131	0.693551	1
YIR028W	DAL4	0	0	0	-0.000477986	0.532702	1
YIR029W	DAL2	0	0	0	0.000104513	0.802378	1
YIR031C	DAL7	0	0.393182	0.393182	0.000227389	0.64949	1
YIR032C	DAL3	0	0	0	-4.02923e-05	0.92736	1
YIR034C	LYS1	1	0.190909	-0.809091	0.000856991	0.222803	1
YIR036C	IRC24	0	0	0	-6.96087e-05	0.864773	1
YIR037W	HYR1	0	0	0	-0.000216383	0.624342	1
YIR038C	GTT1	0	0	0	-0.000323046	0.57982	1
YJL003W	COX16	1	1	0	0.000197629	0.639028	1
YJL005W	CYR1	0	0	0	-0.00045457	0.345112	1
YJL012C	VTC4	0	0	0	0.000138032	0.813451	1
YJL026W	RNR2	1	0.190909	-0.809091	0.0013549	0.0648184	1
YJL045W	YJL045W	1	0.797727	-0.202273	0.000459915	0.332663	1
YJL046W	AIM22	0	0	0	-0.000369586	0.502549	1
YJL052W	TDH1	1	0.190909	-0.809091	-0.000198339	0.638095	1
YJL060W	BNA3	1	0.190909	-0.809091	-0.000402099	0.390989	1
YJL068C	YJL068C	0	0	0	-0.000166317	0.689785	1
YJL071W	ARG2	0	0	0	4.53272e-05	0.91897	1
YJL088W	ARG3	1	0.190909	-0.809091	0.000136751	0.759805	1
YJL091C	GWT1	0	0	0	6.21422e-06	0.988197	1
YJL097W	PHS1	1	0.154545	-0.845455	-0.00256023	0.0282825	1
YJL100W	LSB6	0	0	0	0.000210378	0.659985	1
YJL101C	GSH1	1	0.190909	-0.809091	0.000260786	0.567661	1
YJL121C	RPE1	1	0.190909	-0.809091	3.06305e-05	0.957999	1
YJL126W	NIT2	0	0	0	8.07631e-05	0.85985	1
YJL129C	TRK1	1	0.190909	-0.809091	3.52046e-05	0.957571	1
YJL130C	URA2	1	0.190909	-0.809091	0.000307783	0.487092	1
YJL133W	MRS3	1	0.0954545	-0.904545	0.0003646	0.425092	1
YJL134W	LCB3	0	0	0	0.00106562	0.107601	1
YJL137C	GLG2	1	0.190909	-0.809091	-0.000754775	0.181285	1
YJL139C	YUR1	0	0	0	0.000207766	0.638029	1
YJL153C	INO1	1	0.190909	-0.809091	0.000139423	0.757671	1
YJL155C	FBP26	0	0	0	-1.77561e-05	0.968959	1
YJL166W	QCR8	1	1	0	9.74629e-06	0.983098	1
YJL167W	ERG20	1	0.190909	-0.809091	-0.000169846	0.734037	1
YJL168C	SET2	0	0	0	0.000386256	0.475345	1
YJL196C	ELO1	0	0.0181818	0.0181818	0.00033624	0.474453	1
YJL198W	PHO90	1	0.243182	-0.756818	0.00484479	0.00963363	1
YJL200C	ACO2	1	0.752273	-0.247727	0.00141369	0.125134	1
YJL212C	OPT1	0	0	0	-0.000383742	0.425137	1
YJL214W	HXT8	1	0	-1	0.000636521	0.514604	1
YJL216C	IMA5	0	0	0	-0.000481231	0.37483	1
YJL219W	HXT9	1	0	-1	-0.000245268	0.622614	1
YJL221C	IMA4	0	0	0	-0.000717843	0.187321	1
YJR001W	AVT1	0	0	0	-0.000156816	0.755912	1
YJR009C	TDH2	1	0.190909	-0.809091	0.000643829	0.224181	1
YJR010W	MET3	1	0.195455	-0.804545	-0.000540799	0.279702	1
YJR013W	GPI14	0	0	0	0.000340658	0.495676	1
YJR016C	ILV3	1	0.215909	-0.784091	0.00114275	0.122694	1
YJR019C	TES1	0	0.00454545	0.00454545	5.26646e-05	0.920588	1
YJR024C	MDE1	1	0.190909	-0.809091	0.000566741	0.35061	1
YJR025C	BNA1	1	0.190909	-0.809091	-2.43178e-05	0.958753	1
YJR040W	GEF1	0	0	0	-0.000439671	0.362912	1
YJR048W	CYC1	1	1	0	0.000487069	0.316802	1
YJR049C	UTR1	1	0.190909	-0.809091	0.000225687	0.735314	1
YJR051W	OSM1	0	0.00909091	0.00909091	0.000428278	0.370913	1
YJR057W	CDC8	0	0	0	0.000351042	0.449779	1
YJR069C	HAM1	0	0	0	0.000148878	0.728793	1
YJR073C	OPI3	1	0.190909	-0.809091	3.45022e-05	0.938562	1
YJR077C	MIR1	0	0	0	0.000266946	0.586376	1
YJR078W	BNA2	1	0.190909	-0.809091	0.000240617	0.583434	1
YJR095W	SFC1	1	0.540909	-0.459091	0.000546295	0.29344	1
YJR103W	URA8	1	0.190909	-0.809091	0.000404079	0.507266	1
YJR104C	SOD1	0	0	0	0.000131692	0.785315	1
YJR105W	ADO1	1	0.190909	-0.809091	0.00127963	0.0746307	1
YJR109C	CPA2	1	0.190909	-0.809091	0.00043054	0.418458	1
YJR110W	YMR1	0	0	0	0.000236322	0.649688	1
YJR121W	ATP2	1	1	0	-4.11137e-05	0.956275	1
YJR130C	STR2	0	0	0	0.000108416	0.871741	1
YJR131W	MNS1	0	0	0	0.000480018	0.372443	1
YJR133W	XPT1	0	0	0	0.000455385	0.423453	1
YJR137C	MET5	1	0.195455	-0.804545	-3.72838e-05	0.93394	1
YJR139C	HOM6	1	0.190909	-0.809091	-0.00135403	0.066549	1
YJR143C	PMT4	1	0.190909	-0.809091	0.00058245	0.270923	1
YJR148W	BAT2	1	0.202273	-0.797727	0.000500502	0.407837	1
YJR149W	YJR149W	0	0	0	-0.000739028	0.202403	1
YJR152W	DAL5	0	0	0	-0.000394723	0.440877	1
YJR153W	PGU1	0	0	0	-0.000158618	0.835761	1
YJR155W	AAD10	0	0	0	0.00705923	0.0058406	1
YJR158W	HXT16	1	0	-1	0	1	1
YJR159W	SOR1	0	0	0	-0.000547367	0.417189	1
YJR160C	MPH3	1	0	-1	-0.000245608	0.623359	1
YKL001C	MET14	1	0.195455	-0.804545	-0.000461737	0.404653	1
YKL004W	AUR1	0	0	0	0.000270421	0.551716	1
YKL008C	LAC1	0	0.00227273	0.00227273	-0.000159361	0.703858	1
YKL016C	ATP7	1	1	0	-4.72823e-06	0.99414	1
YKL019W	RAM2	0	0	0	-0.000137336	0.805968	1
YKL024C	URA6	1	0.193182	-0.806818	0.000152139	0.757227	1
YKL026C	GPX1	0	0	0	-0.000699237	0.194295	1
YKL029C	MAE1	1	0.427273	-0.572727	0.000852099	0.183151	1
YKL035W	UGP1	1	0.181818	-0.818182	-0.0010185	0.107571	1
YKL055C	OAR1	0	0	0	-7.61478e-05	0.863374	1
YKL060C	FBA1	1	0.190909	-0.809091	0.000513584	0.368201	1
YKL067W	YNK1	1	0.25	-0.75	-0.000594871	0.284044	1
YKL069W	YKL069W	0	0	0	-0.000847115	0.144757	1
YKL080W	VMA5	0	0	0	0.000106267	0.842427	1
YKL085W	MDH1	1	0.625	-0.375	0.000377012	0.575175	1
YKL087C	CYT2	0	0	0	3.22549e-05	0.941557	1
YKL088W	CAB3	1	0.190909	-0.809091	0.000962106	0.160944	1
YKL094W	YJU3	0	0.00227273	0.00227273	-0.000317477	0.53012	1
YKL103C	APE1	0	0	0	-0.000336401	0.459122	1
YKL104C	GFA1	1	0.190909	-0.809091	0.00058713	0.371815	1
YKL106W	AAT1	0	0	0	0.000650019	0.231719	1
YKL120W	OAC1	1	0.104545	-0.895455	0.00233713	0.0449034	1
YKL127W	PGM1	1	0.190909	-0.809091	-0.000729645	0.192733	1
YKL132C	RMA1	0	0	0	0.000285983	0.514111	1
YKL140W	TGL1	0	0	0	-0.000739244	0.180148	1
YKL141W	SDH3	1	0.797727	-0.202273	-0.00136851	0.0890632	1
YKL146W	AVT3	0	0	0	-6.98248e-05	0.913725	1
YKL148C	SDH1	1	0.797727	-0.202273	0.000285609	0.596328	1
YKL150W	MCR1	0	0	0	-0.00115768	0.158732	1
YKL152C	GPM1	1	0.2	-0.8	-8.27766e-05	0.888462	1
YKL165C	MCD4	0	0	0	0.000349763	0.475541	1
YKL174C	TPO5	0	0	0	-0.00023687	0.586594	1
YKL181W	PRS1	1	0.190909	-0.809091	0.00104761	0.101104	1
YKL182W	FAS1	1	0.265909	-0.734091	-0.000499131	0.511122	1
YKL184W	SPE1	0	0	0	0.000478202	0.359707	1
YKL188C	PXA2	0	0.115909	0.115909	-0.000677636	0.250927	1
YKL192C	ACP1	0	0	0	-0.000551297	0.269939	1
YKL194C	MST1	0	0	0	-0.0028932	0.0203452	1
YKL211C	TRP3	1	0.190909	-0.809091	0.000305091	0.521076	1
YKL212W	SAC1	0	0	0	-0.000357998	0.495294	1
YKL215C	OXP1	0	0	0	-0.000128623	0.7685	1
YKL216W	URA1	1	0.190909	-0.809091	-0.00041498	0.384664	1
YKL217W	JEN1	1	0.193182	-0.806818	3.68989e-05	0.945964	1
YKL218C	SRY1	0	0	0	7.41304e-05	0.868472	1
YKL220C	FRE2	0	0	0	-0.000791049	0.187691	1
YKR009C	FOX2	0	0.122727	0.122727	-0.000468822	0.39104	1
YKR031C	SPO14	0	0	0	-0.000605505	0.29958	1
YKR039W	GAP1	1	0.193182	-0.806818	0.000221954	0.60735	1
YKR043C	SHB17	0	0.15	0.15	0.0033713	0.0135373	1
YKR052C	MRS4	1	0.0954545	-0.904545	0.000132072	0.750558	1
YKR053C	YSR3	0	0	0	-0.000507678	0.369743	1
YKR058W	GLG1	1	0.190909	-0.809091	-0.000231917	0.619419	1
YKR061W	KTR2	0	0	0	0.000229467	0.643135	1
YKR066C	CCP1	0	0	0	0.00175525	0.0374857	1
YKR067W	GPT2	1	0.195455	-0.804545	-0.000746168	0.235468	1
YKR069W	MET1	0	0.00227273	0.00227273	0.000259331	0.620227	1
YKR072C	SIS2	1	0.190909	-0.809091	0.000691005	0.198191	1
YKR076W	ECM4	0	0	0	-0.000122165	0.76696	1
YKR080W	MTD1	0	0.0113636	0.0113636	0.000665941	0.431142	1
YKR089C	TGL4	1	0.111364	-0.888636	0.000543313	0.538319	1
YKR093W	PTR2	0	0	0	0.000321378	0.500311	1
YKR097W	PCK1	0	0.2	0.2	-0.000595784	0.415584	1
YLL001W	DNM1	0	0	0	-0.000712159	0.309361	1
YLL012W	YEH1	0	0	0	0.0124122	0.00558706	1
YLL015W	BPT1	0	0	0	-0.000313125	0.488564	1
YLL018C	DPS1	1	0.190909	-0.809091	0.00051293	0.53831	1
YLL018C-A	COX19	1	1	0	0.00134641	0.0947209	1
YLL028W	TPO1	0	0	0	0.000338327	0.464917	1
YLL031C	GPI13	0	0	0	-0.000284785	0.578294	1
YLL041C	SDH2	1	0.797727	-0.202273	-0.000122504	0.837397	1
YLL043W	FPS1	0	0.00227273	0.00227273	0.000824939	0.260458	1
YLL048C	YBT1	0	0	0	3.05374e-05	0.949898	1
YLL051C	FRE6	0	0	0	-0.000275712	0.611787	1
YLL052C	AQY2	1	1	0	-0.000260364	0.659843	1
YLL053C	YLL053C	0	0	0	-0.00270038	0.0458302	1
YLL057C	JLP1	0	0	0	-2.14682e-05	0.962816	1
YLL058W	YLL058W	0	0	0	0.000148358	0.761604	1
YLL060C	GTT2	0	0	0	0.00023199	0.62793	1
YLL061W	MMP1	0	0	0	0.000217065	0.609918	1
YLL062C	MHT1	0	0	0	-0.000269269	0.569236	1
YLR011W	LOT6	0	0.143182	0.143182	-0.000149092	0.732006	1
YLR017W	MEU1	1	0.190909	-0.809091	0.000313418	0.478363	1
YLR020C	YEH2	0	0	0	0.000276925	0.665161	1
YLR027C	AAT2	1	0.234091	-0.765909	-5.32605e-05	0.934993	1
YLR028C	ADE16	1	0.190909	-0.809091	-3.10102e-05	0.964244	1
YLR038C	COX12	1	1	0	-0.000583877	0.265991	1
YLR043C	TRX1	1	0.206818	-0.793182	-0.00119913	0.0849075	1
YLR044C	PDC1	1	0.00909091	-0.990909	0.000439824	0.356583	1
YLR047C	FRE8	0	0	0	-0.000365937	0.469751	1
YLR056W	ERG3	0	0	0	-0.000798315	0.23709	1
YLR057W	MNL2	0	0	0	0.000129573	0.830926	1
YLR058C	SHM2	1	0.190909	-0.809091	0.000667831	0.438996	1
YLR060W	FRS1	1	0.190909	-0.809091	0.000310971	0.4887	1
YLR070C	XYL2	0	0	0	-0.000316372	0.486882	1
YLR081W	GAL2	1	0	-1	-0.000126152	0.811403	1
YLR089C	ALT1	0	0.227273	0.227273	-0.000498679	0.322446	1
YLR092W	SUL2	1	0.195455	-0.804545	-0.00158126	0.0899247	1
YLR099C	ICT1	0	0	0	0.000221486	0.604839	1
YLR100W	ERG27	1	0.190909	-0.809091	-3.66284e-05	0.929014	1
YLR109W	AHP1	0	0.0159091	0.0159091	1.79429e-05	0.977387	1
YLR130C	ZRT2	1	0.190909	-0.809091	0.00134899	0.064869	1
YLR133W	CKI1	0	0.00227273	0.00227273	-0.000113251	0.785592	1
YLR134W	PDC5	1	0.00909091	-0.990909	-5.75818e-05	0.887497	1
YLR138W	NHA1	1	0.190909	-0.809091	0.000344807	0.460444	1
YLR142W	PUT1	0	0.111364	0.111364	0.000229867	0.600834	1
YLR143W	DPH6	0	0	0	0.000505319	0.346327	1
YLR146C	SPE4	1	0.190909	-0.809091	0.000165208	0.693875	1
YLR151C	PCD1	0	0	0	1.06458e-05	0.982005	1
YLR153C	ACS2	1	0.495455	-0.504545	0.000717665	0.187013	1
YLR155C	ASP3-1	0	0	0	0.00253809	0.0187419	1
YLR157C	ASP3-2	0	0	0	0.0029069	0.014687	1
YLR158C	ASP3-3	0	0	0	0.00295933	0.014274	1
YLR160C	ASP3-4	0	0	0	0.00287293	0.0150202	1
YLR164W	SHH4	1	0.797727	-0.202273	-0.00140818	0.0593218	1
YLR172C	DPH5	0	0	0	0.000191988	0.675172	1
YLR174W	IDP2	0	0.443182	0.443182	-0.000323747	0.549727	1
YLR180W	SAM1	1	0.190909	-0.809091	0.000216116	0.651185	1
YLR189C	ATG26	0	0	0	-0.000108855	0.861921	1
YLR201C	COQ9	0	0	0	-0.00219829	0.0270148	1
YLR209C	PNP1	1	0.190909	-0.809091	1.77709e-05	0.965523	1
YLR211C	ATG38	0	0	0	-0.000182824	0.711879	1
YLR214W	FRE1	0	0	0	-0.000432251	0.447443	1
YLR231C	BNA5	1	0.190909	-0.809091	-4.73616e-05	0.932026	1
YLR237W	THI7	0	0.0477273	0.0477273	0.00136843	0.066102	1
YLR239C	LIP2	0	0	0	-6.45241e-05	0.883239	1
YLR240W	VPS34	0	0	0	-0.000357286	0.487187	1
YLR244C	MAP1	0	0	0	0.000335794	0.504774	1
YLR245C	CDD1	0	0	0	5.04318e-05	0.901427	1
YLR258W	GSY2	1	0.190909	-0.809091	-0.000339606	0.456291	1
YLR260W	LCB5	0	0	0	-2.55754e-05	0.951826	1
YLR284C	ECI1	0	0.0159091	0.0159091	-0.000476001	0.346228	1
YLR285W	NNT1	0	0	0	0.000136265	0.756034	1
YLR286C	CTS1	0	0	0	0.00136923	0.092234	1
YLR295C	ATP14	1	1	0	-0.000188038	0.710217	1
YLR299W	ECM38	0	0	0	-9.29508e-06	0.981798	1
YLR300W	EXG1	0	0	0	0.000432009	0.3956	1
YLR303W	MET17	1	0.190909	-0.809091	0
YLR304C	ACO1	0	0.225	0.225	-0.000103303	0.81471	1
YLR305C	STT4	0	0	0	-0.000424621	0.578857	1
YLR307W	CDA1	0	0	0	-0.000233605	0.695616	1
YLR308W	CDA2	0	0	0	-7.80106e-05	0.935927	1
YLR328W	NMA1	1	0.190909	-0.809091	0.000643394	0.273918	1
YLR342W	FKS1	1	0.190909	-0.809091	0.000506049	0.331836	1
YLR345W	YLR345W	0	0	0	-0.000553286	0.290767	1
YLR348C	DIC1	0	0.05	0.05	0.000369824	0.465054	1
YLR350W	ORM2	0	0	0	-0.000307347	0.491749	1
YLR351C	NIT3	0	0	0	-0.000770658	0.261205	1
YLR354C	TAL1	1	0.118182	-0.881818	-0.000296377	0.669637	1
YLR355C	ILV5	1	0.215909	-0.784091	0.00111509	0.12208	1
YLR359W	ADE13	1	0.213636	-0.786364	0.000445067	0.424058	1
YLR360W	VPS38	0	0	0	-0.000539912	0.33311	1
YLR372W	ELO3	0	0.0409091	0.0409091	0.000273604	0.534333	1
YLR377C	FBP1	0	0.113636	0.113636	0.000300786	0.538666	1
YLR382C	NAM2	0	0	0	-0.000379578	0.407235	1
YLR386W	VAC14	0	0	0	-0.00073154	0.237813	1
YLR395C	COX8	1	1	0	-0.000578252	0.262117	1
YLR410W	VIP1	0	0	0	-3.29604e-05	0.962619	1
YLR420W	URA4	1	0.190909	-0.809091	0.000193932	0.664012	1
YLR432W	IMD3	1	0.190909	-0.809091	0.000945023	0.155641	1
YLR438W	CAR2	0	0.265909	0.265909	0.000954661	0.123966	1
YLR446W	YLR446W	1	0	-1	-0.000442926	0.350412	1
YLR447C	VMA6	0	0	0	-0.000562778	0.442883	1
YLR450W	HMG2	1	0.193182	-0.806818	-0.000767331	0.188953	1
YML004C	GLO1	0	0	0	-0.000369973	0.46575	1
YML008C	ERG6	0	0	0	4.57109e-05	0.93904	1
YML022W	APT1	0	0	0	0.0004723	0.325669	1
YML035C	AMD1	0	0.0204545	0.0204545	-0.000219671	0.650152	1
YML042W	CAT2	0	0.229545	0.229545	-0.000151146	0.780892	1
YML054C	CYB2	0	0	0	-0.0013546	0.0855987	1
YML056C	IMD4	1	0.190909	-0.809091	0.00108632	0.0954805	1
YML059C	NTE1	0	0.00909091	0.00909091	-0.000141805	0.740162	1
YML070W	DAK1	0	0.00227273	0.00227273	-7.11835e-05	0.909228	1
YML075C	HMG1	1	0.193182	-0.806818	-0.000189381	0.678044	1
YML081C-A	ATP18	1	1	0	-0.00160487	0.0457908	1
YML082W	YML082W	0	0	0	0.000551488	0.270217	1
YML086C	ALO1	0	0	0	0.000315122	0.619854	1
YML100W	TSL1	1	0.190909	-0.809091	-0.00117334	0.0944738	1
YML106W	URA5	1	0.190909	-0.809091	0.000398833	0.418496	1
YML110C	COQ5	0	0	0	-0.000446008	0.344267	1
YML120C	NDI1	1	0.818182	-0.181818	0.000581433	0.25854	1
YML123C	PHO84	1	0.243182	-0.756818	-0.00247813	0.0569832	1
YML125C	PGA3	1	0.190909	-0.809091	0.0004946	0.32417	1
YML126C	ERG13	1	0.193182	-0.806818	-0.000521611	0.344221	1
YMR006C	PLB2	0	0	0	0.000344474	0.453501	1
YMR008C	PLB1	0	0	0	-0.00018241	0.663288	1
YMR009W	ADI1	1	0.190909	-0.809091	-3.9452e-05	0.931869	1
YMR011W	HXT2	1	0	-1	-0.00172686	0.0970352	1
YMR013C	SEC59	0	0	0	-7.02532e-05	0.87177	1
YMR015C	ERG5	0	0	0	-0.000177686	0.702063	1
YMR020W	FMS1	1	0.190909	-0.809091	-0.000323114	0.47245	1
YMR041C	ARA2	0	0	0	9.08629e-06	0.986844	1
YMR054W	STV1	0	0	0	0.000374979	0.467971	1
YMR056C	AAC1	1	1	0	0.000705526	0.268083	1
YMR058W	FET3	1	0.190909	-0.809091	-0.000113044	0.783421	1
YMR062C	ARG7	1	0.295455	-0.704545	9.15374e-05	0.826759	1
YMR083W	ADH3	0	0.00681818	0.00681818	0.000572647	0.478437	1
YMR087W	YMR087W	0	0	0	-0.000503209	0.314911	1
YMR088C	VBA1	0	0	0	-0.000582415	0.366509	1
YMR099C	YMR099C	0	0	0	-0.000669476	0.231805	1
YMR101C	SRT1	0	0	0	-0.000450945	0.41899	1
YMR105C	PGM2	1	0.190909	-0.809091	-0.00152029	0.0631961	1
YMR108W	ILV2	1	0.215909	-0.784091	0.00138995	0.0671659	1
YMR110C	HFD1	0	0.259091	0.259091	-0.00104198	0.102221	1
YMR113W	FOL3	1	0.190909	-0.809091	-0.000140321	0.768496	1
YMR120C	ADE17	1	0.190909	-0.809091	0.000448229	0.548604	1
YMR145C	NDE1	1	0.959091	-0.0409091	0.000301021	0.49513	1
YMR162C	DNF3	0	0.0886364	0.0886364	-0.00057202	0.447392	1
YMR165C	PAH1	1	0.138636	-0.861364	7.76185e-05	0.883446	1
YMR169C	ALD3	1	0.190909	-0.809091	-0.000316957	0.529016	1
YMR170C	ALD2	1	0.404545	-0.595455	-0.000268086	0.551969	1
YMR189W	GCV2	1	0.575	-0.425	0.000299112	0.592797	1
YMR202W	ERG2	0	0	0	0.000323062	0.606165	1
YMR205C	PFK2	1	0	-1	0.000618074	0.231875	1
YMR207C	HFA1	0	0	0	0.000411347	0.443159	1
YMR208W	ERG12	1	0.190909	-0.809091	2.99841e-05	0.953379	1
YMR210W	YMR210W	0	0	0	-0.000584664	0.310416	1
YMR217W	GUA1	1	0.190909	-0.809091	0.000717105	0.245244	1
YMR220W	ERG8	1	0.190909	-0.809091	-1.03311e-05	0.985412	1
YMR226C	YMR226C	0	0	0	-5.91124e-05	0.897654	1
YMR241W	YHM2	1	0.288636	-0.711364	0.000357769	0.538753	1
YMR243C	ZRC1	0	0	0	0.000260503	0.559037	1
YMR246W	FAA4	1	0.243182	-0.756818	0.000913197	0.170907	1
YMR250W	GAD1	0	0.136364	0.136364	-0.000400196	0.386186	1
YMR251W	GTO3	0	0	0	0.000164849	0.694367	1
YMR256C	COX7	1	1	0	-0.00131484	0.0954557	1
YMR261C	TPS3	1	0.190909	-0.809091	-0.00142627	0.0616361	1
YMR267W	PPA2	1	0.393182	-0.606818	-0.000456964	0.392682	1
YMR271C	URA10	1	0.190909	-0.809091	-0.000259933	0.587095	1
YMR272C	SCS7	0	0	0	0.000181495	0.687172	1
YMR278W	PRM15	1	0.190909	-0.809091	-0.000892726	0.147893	1
YMR281W	GPI12	0	0	0	-0.000376602	0.478949	1
YMR289W	ABZ2	1	0.190909	-0.809091	-0.00029156	0.59168	1
YMR293C	HER2	0	0	0	-0.00169209	0.0423122	1
YMR296C	LCB1	0	0	0	0.000413627	0.522039	1
YMR298W	LIP1	0	0.00227273	0.00227273	-0.00189152	0.0358107	1
YMR300C	ADE4	1	0.190909	-0.809091	0.000723016	0.255195	1
YMR301C	ATM1	0	0	0	0.000307037	0.51273	1
YMR303C	ADH2	0	1	1	0.000709902	0.192044	1
YMR306W	FKS3	1	0.190909	-0.809091	-9.93391e-05	0.821067	1
YMR313C	TGL3	0	0.00454545	0.00454545	0.000288067	0.635289	1
YMR318C	ADH6	0	0.00227273	0.00227273	0.00124205	0.0783123	1
YMR319C	FET4	1	0.190909	-0.809091	0.000149685	0.718138	1
YMR322C	SNO4	0	0	0	0.00451229	0.021549	1
YMR323W	ERR3	1	0.2	-0.8	0.0461607	0.0019571	0.682821
YNL003C	PET8	0	0	0	-0.000489682	0.327062	1
YNL009W	IDP3	0	0.00909091	0.00909091	-0.000119007	0.799242	1
YNL029C	KTR5	0	0	0	0.000775221	0.185653	1
YNL036W	NCE103	1	0.286364	-0.713636	0.000278116	0.524551	1
YNL037C	IDH1	1	0.590909	-0.409091	-0.000406777	0.518565	1
YNL038W	GPI15	0	0	0	0.00018563	0.678554	1
YNL045W	LAP2	0	0	0	-0.000425501	0.38363	1
YNL048W	ALG11	0	0	0	-0.000227432	0.656758	1
YNL052W	COX5A	1	1	0	0.000291925	0.520219	1
YNL054W	VAC7	0	0	0	0.000591982	0.404733	1
YNL065W	AQR1	1	0.197727	-0.802273	0.00028933	0.512204	1
YNL071W	LAT1	1	0.263636	-0.736364	-0.000424998	0.416965	1
YNL073W	MSK1	0	0	0	-0.000447302	0.342916	1
YNL092W	YNL092W	0	0	0	-0.000321304	0.516297	1
YNL101W	AVT4	0	0	0	-0.000253397	0.698812	1
YNL104C	LEU4	1	0.204545	-0.795455	0.00045811	0.339527	1
YNL106C	INP52	0	0	0	-0.000601761	0.290778	1
YNL117W	MLS1	0	0.415909	0.415909	0.000878744	0.182338	1
YNL129W	NRK1	0	0	0	0.000208246	0.623482	1
YNL130C	CPT1	0	0.00227273	0.00227273	0.000254609	0.636979	1
YNL141W	AAH1	0	0.00227273	0.00227273	0.00121205	0.138621	1
YNL142W	MEP2	1	0.193182	-0.806818	0.000449114	0.364266	1
YNL169C	PSD1	1	0.177273	-0.822727	0.000733878	0.276398	1
YNL191W	DUG3	0	0	0	0.000112209	0.804291	1
YNL192W	CHS1	1	0.190909	-0.809091	-0.00040812	0.384452	1
YNL202W	SPS19	0	0.00909091	0.00909091	-0.000290077	0.518734	1
YNL219C	ALG9	0	0	0	-0.00135554	0.0646323	1
YNL220W	ADE12	1	0.213636	-0.786364	0.000550257	0.35152	1
YNL229C	URE2	0	0	0	0.00046978	0.409472	1
YNL241C	ZWF1	1	0.0272727	-0.972727	0.000330891	0.457898	1
YNL247W	YNL247W	1	0.190909	-0.809091	0.000436542	0.35364	1
YNL256W	FOL1	1	0.190909	-0.809091	0.000386229	0.42653	1
YNL267W	PIK1	0	0	0	-0.000179428	0.800685	1
YNL268W	LYP1	0	0	0	8.22253e-05	0.862322	1
YNL270C	ALP1	0	0	0	0.00036183	0.423754	1
YNL274C	GOR1	0	0	0	-0.000769366	0.171894	1
YNL275W	BOR1	1	0.190909	-0.809091	-0.000223451	0.674738	1
YNL277W	MET2	1	0.190909	-0.809091	-1.13257e-05	0.982311	1
YNL280C	ERG24	1	0.190909	-0.809091	-0.000500111	0.303209	1
YNL292W	PUS4	0	0	0	0.00040046	0.390759	1
YNL316C	PHA2	1	0.190909	-0.809091	2.36238e-05	0.953621	1
YNL318C	HXT14	0	0	0	0.00038521	0.683321	1
YNL325C	FIG4	0	0	0	-0.000424872	0.507512	1
YNL331C	AAD14	0	0	0	-0.000241445	0.598856	1
YNL333W	SNZ2	0	0	0	0.000275667	0.525416	1
YNL334C	SNO2	0	0	0	-7.70549e-05	0.854842	1
YNL335W	DDI3	0	0	0	7.25862e-05	0.940521	1
YNR001C	CIT1	1	0.715909	-0.284091	-0.00153365	0.049451	1
YNR008W	LRO1	1	0.188636	-0.811364	2.36018e-05	0.956841	1
YNR012W	URK1	0	0	0	0.000637403	0.229817	1
YNR013C	PHO91	1	0.243182	-0.756818	0.000174966	0.699239	1
YNR016C	ACC1	1	0.268182	-0.731818	0.000254829	0.55905	1
YNR019W	ARE2	1	0.193182	-0.806818	0.000185607	0.752392	1
YNR027W	BUD17	0	0	0	0.000861428	0.145783	1
YNR030W	ALG12	0	0	0	-0.000340098	0.498857	1
YNR033W	ABZ1	1	0.190909	-0.809091	-0.000358514	0.465848	1
YNR041C	COQ2	0	0	0	-0.000136964	0.770181	1
YNR043W	MVD1	1	0.190909	-0.809091	0.000248388	0.631274	1
YNR050C	LYS9	1	0.190909	-0.809091	0.000394199	0.442759	1
YNR056C	BIO5	0	0	0	-0.000103516	0.845436	1
YNR057C	BIO4	0	0	0	0.000293562	0.534552	1
YNR058W	BIO3	0	0	0	0.00034022	0.449011	1
YNR060W	FRE4	0	0	0	-9.61011e-05	0.816414	1
YNR067C	DSE4	0	0	0	0.000168196	0.687887	1
YNR072W	HXT17	1	0	-1	0.000566013	0.392102	1
YNR073C	YNR073C	0	0	0	1.60251	1.66238e-09	2.75498e-06
YOL011W	PLB3	0	0	0	0.000300777	0.702938	1
YOL020W	TAT2	0	0	0	0.00140671	0.0584404	1
YOL033W	MSE1	0	0	0	-0.00115382	0.0854411	1
YOL049W	GSH2	1	0.190909	-0.809091	-0.000404981	0.415456	1
YOL052C	SPE2	1	0.190909	-0.809091	0.000330746	0.471331	1
YOL055C	THI20	1	0.0181818	-0.981818	0.000196328	0.731821	1
YOL058W	ARG1	1	0.190909	-0.809091	0.000466158	0.351961	1
YOL059W	GPD2	1	0.184091	-0.815909	0.000699948	0.328892	1
YOL061W	PRS5	1	0.190909	-0.809091	0.000246107	0.610046	1
YOL064C	MET22	1	0.195455	-0.804545	-2.19523e-05	0.963119	1
YOL065C	INP54	0	0	0	-0.000529231	0.300799	1
YOL066C	RIB2	1	0.190909	-0.809091	0.000222209	0.666354	1
YOL068C	HST1	0	0	0	-0.000238987	0.712204	1
YOL075C	YOL075C	0	0	0	5.39627e-05	0.908926	1
YOL077W-A	ATP19	1	1	0	-0.000225462	0.659832	1
YOL086C	ADH1	0	0	0	0.000406646	0.473369	1
YOL092W	YPQ1	0	0	0	0.00040675	0.384264	1
YOL096C	COQ3	0	0	0	-0.000261602	0.544636	1
YOL097C	WRS1	1	0.190909	-0.809091	0.000344552	0.442275	1
YOL103W	ITR2	0	0	0	0.000382497	0.478858	1
YOL122C	SMF1	1	0.190909	-0.809091	0.000466407	0.327778	1
YOL126C	MDH2	1	0.270455	-0.729545	-0.000189144	0.678678	1
YOL130W	ALR1	1	0.190909	-0.809091	0.00030041	0.590005	1
YOL136C	PFK27	0	0	0	0.00398543	0.023351	1
YOL140W	ARG8	1	0.295455	-0.704545	0.000562476	0.267407	1
YOL143C	RIB4	1	0.190909	-0.809091	-0.000314611	0.52081	1
YOL151W	GRE2	0	0	0	0.00011197	0.791168	1
YOL152W	FRE7	0	0	0	0.000658669	0.414039	1
YOL156W	HXT11	1	0	-1	0.000154902	0.850426	1
YOL157C	IMA2	0	0	0	-0.000210999	0.631761	1
YOL165C	AAD15	0	0	0	0.000164743	0.836888	1
YOR002W	ALG6	0	0	0	-0.000216009	0.676418	1
YOR011W	AUS1	0	0	0	0.000189008	0.654069	1
YOR025W	HST3	0	0	0	-5.59123e-05	0.894954	1
YOR040W	GLO4	0	0	0	6.77702e-05	0.876183	1
YOR054C	VHS3	1	0.190909	-0.809091	0.00014386	0.811113	1
YOR065W	CYT1	1	1	0	0.000546413	0.3924	1
YOR067C	ALG8	0	0	0	0.000317594	0.530114	1
YOR071C	NRT1	0	0.0477273	0.0477273	4.84895e-05	0.913898	1
YOR074C	CDC21	1	0.190909	-0.809091	0.000202698	0.631112	1
YOR081C	TGL5	1	0.109091	-0.890909	-6.6349e-05	0.875277	1
YOR095C	RKI1	1	0.190909	-0.809091	0.00078936	0.192008	1
YOR099W	KTR1	0	0	0	0.000505114	0.516034	1
YOR100C	CRC1	0	0.229545	0.229545	0.000812049	0.218902	1
YOR108W	LEU9	0	0.163636	0.163636	0.000622094	0.243656	1
YOR109W	INP53	0	0	0	-0.000727047	0.240711	1
YOR120W	GCY1	0	0.00227273	0.00227273	-0.000932758	0.138498	1
YOR125C	CAT5	0	0	0	-0.000299805	0.496887	1
YOR126C	IAH1	0	0.0227273	0.0227273	-0.000513416	0.299778	1
YOR128C	ADE2	1	0.190909	-0.809091	0.000481863	0.406494	1
YOR130C	ORT1	1	0.295455	-0.704545	0.000516532	0.294651	1
YOR136W	IDH2	1	0.590909	-0.409091	-0.000271077	0.574238	1
YOR142W	LSC1	1	0.0931818	-0.906818	-0.000402327	0.571361	1
YOR143C	THI80	0	0.115909	0.115909	-0.000144511	0.74847	1
YOR149C	SMP3	0	0	0	-0.000525464	0.339242	1
YOR155C	ISN1	0	0	0	-5.26541e-05	0.906626	1
YOR161C	PNS1	0	0	0	0.000130349	0.759174	1
YOR163W	DDP1	0	0	0	-4.29003e-05	0.929894	1
YOR168W	GLN4	1	0.190909	-0.809091	0.000293403	0.521539	1
YOR171C	LCB4	0	0	0	-0.0006296	0.341904	1
YOR175C	ALE1	1	0.193182	-0.806818	-0.000576157	0.41028	1
YOR176W	HEM15	1	0.0954545	-0.904545	-0.000566389	0.272032	1
YOR180C	DCI1	0	0.00909091	0.00909091	0.00037526	0.425432	1
YOR184W	SER1	1	0.0636364	-0.936364	0.000222863	0.612905	1
YOR190W	SPR1	0	0	0	-0.000956968	0.219677	1
YOR192C	THI72	0	0.0477273	0.0477273	-0.000212911	0.61913	1
YOR196C	LIP5	0	0	0	0.000117901	0.842372	1
YOR202W	HIS3	1	0.190909	-0.809091	0.000793209	0.26026	1
YOR209C	NPT1	0	0	0	-0.000205722	0.744415	1
YOR221C	MCT1	0	0	0	-7.49959e-05	0.919715	1
YOR222W	ODC2	1	0.354545	-0.645455	0.000430287	0.366214	1
YOR226C	ISU2	0	0	0	0.00449841	0.0250466	1
YOR236W	DFR1	1	0.190909	-0.809091	0.000766733	0.170784	1
YOR241W	MET7	0	0	0	-0.000294833	0.537161	1
YOR245C	DGA1	1	0.195455	-0.804545	-0.000263513	0.652728	1
YOR251C	TUM1	0	0	0	-0.000649688	0.303865	1
YOR253W	NAT5	0	0	0	-0.000313539	0.5042	1
YOR270C	VPH1	0	0	0	-0.000167656	0.777317	1
YOR273C	TPO4	0	0	0	-0.000417749	0.369947	1
YOR278W	HEM4	1	0	-1	2.17582e-05	0.95867	1
YOR283W	YOR283W	1	0.2	-0.8	0.000907358	0.129294	1
YOR285W	RDL1	0	0	0	-3.80585e-05	0.932203	1
YOR286W	RDL2	0	0	0	-0.00037133	0.485451	1
YOR303W	CPA1	1	0.190909	-0.809091	0.000358375	0.431699	1
YOR306C	MCH5	0	0	0	0.00180519	0.0381528	1
YOR311C	DGK1	0	0	0	6.25927e-05	0.885316	1
YOR316C	COT1	0	0	0	-1.62917e-05	0.96899	1
YOR317W	FAA1	1	0.247727	-0.752273	0.000246004	0.620354	1
YOR321W	PMT3	1	0.190909	-0.809091	-0.000630599	0.274241	1
YOR323C	PRO2	1	0.0909091	-0.909091	0.000338436	0.528712	1
YOR332W	VMA4	0	0	0	0.000118654	0.844302	1
YOR334W	MRS2	0	0	0	1.13204e-05	0.979759	1
YOR335C	ALA1	1	0.190909	-0.809091	0.000484753	0.313534	1
YOR347C	PYK2	1	0	-1	-0.000349134	0.528723	1
YOR348C	PUT4	0	0	0	0.000376497	0.417914	1
YOR360C	PDE2	0	0	0	-0.00133293	0.0808892	1
YOR374W	ALD4	0	0.704545	0.704545	-4.54279e-05	0.921598	1
YOR375C	GDH1	1	0.252273	-0.747727	0.00259534	0.0384975	1
YOR377W	ATF1	0	0	0	-8.7838e-05	0.830356	1
YOR381W	FRE3	0	0	0	-7.68355e-05	0.851144	1
YOR384W	FRE5	0	0	0	0.00111921	0.183232	1
YOR388C	FDH1	1	0.102273	-0.897727	-0.000192589	0.729952	1
YOR391C	HSP33	0	0	0	-0.00020123	0.636864	1
YOR393W	ERR1	1	0.2	-0.8	-0.00334931	0.0252439	1
YPL015C	HST2	0	0	0	0.000113031	0.79952	1
YPL023C	MET12	1	0.190909	-0.809091	0.000593705	0.301552	1
YPL028W	ERG10	1	0.193182	-0.806818	-0.000204608	0.656561	1
YPL036W	PMA2	0	0.186364	0.186364	0.000508965	0.329765	1
YPL040C	ISM1	0	0	0	-0.000185522	0.710504	1
YPL053C	KTR6	0	0	0	6.26398e-05	0.908006	1
YPL057C	SUR1	0	0	0	-0.000178162	0.734488	1
YPL059W	GRX5	0	0	0	-3.71666e-05	0.933975	1
YPL060W	MFM1	0	0	0	-0.000461641	0.413702	1
YPL061W	ALD6	1	0.420455	-0.579545	4.68657e-05	0.922502	1
YPL069C	BTS1	0	0	0	-0.000403079	0.391967	1
YPL076W	GPI2	0	0	0	0.000344462	0.443772	1
YPL078C	ATP4	1	1	0	-0.000621641	0.422073	1
YPL087W	YDC1	0	0.00227273	0.00227273	-0.000904864	0.143102	1
YPL088W	YPL088W	0	0	0	-8.72401e-05	0.839527	1
YPL091W	GLR1	0	0	0	8.5799e-05	0.860816	1
YPL092W	SSU1	0	0	0	0.000312582	0.561652	1
YPL095C	EEB1	0	0.00227273	0.00227273	1.66989e-05	0.973643	1
YPL096C-A	ERI1	0	0	0	-0.00037222	0.475111	1
YPL097W	MSY1	0	0	0	-0.000200122	0.726015	1
YPL104W	MSD1	0	0	0	-0.000281032	0.616159	1
YPL110C	GDE1	0	0.00227273	0.00227273	2.75572e-05	0.954016	1
YPL111W	CAR1	0	0	0	0.000409285	0.399657	1
YPL117C	IDI1	1	0.190909	-0.809091	0.000313145	0.499649	1
YPL120W	VPS30	0	0	0	-0.000714386	0.210102	1
YPL132W	COX11	1	1	0	-0.000564128	0.318616	1
YPL134C	ODC1	1	0.354545	-0.645455	0.000556435	0.279856	1
YPL135W	ISU1	0	0	0	0.000427669	0.390818	1
YPL147W	PXA1	0	0.115909	0.115909	-0.000382905	0.535961	1
YPL148C	PPT2	0	0	0	0.000407555	0.396758	1
YPL160W	CDC60	1	0.190909	-0.809091	0.000617901	0.231637	1
YPL172C	COX10	1	0.0954545	-0.904545	4.87576e-05	0.909082	1
YPL175W	SPT14	0	0	0	0.000358541	0.426871	1
YPL188W	POS5	0	0	0	5.65711e-05	0.890857	1
YPL189W	GUP2	0	0.00227273	0.00227273	5.13126e-05	0.906824	1
YPL206C	PGC1	0	0	0	0.000181868	0.743797	1
YPL212C	PUS1	0	0	0	0.000518559	0.293391	1
YPL214C	THI6	1	0.0454545	-0.954545	-0.000166141	0.783622	1
YPL227C	ALG5	0	0	0	5.32077e-05	0.896048	1
YPL231W	FAS2	1	0.265909	-0.734091	0.00067646	0.367984	1
YPL234C	VMA11	0	0	0	-0.00023338	0.740479	1
YPL244C	HUT1	0	0	0	0.00165693	0.0428392	1
YPL252C	YAH1	1	0.190909	-0.809091	0.000857237	0.141941	1
YPL258C	THI21	1	0.0181818	-0.981818	-0.000252518	0.6057	1
YPL262W	FUM1	1	0.775	-0.225	-0.00103919	0.163326	1
YPL265W	DIP5	0	0	0	0.000170893	0.683176	1
YPL268W	PLC1	0	0	0	-0.000231549	0.641838	1
YPL271W	ATP15	1	1	0	0.000191385	0.745873	1
YPL273W	SAM4	0	0	0	0.000294931	0.501332	1
YPL274W	SAM3	0	0	0	0.000205448	0.735127	1
YPL280W	HSP32	0	0	0	-0.000768921	0.171805	1
YPL281C	ERR2	1	0.2	-0.8	0.000865669	0.165591	1
YPR001W	CIT3	1	0.715909	-0.284091	-0.000647422	0.271782	1
YPR002W	PDH1	0	0	0	-0.000930695	0.175782	1
YPR003C	YPR003C	0	0	0	2.1587e-06	0.997369	1
YPR006C	ICL2	0	0	0	0.000521599	0.436164	1
YPR011C	YPR011C	0	0	0	0.000311827	0.537336	1
YPR020W	ATP20	1	1	0	0.000104849	0.798227	1
YPR021C	AGC1	1	0.252273	-0.747727	-0.000417159	0.469363	1
YPR026W	ATH1	0	0	0	-6.71657e-05	0.935435	1
YPR033C	HTS1	1	0.190909	-0.809091	0.00042982	0.358366	1
YPR035W	GLN1	1	0.190909	-0.809091	0.000749861	0.184193	1
YPR036W	VMA13	0	0	0	-0.000228053	0.780047	1
YPR047W	MSF1	0	0	0	-0.00077383	0.168159	1
YPR058W	YMC1	1	0.229545	-0.770455	0.000110226	0.81201	1
YPR060C	ARO7	1	0.190909	-0.809091	0.000113125	0.802507	1
YPR062W	FCY1	0	0	0	0.00124948	0.107144	1
YPR069C	SPE3	0	0	0	0.000281536	0.624956	1
YPR074C	TKL1	1	0.190909	-0.809091	0.000638931	0.224724	1
YPR081C	GRS2	1	0.190909	-0.809091	-0.000975104	0.115681	1
YPR113W	PIS1	1	0.190909	-0.809091	0.772013	4.14574e-07	0.000392602
YPR118W	MRI1	1	0.190909	-0.809091	-6.38651e-05	0.887392	1
YPR121W	THI22	1	0.0181818	-0.981818	0.000374527	0.450048	1
YPR127W	YPR127W	0	0	0	-0.000140249	0.789606	1
YPR128C	ANT1	0	0.0795455	0.0795455	0.000253205	0.586043	1
YPR138C	MEP3	1	0.193182	-0.806818	0.000994454	0.214476	1
YPR139C	LOA1	0	0	0	1.7054e-06	0.99773	1
YPR140W	TAZ1	0	0.0454545	0.0454545	-0.00047533	0.48409	1
YPR145W	ASN1	1	0.190909	-0.809091	0.000551787	0.280058	1
YPR156C	TPO3	0	0	0	0.000446755	0.42806	1
YPR159W	KRE6	1	0.190909	-0.809091	0.00109368	0.0947259	1
YPR160W	GPH1	0	0	0	-0.0012581	0.0927846	1
YPR165W	RHO1	1	0.190909	-0.809091	-0.000381161	0.427952	1
YPR167C	MET16	1	0.195455	-0.804545	-8.04955e-05	0.857224	1
YPR170W-B	YPR170W-B	0	0	0	-0.000518273	0.357164	1
YPR183W	DPM1	1	0.190909	-0.809091	0.00167755	0.0447878	1
YPR184W	GDB1	0	0	0	-0.000397903	0.409775	1
YPR191W	QCR2	1	1	0	0.000414339	0.553489	1
YPR192W	AQY1	1	1	0	0.120483	0.000417555	0.251634
YPR193C	HPA2	0	0	0	-0.000242029	0.583334	1

## Sheet: fba_glucose_met
KEGG ID	Metabolite name	Predicted WT	Predicted ∆	Predicted Diff	m/z similarity	l2fc	p
C00001	H2O	1	1	0
C00002	ATP	1	1	0
C00003	NAD	1	0.992941	-0.00705882	0.81	-0.42957	0.650478
C00004	NADH	1	0.992941	-0.00705882	0.89	0.730073	0.324705
C00005	NADPH	1	0.997647	-0.00235294
C00006	NADP(+)	1	0.997647	-0.00235294
C00007	oxygen	1	1	0
C00008	ADP	1	1	0
C00009	phosphate	1	1	0
C00010	coenzyme A	1	0.985882	-0.0141176
C00011	carbon dioxide	1	1	0
C00013	diphosphate	1	0.950588	-0.0494118
C00015	UDP	1	0.908235	-0.0917647
C00016	FAD	1	0.929412	-0.0705882
C00017	generic protein	0	0	0
C00018	pyridoxal 5'-phosphate	0	0	0
C00019	S-adenosyl-L-methionine	1	0.934118	-0.0658824
C00020	AMP	1	0.957647	-0.0423529
C00021	S-adenosyl-L-homocysteine	1	0.908235	-0.0917647	0.98	-0.0879641	0.194671
C00022	pyruvate	1	0.988235	-0.0117647
C00024	acetyl-CoA	1	0.985882	-0.0141176
C00025	L-glutamate	1	0.983529	-0.0164706	0.97	0.865112	0.0197962
C00025	L-glutamate	1	0.983529	-0.0164706	0.95	0.53092	0.386
C00026	2-oxoglutarate	1	0.988235	-0.0117647	0.96	0.472561	0.643219
C00027	hydrogen peroxide	1	0.945882	-0.0541176
C00029	UDP-D-glucose	1	0.908235	-0.0917647
C00031	D-glucose	1	1	0
C00032	ferroheme b	1	0.901176	-0.0988235
C00033	acetate	1	0.941176	-0.0588235
C00035	GDP	1	0.92	-0.08
C00036	oxaloacetate	1	0.969412	-0.0305882
C00037	L-glycine	1	0.936471	-0.0635294
C00038	Zn(2+)	1	0.908235	-0.0917647
C00040	Acyl-CoA	0	0	0
C00041	L-alanine	1	0.915294	-0.0847059
C00042	succinate	1	0.978824	-0.0211765	1	0.776326	0.150041
C00043	UDP-N-acetyl-alpha-D-glucosamine	1	0.908235	-0.0917647
C00044	GTP	1	0.92	-0.08
C00047	L-lysine	1	0.908235	-0.0917647	0.85	0.134228	0.649429
C00048	glyoxylate	1	0.515294	-0.484706
C00049	L-aspartate	1	0.929412	-0.0705882	1	-0.195837	0.839692
C00049	L-aspartate	1	0.929412	-0.0705882	1	0.405002	0.474538
C00051	glutathione	1	0.908235	-0.0917647
C00052	UDP-D-galactose	0	0.12	0.12
C00053	3'-phospho-5'-adenylyl sulfate	1	0.908235	-0.0917647
C00054	adenosine 3',5'-bismonophosphate	1	0.908235	-0.0917647
C00055	CMP	1	0.915294	-0.0847059
C00058	formate	1	0.955294	-0.0447059
C00059	sulphate	1	0.908235	-0.0917647
C00061	FMN	1	0.92	-0.08
C00062	L-arginine	1	0.908235	-0.0917647
C00063	CTP	1	0.915294	-0.0847059
C00064	L-glutamine	1	0.908235	-0.0917647	0.62	0.535925	0.287237
C00065	L-serine	1	0.957647	-0.0423529
C00067	formaldehyde	0	0	0
C00068	TDP	1	0.908235	-0.0917647
C00070	Cu2(+)	1	0.908235	-0.0917647
C00072	ascorbate	0	0	0
C00073	L-methionine	1	0.934118	-0.0658824	0.96	-0.552451	0.431419
C00074	phosphoenolpyruvate	1	0.915294	-0.0847059	0.93	-0.0804647	0.0774267
C00075	UTP	1	0.908235	-0.0917647
C00076	Ca(2+)	1	0.908235	-0.0917647
C00078	L-tryptophan	1	0.908235	-0.0917647	1	0.0272363	0.973544
C00079	L-phenylalanine	1	0.910588	-0.0894118	0.86	0.726646	0.346494
C00080	H+	1	1	0
C00081	ITP	0	0	0
C00082	L-tyrosine	1	0.908235	-0.0917647	0.92	0.0812577	0.89208
C00083	malonyl-CoA	1	0.929412	-0.0705882
C00084	acetaldehyde	1	0.691765	-0.308235
C00085	D-fructose 6-phosphate	1	1	0
C00086	urea	0	0	0
C00087	polysulphur	0	0	0
C00088	Nitrite	0	0	0
C00089	sucrose	0	0	0	1	-0.159467	0.377391
C00091	succinyl-CoA	1	0.788235	-0.211765
C00092	D-glucose 6-phosphate	1	1	0
C00093	glycerol 3-phosphate	1	0.842353	-0.157647	0.92	-0.583086	0.204108
C00095	D-fructose	0	0	0
C00096	GDP-alpha-D-mannose	1	0.908235	-0.0917647
C00097	L-cysteine	1	0.908235	-0.0917647	1	2.08825	0.145016
C00099	beta-alanine	1	0.934118	-0.0658824
C00100	propionyl-CoA	1	0.463529	-0.536471
C00101	THF	1	0.936471	-0.0635294
C00103	D-glucose 1-phosphate	1	0.908235	-0.0917647	0.97	0.641922	0.588761
C00104	IDP	0	0	0
C00105	UMP	1	0.908235	-0.0917647
C00106	uracil	0	0	0	0.97	-0.780553	0.332361
C00108	anthranilate	1	0.908235	-0.0917647
C00109	2-oxobutanoate	1	0.910588	-0.0894118
C00110	dolichyl phosphate	1	0.908235	-0.0917647
C00111	dihydroxyacetone phosphate	1	0.997647	-0.00235294
C00112	CDP	1	0.915294	-0.0847059
C00114	choline	0	0.0305882	0.0305882
C00116	glycerol	0	0.12	0.12
C00117	D-ribofuranose 5-phosphate	0	0	0
C00117	aldehydo-D-ribose 5-phosphate	0	0	0
C00119	PRPP	1	0.910588	-0.0894118
C00120	biotin	0	0	0	1	0.692232	0.183806
C00121	D-ribose	0	0	0
C00122	fumarate	1	0.981176	-0.0188235
C00123	L-leucine	1	0.908235	-0.0917647
C00124	D-galactose	0	0	0
C00125	ferricytochrome c	1	1	0
C00126	ferrocytochrome c	1	1	0
C00127	glutathione disulfide	0	0	0
C00129	isopentenyl diphosphate	1	0.908235	-0.0917647
C00130	IMP	1	0.92	-0.08
C00131	dATP	0	0.456471	0.456471
C00132	methanol	0	0	0
C00134	putrescine	0	0	0
C00135	L-histidine	1	0.908235	-0.0917647
C00136	butanoyl-CoA	0	0.136471	0.136471
C00137	myo-inositol	1	0.908235	-0.0917647
C00140	N-Acetyl-D-glucosamine	0	0	0
C00141	3-methyl-2-oxobutanoate	1	0.927059	-0.0729412
C00143	5,10-methylenetetrahydrofolate	1	0.936471	-0.0635294
C00144	GMP	1	0.908235	-0.0917647
C00147	adenine	1	0.934118	-0.0658824	0.99	-0.616094	0.250942
C00148	L-proline	1	0.927059	-0.0729412
C00149	(S)-malate	1	0.971765	-0.0282353
C00152	L-asparagine	1	0.908235	-0.0917647	0.98	1.17448	0.0827598
C00152	L-asparagine	1	0.908235	-0.0917647	1	1.09694	0.362042
C00153	nicotinamide	0	0.0705882	0.0705882
C00154	palmitoyl-CoA	1	0.929412	-0.0705882
C00155	L-homocysteine	1	0.908235	-0.0917647
C00156	4-hydroxybenzoate	0	0	0
C00157	phosphatidylcholine backbone	1	0.908235	-0.0917647
C00158	citrate	1	0.974118	-0.0258824
C00159	D-mannose	0	0	0
C00160	glycolate	0	0	0
C00162	fatty acid backbone	1	0.908235	-0.0917647
C00163	propionate	0	0.00235294	0.00235294
C00164	acetoacetate	0	0.0258824	0.0258824
C00166	keto-phenylpyruvate	1	0.910588	-0.0894118
C00169	carbamoyl phosphate	1	0.908235	-0.0917647
C00170	5'-S-methyl-5'-thioadenosine	1	0.934118	-0.0658824
C00171	ribonucleoside 5'-phosphate	0	0	0
C00178	thymine	0	0	0	1	0.911739	0.129168
C00180	Benzoate	0	0	0
C00181	D-xylose	0	0	0
C00182	glycogen	1	0.908235	-0.0917647
C00183	L-valine	1	0.912941	-0.0870588
C00184	glycerone	0	0	0
C00186	(S)-lactate	0	0.0635294	0.0635294
C00187	cholesterol	0	0	0
C00188	L-threonine	1	0.910588	-0.0894118
C00189	ethanolamine	0	0	0
C00197	3-phosphonato-D-glycerate(3-)	1	0.887059	-0.112941
C00199	D-ribulose 5-phosphate	1	0.988235	-0.0117647
C00206	dADP	1	0.908235	-0.0917647
C00208	maltose	0	0	0
C00209	Oxalate	0	0	0
C00212	adenosine	1	0.931765	-0.0682353	0.97	1.77116	0.235098
C00214	thymidine	0	0	0
C00216	D-arabinose	0	0	0
C00221	beta-D-Glucose	0	0	0
C00222	3-oxopropanoate	0	0.04	0.04
C00224	5'-adenylyl sulfate	1	0.908235	-0.0917647
C00229	ACP1	0	0	0
C00231	D-xylulose 5-phosphate	1	0.985882	-0.0141176
C00232	succinic semialdehyde	0	0.0752941	0.0752941
C00233	4-methyl-2-oxopentanoate	1	0.924706	-0.0752941
C00234	10-formyl-THF	1	0.929412	-0.0705882
C00235	prenyl diphosphate(3-)	1	0.908235	-0.0917647
C00236	1,3-bisphospho-D-glycerate	1	0.776471	-0.223529
C00238	potassium	1	0.908235	-0.0917647
C00239	dCMP	1	0.908235	-0.0917647
C00242	guanine	0	0	0	0.94	0.834459	0.384481
C00244	nitrate	0	0	0
C00245	taurine	0	0	0
C00246	butyrate	0	0	0
C00247	L-sorbose	0	0	0
C00248	lipoamide	1	0.52	-0.48
C00249	palmitate	0	0.395294	0.395294
C00250	pyridoxal	0	0	0
C00251	chorismate	1	0.910588	-0.0894118
C00252	Isomaltose	0	0	0
C00253	nicotinate	0	0.0682353	0.0682353
C00254	prephenate	1	0.910588	-0.0894118
C00255	riboflavin	1	0.908235	-0.0917647
C00256	(R)-lactate	0	0.277647	0.277647
C00257	D-gluconate	0	0	0
C00258	D-Glycerate	0	0	0
C00259	L-arabinose	0	0	0
C00261	benzaldehyde	0	0	0
C00262	hypoxanthine	0	0.0235294	0.0235294
C00263	L-homoserine	1	0.910588	-0.0894118
C00266	glycolaldehyde	1	0.908235	-0.0917647
C00267	alpha-D-Glucose	0	0	0
C00268	Dihydrobiopterin	0	0	0
C00269	CDP-diacylglycerol	0	0	0
C00275	D-mannose 6-phosphate	1	0.908235	-0.0917647
C00279	D-erythrose 4-phosphate	1	0.995294	-0.00470588	0.88	-0.572886	0.338529
C00283	hydrogen sulfide	1	0.908235	-0.0917647
C00286	dGTP	0	0	0
C00288	bicarbonate	1	0.950588	-0.0494118
C00294	inosine	0	0.0635294	0.0635294
C00295	orotate	1	0.908235	-0.0917647	1	0.884242	0.206501
C00299	uridine	0	0	0
C00301	ADP-ribose	0	0	0
C00305	Mg(2+)	1	0.908235	-0.0917647
C00307	CDP-choline	0	0.00705882	0.00705882	1	-0.321619	0.494375
C00309	D-ribulose	0	0	0
C00310	D-xylulose	0	0	0
C00311	isocitrate	1	0.971765	-0.0282353
C00312	L-xylulose	0	0	0
C00313	Oxalyl-CoA	0	0	0
C00314	pyridoxine	0	0	0
C00315	spermidine	1	0.934118	-0.0658824
C00318	(R)-carnitine	0	0.131765	0.131765
C00320	thiosulfate	0	0	0
C00322	2-oxoadipic acid	1	0.908235	-0.0917647
C00327	L-citrulline	1	0.908235	-0.0917647
C00328	L-kynurenine	1	0.908235	-0.0917647
C00329	D-Glucosamine	0	0	0
C00330	2'-deoxyguanosine	0	0	0
C00331	indole-3-pyruvate	0	0	0
C00332	acetoacetyl-CoA	1	0.931765	-0.0682353
C00333	D-galacturonate	0	0	0
C00334	gamma-aminobutyrate	0	0.0964706	0.0964706
C00337	(S)-dihydroorotate	1	0.908235	-0.0917647
C00341	geranyl diphosphate	1	0.908235	-0.0917647
C00342	TRX1	1	0.917647	-0.0823529
C00343	TRX1 disulphide	1	0.917647	-0.0823529
C00345	6-phospho-D-gluconate	1	0.981176	-0.0188235
C00346	O-phosphoethanolamine	0	0	0	1	1.69144	0.298665
C00350	phosphatidylethanolamine backbone	1	0.908235	-0.0917647
C00352	alpha-D-glucosamine 6-phosphate	1	0.908235	-0.0917647
C00353	geranylgeranyl diphosphate	0	0	0
C00354	D-fructose 1,6-bisphosphate	0	0.268235	0.268235
C00356	3-hydroxy-3-methylglutaryl-CoA	1	0.912941	-0.0870588
C00357	N-acetyl-D-glucosamine 6-phosphate	1	0.908235	-0.0917647
C00360	dAMP	1	0.908235	-0.0917647
C00361	dGDP	1	0.908235	-0.0917647
C00362	dGMP	1	0.908235	-0.0917647
C00363	dTDP	0	0	0
C00364	dTMP	1	0.908235	-0.0917647
C00365	dUMP	1	0.908235	-0.0917647
C00370	sterols	0	0	0
C00378	thiamine	0	0.103529	0.103529	0.96	0.103367	0.831634
C00379	xylitol	0	0	0
C00380	cytosine	0	0	0
C00381	dolichol	0	0	0
C00385	9H-xanthine	0	0	0
C00386	carnosine	0	0	0	0.85	0.427712	0.0964871
C00387	guanosine	0	0	0	0.99	2.45443	0.119355
C00390	ubiquinol-6	1	1	0
C00392	Mannitol	0	0	0
C00404	polyphosphate	1	1	0
C00407	L-isoleucine	1	0.910588	-0.0894118
C00409	methanethiol	0	0	0
C00412	stearoyl-CoA	1	0.929412	-0.0705882
C00415	dihydrofolic acid	1	0.908235	-0.0917647
C00416	phosphatidate	0	0	0
C00416	1,2-diacyl-sn-glycerol 3-phosphate	0	0	0
C00417	cis-aconitate	0	0.517647	0.517647	0.96	0.277783	0.759029
C00418	(R)-mevalonate	1	0.912941	-0.0870588
C00422	triglyceride backbone	1	0.908235	-0.0917647
C00424	(S)-lactaldehyde	0	0.0635294	0.0635294
C00430	5-aminolevulinate	1	0.701176	-0.298824
C00437	N(2)-acetyl-L-ornithine	1	0.927059	-0.0729412
C00438	N-carbamoyl-L-aspartate	1	0.908235	-0.0917647
C00440	5-methyltetrahydrofolate	1	0.908235	-0.0917647
C00441	L-aspartate 4-semialdehyde	1	0.910588	-0.0894118
C00445	5,10-methenyl-THF	1	0.929412	-0.0705882
C00446	alpha-D-galactose 1-phosphate	0	0.12	0.12
C00447	sedoheptulose 1,7-bisphosphate	1	0.665882	-0.334118
C00448	farnesyl diphosphate	1	0.908235	-0.0917647
C00449	L-saccharopine	1	0.908235	-0.0917647
C00455	NMN	0	0.00235294	0.00235294
C00458	dCTP	0	0	0
C00459	dTTP	0	0	0
C00460	dUTP	0	0.0141176	0.0141176
C00461	chitin	1	0.908235	-0.0917647
C00462	HX	0	0	0
C00464	mannan	1	0.908235	-0.0917647
C00469	ethanol	0	0.317647	0.317647
C00472	quinone	0	0	0
C00475	cytidine	0	0	0	1	2.96201	0.169906
C00479	propanal	0	0.00235294	0.00235294
C00490	itaconate	0	0	0
C00491	L-cystine	0	0	0
C00492	raffinose	0	0	0
C00492	protein	1	0.908235	-0.0917647
C00493	shikimate	1	0.910588	-0.0894118
C00499	allantoate	0	0	0
C00504	folate	0	0	0
C00506	L-cysteate	0	0	0
C00510	oleoyl-CoA	1	0.92	-0.08
C00511	Acrylic acid	0	0	0
C00517	hexadecanal	0	0	0
C00519	hypotaurine	0	0	0
C00522	(R)-pantoate	1	0.908235	-0.0917647
C00524	Cytochrome c	0	0	0
C00526	2'-deoxyuridine	0	0	0
C00530	Hydroquinone	0	0	0
C00531	itaconyl-CoA	0	0	0
C00532	L-arabinitol	0	0	0
C00533	nitric oxide	0	0	0
C00534	pyridoxamine	0	0	0
C00536	triphosphate	0	0	0
C00544	homogentisate	0	0.0258824	0.0258824
C00546	methylglyoxal	0	0.327059	0.327059
C00555	4-aminobutanal	0	0.0211765	0.0211765
C00556	benzyl alcohol	0	0	0
C00559	2'-deoxyadenosine	0	0	0
C00568	4-aminobenzoate	1	0.908235	-0.0917647
C00570	CDP-ethanolamine	0	0	0
C00575	3',5'-cyclic AMP	0	0	0	1	2.94488	0.0421202
C00577	D-glyceraldehyde	0	0	0
C00579	dihydrolipoamide	1	0.52	-0.48
C00586	2-deoxy-D-glucose	0	0	0
C00588	choline phosphate	0	0.00705882	0.00705882
C00601	phenylacetaldehyde	0	0	0
C00606	3-sulfino-L-alanine	0	0	0
C00612	N(1)-acetylspermidine	0	0	0
C00620	alpha-D-ribose 1-phosphate(2-)	1	0.931765	-0.0682353
C00621	Dolichyl diphosphate	0	0	0
C00624	N-acetyl-L-glutamate	1	0.927059	-0.0729412
C00627	pyridoxine 5'-phosphate	0	0	0
C00631	2-phospho-D-glyceric acid	1	0.665882	-0.334118
C00632	3-hydroxyanthranilate	1	0.908235	-0.0917647
C00636	D-mannose 1-phosphate	1	0.908235	-0.0917647
C00637	indol-3-ylacetaldehyde	0	0	0
C00642	4-hydroxyphenyl acetate	0	0	0
C00647	pyridoxamine 5'-phosphate	0	0	0
C00652	D-arabinono-1,4-lactone	0	0	0
C00655	xanthosine-5-phosphate	1	0.908235	-0.0917647
C00661	glyceraldehyde 3-phosphate	1	1	0
C00665	beta-D-fructose 2,6-bisphosphate	0	0	0
C00668	alpha-D-Glucose 6-phosphate	0	0	0
C00669	L-gamma-glutamyl-L-cysteine	1	0.908235	-0.0917647
C00670	sn-glycero-3-phosphocholine	0	0.00705882	0.00705882
C00671	(S)-3-methyl-2-oxopentanoate	1	0.912941	-0.0870588
C00672	2-deoxy-D-ribose 1-phosphate	0	0	0
C00673	2-deoxy-D-ribose 5-phosphate	0	0	0	0.99	-0.113734	0.859617
C00676	2'-deoxyribonucleoside 5'-phosphate	0	0	0
C00677	2'-deoxyribonucleoside 5'-triphosphate	0	0	0
C00681	1-acyl-sn-glycerol 3-phosphate	0	0	0
C00689	alpha,alpha-trehalose 6-phosphate	1	0.908235	-0.0917647
C00698	chloride	1	0.908235	-0.0917647
C00704	superoxide	0	0	0
C00705	dCDP	1	0.894118	-0.105882
C00712	oleate	0	0.228235	0.228235
C00714	pectin	0	0	0
C00721	Dextrin	0	0	0
C00734	chitosan	0	0	0
C00740	D-Serine	0	0	0
C00741	diacetyl	0	0	0
C00748	siroheme	0	0	0
C00750	spermine	1	0.934118	-0.0658824
C00751	squalene	1	0.908235	-0.0917647
C00787	tRNA(Tyr)	1	0.908235	-0.0917647
C00791	creatinine	0	0	0
C00794	D-glucitol	0	0	0	0.89	0.0178538	0.928889
C00795	D-tagatose	0	0	0
C00804	Propynoate	0	0	0
C00810	(R)-acetoin	0	0	0
C00818	D-Glucarate	0	0	0
C00836	sphinganine	0	0	0
C00849	ethyl acetate	0	0.268235	0.268235
C00857	deamido-NAD(+)	1	0.908235	-0.0917647
C00860	L-histidinol	1	0.908235	-0.0917647
C00864	(R)-pantothenate	1	0.908235	-0.0917647	0.92	0.809025	0.107728
C00865	phospholipid	0	0	0
C00870	4-nitrophenol	0	0	0
C00877	but-2-enoyl-CoA	0	0.136471	0.136471
C00881	deoxycytidine	0	0	0
C00882	3'-dephospho-CoA	1	0.908235	-0.0917647
C00886	Ala-tRNA(Ala)	1	0.908235	-0.0917647
C00900	2-acetyllactic acid	1	0.927059	-0.0729412
C00909	leukotriene A4	0	0	0
C00921	7,8-dihydropteroate	1	0.908235	-0.0917647
C00931	porphobilinogen	1	0.701176	-0.298824
C00936	alpha-D-mannopyranose	0	0	0
C00940	2-Oxoglutaramate	0	0	0
C00941	3',5'-cyclic CMP	0	0	0
C00942	3',5'-cyclic GMP	0	0	0
C00943	3',5'-cyclic IMP	0	0	0
C00944	3-dehydroquinate	1	0.910588	-0.0894118
C00946	adenosine 2'-phosphate	0	0	0
C00954	indole-3-acetate	0	0	0
C00955	tryptophol	0	0	0
C00956	L-2-aminoadipate	1	0.908235	-0.0917647	1	-0.00995186	0.986563
C00957	3-mercaptopyruvate	0	0	0
C00965	(1->3)-beta-D-glucan	1	0.908235	-0.0917647
C00966	2-dehydropantoate	1	0.908235	-0.0917647
C00968	3',5'-cyclic dAMP	0	0	0
C00979	O-acetyl-L-serine	0	0	0
C00984	alpha-D-Galactose	0	0	0
C00986	trimethylenediamine	0	0	0
C00988	2-phosphoglycolate	0	0	0
C01005	3-phospho-serine	1	0.858824	-0.141176	0.61	0.122217	0.173199
C01010	urea-1-carboxylic acid	0	0	0
C01024	preuroporphyrinogen	1	0.72	-0.28
C01031	S-formylglutathione	0	0	0
C01035	4-guanidinobutanoic acid	0	0	0
C01036	4-maleylacetoacetate	0	0.0258824	0.0258824
C01037	7,8-diaminononanoate	0	0	0
C01051	uroporphyrinogen III	1	0.889412	-0.110588
C01054	(S)-2,3-epoxysqualene	1	0.908235	-0.0917647
C01061	4-fumarylacetoacetate	0	0.0258824	0.0258824
C01062	5-dehydro-D-gluconate	0	0	0
C01063	pimeloyl-CoA	0	0	0
C01077	O-acetyl-L-homoserine	1	0.908235	-0.0917647
C01079	protoporphyrinogen	1	0.889412	-0.110588
C01081	TMP	1	0.84	-0.16
C01083	trehalose	1	0.908235	-0.0917647
C01092	8-amino-7-oxononanoate	0	0	0
C01094	D-fructose 1-phosphate	0	0	0
C01097	D-tagatofuranose 6-phosphate	0	0	0
C01100	L-histidinol phosphate	1	0.908235	-0.0917647
C01102	O-phospho-L-homoserine	1	0.910588	-0.0894118
C01103	orotidine 5'-(dihydrogen phosphate)	1	0.908235	-0.0917647
C01107	(R)-5-phosphomevalonic acid	1	0.908235	-0.0917647
C01118	O-succinyl-L-homoserine	0	0	0
C01120	sphinganine 1-phosphate	0	0	0
C01126	farnesol	0	0	0
C01127	4-hydroxy-2-oxoglutarate	0	0	0
C01134	pantetheine 4'-phosphate	1	0.908235	-0.0917647
C01137	S-adenosylmethioninamine	1	0.934118	-0.0658824
C01143	(R)-5-diphosphomevalonic acid	1	0.908235	-0.0917647
C01149	4-Trimethylammoniobutanal	0	0	0
C01152	N(pros)-methyl-L-histidine	0	0	0
C01157	trans-4-hydroxy-L-proline	0	0.00235294	0.00235294
C01159	2,3-bisphospho-D-glyceric acid	0	0	0
C01165	L-glutamic 5-semialdehyde	1	0.927059	-0.0729412
C01168	pseudouridine 5'-phosphate	0	0	0
C01169	S(8)-succinyldihydrolipoamide	1	0.338824	-0.661176
C01172	beta-D-Glucose 6-phosphate	0	0	0
C01177	1D-myo-inositol 1-phosphate	1	0.908235	-0.0917647
C01179	3-(4-hydroxyphenyl)pyruvate	1	0.910588	-0.0894118
C01180	4-methylthio-2-oxobutanoate	1	0.934118	-0.0658824
C01181	4-Trimethylammoniobutanoate	0	0	0
C01185	nicotinic acid D-ribonucleotide	1	0.908235	-0.0917647
C01188	3-hydroxy-2-methylpropanoate	0	0	0
C01192	acylglycerone phosphate (16:0)	0	0.117647	0.117647
C01194	1-phosphatidyl-1D-myo-inositol backbone	1	0.908235	-0.0917647
C01194	1-phosphatidyl-1D-myo-inositol	0	0	0
C01204	myo-inositol hexakisphosphate	0	0	0
C01209	carboxyacetyl-ACP	0	0	0
C01225	1-(sn-glycero-3-phospho)-1D-myo-inositol	0	0	0
C01230	hexaprenyl diphosphate	0	0	0
C01233	sn-glycero-3-phosphoethanolamine	0	0	0
C01236	6-O-phosphono-D-glucono-1,5-lactone	1	0.981176	-0.0188235
C01242	S(8)-aminomethyldihydrolipoylprotein	1	0.247059	-0.752941
C01245	1D-myo-inositol 1,4,5-trisphosphate	0	0	0
C01246	Dolichyl beta-D-glucosyl phosphate	0	0	0
C01250	2-acetamido-5-oxopentanoate	1	0.927059	-0.0729412
C01251	homocitrate	1	0.908235	-0.0917647
C01252	4-(2-aminophenyl)-2,4-dioxobutanoate	0	0	0
C01260	P(1),P(4)-bis(5'-adenosyl) tetraphosphate	0	0	0
C01261	P(1),P(4)-bis(5'-guanosyl) tetraphosphate	0	0	0
C01262	anserine	0	0	0
C01267	3-(imidazol-4-yl)-2-oxopropyl dihydrogen phosphate	1	0.908235	-0.0917647
C01269	5-O-(1-carboxyvinyl)-3-phosphoshikimic acid	1	0.910588	-0.0894118
C01272	1D-myo-inositol 1,3,4,5-tetrakisphosphate	0	0	0
C01279	4-amino-5-hydroxymethyl-2-methylpyrimidine	1	0.475294	-0.524706
C01284	myo-inositol 1,3,4,5,6-pentakisphosphate	0	0	0
C01288	6-(N-acetyl-alpha-D-glucosaminyl)-1-phosphatidyl-1D-myo-inositol	0	0	0
C01300	2-amino-6-(hydroxymethyl)-7,8-dihydropteridin-4-ol	1	0.908235	-0.0917647
C01302	1-(2-carboxyphenylamino)-1-deoxy-D-ribulose 5-phosphate	1	0.908235	-0.0917647
C01304	2,5-diamino-4-hydroxy-6-(5-phosphoribosylamino)pyrimidine	1	0.908235	-0.0917647
C01322	RX	0	0	0
C01326	hydrogen cyanide	0	0	0
C01330	sodium	1	0.908235	-0.0917647
C01342	ammonium	1	0.962353	-0.0376471
C01344	dIDP	0	0	0
C01345	dITP	0	0	0
C01346	dUDP	0	0	0
C01352	FADH2	0	0.0752941	0.0752941
C01356	lipid	1	0.908235	-0.0917647
C01367	3'-AMP	0	0	0
C01368	3'-UMP	0	0	0
C01413	cadmium(2+)	0	0	0
C01419	L-cysteinylglycine	0	0	0	1	0.476029	0.295643
C01507	L-iditol	0	0	0
C01530	stearate	0	0.192941	0.192941
C01551	allantoin	0	0	0
C01566	Cyanamide	0	0	0
C01571	decanoate	0	0	0
C01573	Peptide diphthine	0	0	0
C01585	hexanoate	0	0	0
C01595	(9Z,12Z)-octadecadienoate	0	0	0
C01602	ornithine	1	0.927059	-0.0729412
C01613	stachyose	0	0	0
C01635	tRNA(Ala)	1	0.908235	-0.0917647
C01636	tRNA(Arg)	1	0.908235	-0.0917647
C01637	tRNA(Asn)	1	0.908235	-0.0917647
C01638	tRNA(Asp)	1	0.908235	-0.0917647
C01639	tRNA(Cys)	1	0.908235	-0.0917647
C01640	tRNA(Gln)	1	0.908235	-0.0917647
C01641	tRNA(Glu)	1	0.908235	-0.0917647
C01642	tRNA(Gly)	1	0.908235	-0.0917647
C01643	tRNA(His)	1	0.908235	-0.0917647
C01644	tRNA(Ile)	1	0.908235	-0.0917647
C01645	tRNA(Leu)	1	0.908235	-0.0917647
C01646	tRNA(Lys)	1	0.908235	-0.0917647
C01647	tRNA(Met)	1	0.908235	-0.0917647
C01648	tRNA(Phe)	1	0.908235	-0.0917647
C01649	tRNA(Pro)	1	0.908235	-0.0917647
C01650	tRNA(Ser)	1	0.908235	-0.0917647
C01651	tRNA(Thr)	1	0.908235	-0.0917647
C01652	tRNA(Trp)	1	0.908235	-0.0917647
C01653	tRNA(Val)	1	0.908235	-0.0917647
C01659	Acrylamide	0	0	0
C01672	cadaverine	0	0	0
C01678	cysteamine	0	0	0
C01694	ergosterol	1	0.908235	-0.0917647
C01717	kynurenic acid	0	0	0
C01722	L-glucitol	0	0	0
C01724	lanosterol	1	0.908235	-0.0917647
C01742	6-O-alpha-D-glucopyranosyl-D-fructofuranose	0	0	0
C01755	thiocyanate	0	0	0
C01762	xanthosine	0	0	0
C01769	acetoin	0	0	0
C01832	lauroyl-CoA	1	0.190588	-0.809412
C01835	alpha-maltotriose	0	0	0
C01847	FMNH2	0	0.211765	0.211765
C01861	trithionate	0	0	0
C01879	5-oxo-L-proline	0	0	0	0.83	-0.396267	0.387791
C01888	aminoacetone	0	0	0
C01904	D-arabinitol	0	0	0
C01909	dethiobiotin	0	0	0
C01931	Lys-tRNA(Lys)	1	0.908235	-0.0917647
C01944	octanoyl-CoA	0	0.136471	0.136471
C01990	3-oxalomalate(3-)	0	0	0
C02041	icosanoyl-CoA	0	0.0117647	0.0117647
C02047	Leu-tRNA(Leu)	1	0.908235	-0.0917647
C02050	trans-2,cis-9-octadecadienoyl-CoA	0	0.00470588	0.00470588
C02051	lipoylprotein	1	0.247059	-0.752941
C02084	tetrathionate	0	0	0
C02163	Arg-tRNA(Arg)	1	0.908235	-0.0917647
C02165	leukotriene B4	0	0	0
C02170	Methylmalonate	0	0	0
C02188	[protein]-L-lysine	0	0	0
C02191	protoporphyrin	1	0.889412	-0.110588
C02223	2-methylbutanal	0	0.00235294	0.00235294
C02225	2-methylcitrate	0	0.0117647	0.0117647
C02229	3-aminopropanal	1	0.934118	-0.0658824
C02248	Apocytochrome c	0	0	0
C02265	D-phenylalanine	0	0	0
C02282	Gln-tRNA(Gln)	1	0.908235	-0.0917647
C02291	L-cystathionine	1	0.908235	-0.0917647
C02320	R-S-glutathione	0	0	0
C02336	beta-D-Fructose	0	0	0
C02341	trans-aconitate	0	0	0
C02353	2',3'-cyclic AMP	0	0	0
C02354	2',3'-cyclic CMP	0	0	0
C02355	2',3'-cyclic UMP	0	0	0
C02376	5-methylcytosine	0	0	0
C02389	1,4-benzosemiquinone	0	0	0
C02412	Gly-tRNA(Gly)	1	0.908235	-0.0917647
C02430	Met-tRNA(Met)	1	0.908235	-0.0917647
C02463	precorrin-2	0	0	0
C02470	xanthurenate	0	0	0
C02493	(1->6)-beta-D-glucan	1	0.908235	-0.0917647
C02504	2-isopropylmalate	1	0.924706	-0.0752941
C02505	2-Phenylacetamide	0	0	0
C02532	O-phosphonatooxy-D-serine(2-)	0	0	0
C02553	Ser-tRNA(Ser)	1	0.908235	-0.0917647
C02554	Val-tRNA(Val)	1	0.908235	-0.0917647
C02567	N(1)-acetylspermine	0	0	0
C02571	O-acetylcarnitine	0	0.131765	0.131765
C02576	Perillyl aldehyde	0	0	0
C02593	myristoyl-CoA	0	0.190588	0.190588
C02603	alpha-D-mannoside	0	0	0
C02630	2-hydroxyglutarate	1	0.461176	-0.538824
C02631	2-isopropylmaleic acid	1	0.924706	-0.0752941
C02637	3-dehydroshikimate	1	0.910588	-0.0894118
C02670	D-Glucuronolactone	0	0	0
C02679	laurate	1	0.0870588	-0.912941
C02693	(Indol-3-yl)acetamide	0	0	0
C02700	N-formyl-L-kynurenine	1	0.908235	-0.0917647
C02702	Pro-tRNA(Pro)	1	0.908235	-0.0917647
C02712	N(alpha)-acetyl-L-methionine	0	0	0
C02714	N-acetylputrescine	0	0	0
C02737	phosphatidyl-L-serine backbone	1	0.908235	-0.0917647
C02739	5-phosphoribosyl-ATP	1	0.908235	-0.0917647
C02741	1-(5-phosphoribosyl)-5'-AMP	1	0.908235	-0.0917647
C02835	Imidazole-4-acetate	0	0	0
C02839	Tyr-tRNA(Tyr)	1	0.908235	-0.0917647
C02872	Peptide diphthamide	0	0	0
C02918	1-methylnicotinamide	0	0	0
C02934	3-ketosphinganine	0	0	0
C02944	cis-dodec-3-enoyl-CoA	0	0.00235294	0.00235294
C02946	4-Acetamidobutanoate	0	0	0
C02949	4-hydroxybenzoyl-CoA	0	0	0
C02972	dihydrolipoylprotein	1	0.247059	-0.752941
C02979	glycerol 2-phosphate(2-)	0	0	0
C02984	Asp-tRNA(Asp)	1	0.908235	-0.0917647
C02987	Glu-tRNA(Glu)	1	0.908235	-0.0917647
C02988	His-tRNA(His)	1	0.908235	-0.0917647
C02989	L-Methionine S-oxide	0	0	0
C02992	Thr-tRNA(Thr)	1	0.908235	-0.0917647
C03028	thiamine(1+) triphosphate(4-)	0	0	0
C03031	uridine 2'-phosphate	0	0	0
C03044	(R,R)-2,3-butanediol	0	0	0
C03067	3-hydroxybenzaldehyde	0	0	0
C03078	4-guanidinobutanamide	0	0	0
C03082	4-phospho-L-aspartate	1	0.910588	-0.0894118
C03090	5-phosphoribosylamine	1	0.908235	-0.0917647
C03104	cytidine 2'-phosphate	0	0	0
C03125	Cys-tRNA(Cys)	1	0.908235	-0.0917647
C03127	Ile-tRNA(Ile)	1	0.908235	-0.0917647
C03150	nicotinamide riboside	0	0.00235294	0.00235294
C03172	S-methyl-L-methionine	0	0	0
C03175	3-phosphoshikimic acid	1	0.910588	-0.0894118
C03189	glycerol 1-phosphate	0	0	0
C03221	trans-dodec-2-enoyl-CoA	0	0.12	0.12
C03227	3-hydroxy-L-kynurenine	1	0.908235	-0.0917647
C03232	3-phospho-hydroxypyruvate	1	0.858824	-0.141176
C03263	coproporphyrinogen III	1	0.889412	-0.110588
C03287	L-gamma-glutamyl phosphate	1	0.694118	-0.305882
C03294	fMet-tRNA(fMet)	0	0	0
C03351	3-hydroxybenzyl alcohol	0	0	0
C03360	4-nitrophenyl phosphate	0	0	0
C03373	5'-phosphoribosyl-5-aminoimidazole	1	0.908235	-0.0917647
C03402	Asn-tRNA(Asn)	1	0.908235	-0.0917647
C03406	(N(omega)-L-arginino)succinic acid	1	0.908235	-0.0917647
C03451	(R)-S-lactoylglutathione	0	0	0
C03461	2-trans,6-trans-Farnesal	0	0	0
C03479	5-formyltetrahydrofolic acid	0	0	0
C03492	(R)-4'-phosphopantothenic acid	1	0.908235	-0.0917647
C03506	1-C-(indol-3-yl)glycerol 3-phosphate	1	0.908235	-0.0917647
C03508	L-2-amino-3-oxobutanoate	0	0	0
C03511	Phe-tRNA(Phe)	1	0.908235	-0.0917647
C03512	Trp-tRNA(Trp)	1	0.908235	-0.0917647
C03543	undecaprenyl diphosphate	0	0	0
C03561	(R)-3-hydroxybutanoyl-CoA	0	0.136471	0.136471
C03630	acylglycerone phosphate (18:1)	0	0.00705882	0.00705882
C03722	quinolinate	1	0.908235	-0.0917647
C03736	ribose-5-phosphate	1	0.988235	-0.0117647
C03738	L-gamma-glutamyl-L-alanine	0	0	0
C03794	adenylo-succinate	1	0.92	-0.08
C03802	ribonucleoside 5'-triphosphate	0	0	0
C03805	acylglycerone phosphate (18:0)	0	0.117647	0.117647
C03838	5-phospho-ribosyl-glycineamide	1	0.908235	-0.0917647
C03862	dolichyl D-mannosyl phosphate	1	0.908235	-0.0917647
C03885	nonaprenyl 4-hydroxybenzoate	0	0	0
C03916	1-acylglycerophosphocholine (18:1)	0	0.223529	0.223529
C03939	acetyl-ACP	0	0	0
C04002	but-1-ene-1,2,4-tricarboxylic acid	1	0.908235	-0.0917647
C04006	1D-myo-inositol 3-phosphate	0	0	0
C04036	1-acyl-sn-glycerol 3-phosphate (16:0)	1	0.908235	-0.0917647
C04047	3-hydroxy-2-methylpropanoyl-CoA	0	0	0
C04076	L-allysine	1	0.908235	-0.0917647
C04102	1-acylglycerophosphocholine (16:0)	1	0.616471	-0.383529
C04133	N-acetyl-L-gamma-glutamyl phosphate	1	0.927059	-0.0729412
C04144	tetrahydropteroyltri-L-glutamic acid	0	0	0
C04145	nonaprenyl diphosphate	0	0	0
C04146	octaprenyl diphosphate	0	0	0
C04188	S-methyl-5-thio-alpha-D-ribose 1-phosphate	1	0.934118	-0.0658824
C04216	heptaprenyl diphosphate	0	0	0
C04217	pentaprenyl diphosphate	0	0	0
C04230	1-acylglycerophosphocholine	0	0	0
C04236	(2S)-2-isopropyl-3-oxosuccinate	1	0.924706	-0.0752941
C04248	6-(alpha-D-glucosaminyl)-1-phosphatidyl-1D-myo-inositol	0	0	0
C04272	(R)-2,3-dihydroxy-3-methylbutanoate	1	0.927059	-0.0729412
C04281	1-pyrroline-3-hydroxy-5-carboxylic acid	0	0.00235294	0.00235294
C04294	5-(2-hydroxyethyl)-4-methylthiazole	1	0.574118	-0.425882	0.97	0.115051	0.533252
C04302	N-(5-phospho-beta-D-ribosyl)anthranilate	1	0.908235	-0.0917647
C04322	1-pyrroline-5-carboxylate	1	0.927059	-0.0729412
C04327	4-methyl-5-(2-phosphonooxyethyl)thiazole	1	0.804706	-0.195294
C04332	6,7-dimethyl-8-(1-D-ribityl)lumazine	1	0.908235	-0.0917647
C04352	N-[(R)-4-phosphonopantothenoyl]-L-cysteine	1	0.908235	-0.0917647
C04376	5'-phosphoribosyl-N-formylglycineamide	1	0.908235	-0.0917647
C04409	2-amino-3-carboxymuconate-6-semialdehyde	1	0.908235	-0.0917647
C04411	(2R,3S)-3-isopropylmalate	1	0.924706	-0.0752941
C04425	S-adenosyl-4-methylthio-2-oxobutanoate	0	0	0
C04441	2-(3-amino-3-carboxypropyl)-L-histidine	0	0	0
C04454	5-amino-6-(5-phosphoribitylamino)uracil	1	0.908235	-0.0917647
C04489	5-methyltetrahydropteroyltri-L-glutamic acid	0	0	0
C04500	N-Acetyl-D-glucosaminyldiphosphodolichol	0	0	0
C04501	N-acetyl-alpha-D-glucosamine 1-phosphate	1	0.908235	-0.0917647
C04506	Protein C-terminal S-farnesyl-L-cysteine	0	0	0
C04525	fecosterol	0	0	0
C04537	N,N'-diacetylchitobiosyldiphosphodolichol	0	0	0
C04554	3alpha,7alpha-Dihydroxy-5beta-cholestanate	0	0	0
C04556	4-amino-2-methyl-5-phosphomethylpyrimidine	1	0.771765	-0.228235
C04582	S-methyl-5-thio-D-ribulose 1-phosphate	1	0.934118	-0.0658824
C04593	(2S,3R)-3-hydroxybutane-1,2,3-tricarboxylic acid	0	0.0117647	0.0117647
C04618	3-hydroxybutanoyl-ACP	0	0	0
C04640	5'-phosphoribosyl-N-formylglycineamidine	1	0.908235	-0.0917647
C04666	D-erythro-1-(imidazol-4-yl)glycerol 3-phosphate	1	0.908235	-0.0917647
C04677	AICAR	1	0.908235	-0.0917647
C04691	7-phospho-2-dehydro-3-deoxy-D-arabino-heptonic acid	1	0.910588	-0.0894118
C04692	2-[3-carboxy-3-(methylammonio)propyl]-L-histidine	0	0	0
C04732	5-amino-6-(D-ribitylamino)uracil	1	0.908235	-0.0917647
C04734	phosphoribosyl-formamido-carboxamide	1	0.908235	-0.0917647
C04748	Protein C-terminal S-farnesyl-L-cysteine methyl ester	0	0	0
C04751	phosphoribosyl-carboxy-aminoimidazole	1	0.908235	-0.0917647
C04752	4-amino-2-methyl-5-diphosphomethylpyrimidine	1	0.804706	-0.195294
C04807	(2-amino-4-hydroxy-7,8-dihydropteridin-6-yl)methyl trihydrogen diphosphate	0	0	0
C04823	5'-phosphoribosyl-4-(N-succinocarboxamide)-5-aminoimidazole	1	0.908235	-0.0917647
C04874	7,8-dihydroneopterin	1	0.908235	-0.0917647
C04895	7,8-dihydroneopterin 3'-triphosphate	1	0.908235	-0.0917647
C04896	1-(5-phospho-D-ribosyl)-5-[(5-phospho-D-ribosylamino)methylideneamino]imidazole-4-carboxamide	1	0.908235	-0.0917647
C04916	5-[(5-phospho-1-deoxy-D-ribulos-1-ylamino)methylideneamino]-1-(5-phospho-D-ribosyl)imidazole-4-carboxamide	1	0.908235	-0.0917647
C05103	4alpha-methylzymosterol	1	0.908235	-0.0917647
C05108	14-demethyllanosterol	1	0.908235	-0.0917647
C05113	porphyrin	0	0	0
C05122	taurocholic acid	0	0	0	0.99	-0.322466	0.243866
C05122	taurocholate	0	0	0	0.99	-0.322466	0.243866
C05123	2-hydroxyethane-1-sulfonate	0	0	0
C05130	Imidazole-4-acetaldehyde	0	0	0
C05198	5'-Deoxyadenosine	0	0	0
C05200	3-hexaprenyl-4,5-dihydroxybenzoic acid	0	0	0
C05241	ureidoglycolic acid	0	0	0
C05258	(S)-3-hydroxypalmitoyl-CoA	0	0.124706	0.124706
C05259	3-oxopalmitoyl-CoA	0	0.124706	0.124706
C05260	(S)-3-hydroxytetradecanoyl-CoA	0	0.12	0.12
C05261	3-oxotetradecanoyl-CoA	0	0.12	0.12
C05262	(R)-3-hydroxylauroyl-CoA	0	0.12	0.12
C05263	3-oxolauroyl-CoA	0	0.12	0.12
C05264	(R)-3-hydroxydecanoyl-CoA	0	0.136471	0.136471
C05265	3-oxodecanoyl-CoA	0	0.136471	0.136471
C05267	3-oxooctanoyl-CoA	0	0.136471	0.136471
C05269	3-oxohexanoyl-CoA	0	0.136471	0.136471
C05271	trans-hex-2-enoyl-CoA	0	0.136471	0.136471
C05272	hexadec-2-enoyl-CoA	0	0.124706	0.124706
C05272	trans-hexadec-2-enoyl-CoA	0	0.00705882	0.00705882
C05273	trans-tetradec-2-enoyl-CoA	0	0.12	0.12
C05274	decanoyl-CoA	0	0.12	0.12
C05275	trans-dec-2-enoyl-CoA	0	0.136471	0.136471
C05276	trans-oct-2-enoyl-CoA	0	0.136471	0.136471
C05278	(R)-3-hydroxyoctanoyl-CoA	0	0.136471	0.136471
C05280	trans-2,trans-4-dodecadienoyl-CoA	0	0	0
C05313	3-hexaprenyl-4-hydroxy-5-methoxybenzoic acid	0	0	0
C05345	beta-D-Fructose 6-phosphate	0	0	0
C05382	sedoheptulose 7-phosphate	1	0.995294	-0.00470588
C05402	melibiose	0	0	0
C05402	carbohydrate	1	0.908235	-0.0917647
C05422	dehydroascorbate	0	0	0
C05437	zymosterol	1	0.908235	-0.0917647
C05440	ergosta-5,7,22,24(28)-tetraen-3beta-ol	1	0.908235	-0.0917647
C05445	3alpha,7alpha-Dihydroxy-5beta-cholestan-26-al	0	0	0
C05512	2'-deoxyinosine	0	0	0
C05519	L-allothreonine	0	0	0
C05620	N-acetyl-D-phenylalanine	0	0	0
C05634	5-Hydroxyindoleacetaldehyde	0	0	0
C05635	5-Hydroxyindoleacetate	0	0	0	0.99	-0.193026	0.833919
C05662	homoisocitrate	1	0.908235	-0.0917647
C05726	S-Substituted L-cysteine	0	0	0
C05729	R-S-Cysteinylglycine	0	0	0
C05744	acetoacetyl-ACP	0	0	0
C05745	butanoyl-ACP	0	0	0
C05746	3-oxo-hexanoyl-ACP	0	0	0
C05747	3-hydroxyhexanoyl-ACP	0	0	0
C05748	trans-hex-2-enoyl-ACP	0	0	0
C05749	hexanoyl-ACP	0	0	0
C05750	3-oxo-octanoyl-ACP	0	0	0
C05751	trans-oct-2-enoyl-ACP	0	0	0
C05752	octanoyl-ACP	0	0	0
C05778	sirohydrochlorin	0	0	0
C05802	2-hexaprenyl-6-methoxyphenol	0	0	0
C05803	2-hexaprenyl-6-methoxy-1,4-benzoquinone	0	0	0
C05804	2-hexaprenyl-6-methoxy-3-methyl-1,4-benzoquinone	0	0	0
C05805	2-hexaprenyl-5-hydroxy-6-methoxy-3-methyl-1,4-benzoquinone	0	0	0
C05847	dodecaprenyl diphosphate	0	0	0
C05853	2-phenylethanol	0	0	0
C05860	beta-D-mannosyldiacetylchitobiosyldiphosphodolichol	0	0	0
C05861	alpha-D-mannosyl-beta-D-mannosyldiacetylchitobiosyldiphosphodolichol	0	0	0
C05868	G00007	0	0	0
C05921	biotinyl-5'-AMP	0	0	0
C05925	7,8-dihydroneopterin 3'-phosphate	1	0.908235	-0.0917647
C05936	N4-Acetylaminobutanal	0	0	0
C05938	L-4-hydroxyglutamic semialdehyde	0	0	0
C05945	N(omega)-phospho-L-arginine	0	0	0
C05947	erythro-4-hydroxy-L-glutamic acid	0	0	0
C05979	propanol	0	0	0
C05985	2-Propynal	0	0	0
C06000	3-hydroxyisobutyryl-CoA	0	0	0
C06001	3-hydroxyisobutyrate	0	0	0
C06002	(S)-Methylmalonate semialdehyde	0	0	0
C06006	(S)-2-acetyl-2-hydroxybutanoate	1	0.910588	-0.0894118
C06007	(2R,3R)-2,3-dihydroxy-3-methylpentanoate	1	0.910588	-0.0894118
C06032	(2R,3S)-3-methylmalate	1	0.458824	-0.541176
C06033	4-hydroxy-4-methyl-2-oxoglutarate	0	0	0
C06044	tyrosol	0	0	0
C06055	4-(phosphonooxy)-L-threonine	0	0	0
C06056	4-hydroxy-L-threonine	0	0	0
C06112	L-glutamyl-tRNA(Gln)	0	0	0
C06156	alpha-D-glucosamine 1-phosphate	0	0	0
C06193	3'-GMP	0	0	0
C06194	2',3'-cyclic GMP	0	0	0
C06197	P(1),P(3)-bis(5'-adenosyl) triphosphate	0	0	0
C06316	dehydro-D-arabinono-1,4-lactone	0	0	0
C06325	quinaldic acid	0	0	0
C06369	2-deoxy-D-glucose 6-phosphate	0	0	0
C06420	D-tyrosine	0	0	0
C06423	octanoate	0	0	0
C06424	myristate	0	0.0917647	0.0917647
C06425	arachidate	0	0	0
C06501	O(4)-phospho-L-tyrosine	0	0	0
C06576	4-isopropylbenzyl alcohol	0	0	0
C06577	p-cumic aldehyde	0	0	0
C06613	trans-3-Chloroallyl aldehyde	0	0	0
C06614	trans-3-Chloroacrylic acid	0	0	0
C06615	cis-3-Chloroacrylic acid	0	0	0
C06735	aminoacetaldehyde	0	0	0
C06754	Chloroacetaldehyde	0	0	0
C06755	Chloroacetic acid	0	0	0
C06757	4-methylbenzyl alcohol	0	0	0
C06758	4-methylbenzaldehyde	0	0	0
C06809	N-acetyl-L-cysteine	0	0	0
C07086	phenylacetic acid	0	0	0
C07209	3-methylbenzaldehyde	0	0	0
C07216	3-methylbenzyl alcohol	0	0	0
C07328	isoamylol	0	0	0
C07329	3-methylbutanal	0	0.0258824	0.0258824
C08281	behenate	0	0	0
C08320	lignoceric acid	0	0.08	0.08
C08347	2-deoxy-D-ribose	0	0	0
C08362	palmitoleate	1	0.912941	-0.0870588
C09332	5,6,7,8-tetrahydrofolyl-L-glutamic acid	0	0	0
C09815	Benzamide	0	0	0
C11355	4-amino-4-deoxychorismate	1	0.908235	-0.0917647
C11455	4,4-dimethyl-5alpha-cholesta-8,14,24-trien-3beta-ol	1	0.908235	-0.0917647
C11481	sulphite	1	0.908235	-0.0917647
C11511	Threo-3-hydroxy-L-aspartate	0	0	0
C11514	(2E)-3-(methoxycarbonyl)pent-2-enedioic acid	0	0	0
C11526	4-diphospho-1D-myo-inositol pentakisphosphate	0	0	0
C11526	5-diphospho-1D-myo-inositol pentakisphosphate	0	0	0
C11526	6-diphospho-1D-myo-inositol pentakisphosphate	0	0	0
C11555	1D-myo-inositol 1,4,5,6-tetrakisphosphate	0	0	0
C11822	L-alpha-formylglycine	0	0	0
C11924	Perillic acid	0	0	0
C12144	phytosphingosine	0	0	0
C12147	O-phospho-L-threonine	0	0	0
C12292	ethyl octanoate	0	0	0
C12296	isoamyl acetate	0	0	0
C12303	phenethyl acetate	0	0	0
C13425	3-hexaprenyl-4-hydroxybenzoic acid	0	0	0
C13833	phosphatidylglycerol (1-16:0, 2-18:1)	0	0	0
C13880	phosphatidyl-L-serine (1-16:0, 2-18:1)	0	0.717647	0.717647
C13888	1-phosphatidyl-1D-myo-inositol (1-16:0, 2-18:1)	0	0	0
C13889	phosphatidate (1-16:0, 2-18:1)	0	0.717647	0.717647
C13890	1,2-diacylglycerol 3-diphosphate (1-16:0, 2-18:1)	0	0	0
C13892	CDP-diacylglycerol (1-16:0, 2-18:1)	0	0.717647	0.717647
C14710	isobutanol	0	0	0
C14818	iron(2+)	1	0.908235	-0.0917647
C14819	iron(3+)	0	0	0
C15513	benzyl acetate	0	0	0
C15521	alkanesulfonate	0	0	0
C15522	4a-Hydroxytetrahydrobiopterin	0	0	0
C15556	2-hydroxy-3-oxobutyl phosphate	1	0.908235	-0.0917647
C15650	5-(methylsulfanyl)-2,3-dioxopentyl phosphate	1	0.934118	-0.0658824
C15670	heme a	1	0.908235	-0.0917647
C15672	heme o	1	0.908235	-0.0917647
C15777	episterol	0	0	0
C15780	ergosta-5,7,24(28)-trien-3beta-ol	0	0	0
C15808	4beta-methylzymosterol-4alpha-carboxylic acid	1	0.908235	-0.0917647
C15816	3-dehydro-4-methylzymosterol	1	0.908235	-0.0917647
C15999	L-methionine (S)-S-oxide	0	0	0
C16216	3-oxooctadecanoyl-CoA	1	0.48	-0.52
C16217	3-hydroxyoctadecanoyl-CoA	1	0.48	-0.52
C16218	trans-octadec-2-enoyl-CoA	1	0.48	-0.52
C16220	3-hydroxyoctanoyl-ACP	0	0	0
C16236	Protein N6-(octanoyl)lysine	0	0	0
C16237	Protein N6-(lipoyl)lysine	0	0	0
C16238	Lipoyl-AMP	0	0	0
C16239	Lipoyl-[acp]	0	0	0
C16240	Apoprotein	0	0	0
C16241	(R)-Lipoate	0	0	0
C16348	cis-3-Chloroallyl aldehyde	0	0	0
C16502	Farnesoic acid	0	0	0
C16528	docosanoyl-CoA	0	0.00705882	0.00705882
C16529	tetracosanoyl-CoA	0	0.0847059	0.0847059
C16565	aminopropylcadaverine	0	0	0
C16699	2-O-(6-phospho-alpha-D-mannosyl)-D-glycerate	0	0	0
C16739	L-Arginyl-protein	0	0	0
C17023	Sulfur donor	0	0	0
C17432	decaprenyl diphosphate	0	0	0
C17568	ubiquinone-6	1	1	0
C18091	Ethylnitronate	0	0	0
C18319	2-methylbutyrate	0	0	0
C18910	2,5-diamino-6-(5-phosphono)ribitylamino-4(3H)-pyrimidinone	1	0.908235	-0.0917647
C19610	Mn(2+)	1	0.908235	-0.0917647
C19636	turanose	0	0	0
C19967	8-oxo-dGTP	0	0	0
C19968	8-oxo-dGMP	0	0	0
C20226	benzil	0	0	0
C20227	(S)-benzoin	0	0	0
C20247	2-(2-carboxy-4-methylthiazol-5-yl)ethyl phosphate	0	0	0
C20641	L-Threonylcarbamoyladenylate	0	0	0
C20657	meso-2,3-butanediol	0	0	0
C20784	ADP-5-ethyl-4-methylthiazole-2-carboxylate	0	0.0705882	0.0705882
C20958	Ala-Glu	0	0	0
C21072	palmitoleoyl-CoA(4-)	1	0.912941	-0.0870588
C21214	dimethylallyl phosphate	0	0	0
C21215	prenylated FMNH2	0	0	0

## Sheet: fba_ethanol_met
KEGG ID	Metabolite name	Predicted WT	Predicted ∆	Predicted Diff	m/z similarity	l2fc	p
C00001	H2O	1	1	0
C00002	ATP	1	1	0
C00003	NAD	1	1	0	0.81	2.81903	0.0243258
C00004	NADH	1	1	0	0.89	2.82048	0.000190612
C00005	NADPH	1	0.609091	-0.390909
C00006	NADP(+)	1	0.609091	-0.390909
C00007	oxygen	1	1	0
C00008	ADP	1	1	0
C00009	phosphate	1	1	0
C00010	coenzyme A	1	0.779545	-0.220455
C00011	carbon dioxide	1	0.845455	-0.154545
C00013	diphosphate	1	0.547727	-0.452273
C00015	UDP	1	0.190909	-0.809091
C00016	FAD	1	0.313636	-0.686364
C00017	generic protein	0	0	0
C00018	pyridoxal 5'-phosphate	0	0	0
C00019	S-adenosyl-L-methionine	1	0.190909	-0.809091
C00020	AMP	1	0.547727	-0.452273
C00021	S-adenosyl-L-homocysteine	1	0.190909	-0.809091	0.98	0.430905	0.206735
C00022	pyruvate	1	0.431818	-0.568182
C00024	acetyl-CoA	1	0.779545	-0.220455
C00025	L-glutamate	1	0.395455	-0.604545	0.97	1.73762	0.00841982
C00025	L-glutamate	1	0.395455	-0.604545	0.95	0.00324606	0.997522
C00026	2-oxoglutarate	1	0.777273	-0.222727	0.96	0.215458	0.836063
C00027	hydrogen peroxide	1	0.268182	-0.731818
C00029	UDP-D-glucose	1	0.190909	-0.809091
C00031	D-glucose	1	0	-1
C00032	ferroheme b	1	0.0954545	-0.904545
C00033	acetate	1	0.940909	-0.0590909
C00035	GDP	1	0.247727	-0.752273
C00036	oxaloacetate	1	0.779545	-0.220455
C00037	L-glycine	1	0.234091	-0.765909
C00038	Zn(2+)	1	0.190909	-0.809091
C00040	Acyl-CoA	0	0	0
C00041	L-alanine	1	0.245455	-0.754545
C00042	succinate	1	0.802273	-0.197727	1	-0.398731	0.277576
C00043	UDP-N-acetyl-alpha-D-glucosamine	1	0.190909	-0.809091
C00044	GTP	1	0.247727	-0.752273
C00047	L-lysine	1	0.190909	-0.809091	0.85	0.21982	0.729538
C00048	glyoxylate	1	0.431818	-0.568182
C00049	L-aspartate	1	0.234091	-0.765909	1	-0.138961	0.845579
C00049	L-aspartate	1	0.234091	-0.765909	1	-0.742834	0.0902339
C00051	glutathione	1	0.190909	-0.809091
C00052	UDP-D-galactose	0	0.00909091	0.00909091
C00053	3'-phospho-5'-adenylyl sulfate	1	0.195455	-0.804545
C00054	adenosine 3',5'-bismonophosphate	1	0.195455	-0.804545
C00055	CMP	1	0.193182	-0.806818
C00058	formate	1	0.215909	-0.784091
C00059	sulphate	1	0.195455	-0.804545
C00061	FMN	1	0.304545	-0.695455
C00062	L-arginine	1	0.190909	-0.809091
C00063	CTP	1	0.193182	-0.806818
C00064	L-glutamine	1	0.190909	-0.809091	0.62	-0.884318	0.343703
C00065	L-serine	1	0.222727	-0.777273
C00067	formaldehyde	0	0	0
C00068	TDP	1	0.190909	-0.809091
C00070	Cu2(+)	1	0.190909	-0.809091
C00072	ascorbate	0	0	0
C00073	L-methionine	1	0.190909	-0.809091	0.96	0.18253	0.832026
C00074	phosphoenolpyruvate	1	0.2	-0.8	0.93	0.0108988	0.756739
C00075	UTP	1	0.190909	-0.809091
C00076	Ca(2+)	1	0.190909	-0.809091
C00078	L-tryptophan	1	0.190909	-0.809091	1	1.47532	0.056219
C00079	L-phenylalanine	1	0.193182	-0.806818	0.86	-1.06187	0.0569342
C00080	H+	1	1	0
C00081	ITP	0	0	0
C00082	L-tyrosine	1	0.2	-0.8	0.92	0.139998	0.855593
C00083	malonyl-CoA	1	0.268182	-0.731818
C00084	acetaldehyde	1	1	0
C00085	D-fructose 6-phosphate	1	0.190909	-0.809091
C00086	urea	0	0	0
C00087	polysulphur	0	0	0
C00088	Nitrite	0	0	0
C00089	sucrose	0	0	0	1	0.0745989	0.822693
C00091	succinyl-CoA	1	0.481818	-0.518182
C00092	D-glucose 6-phosphate	1	0.190909	-0.809091
C00093	glycerol 3-phosphate	1	0.188636	-0.811364	0.92	0.712903	0.144717
C00095	D-fructose	0	0	0
C00096	GDP-alpha-D-mannose	1	0.190909	-0.809091
C00097	L-cysteine	1	0.190909	-0.809091	1	0.156376	0.78954
C00099	beta-alanine	1	0.190909	-0.809091
C00100	propionyl-CoA	1	0.138636	-0.861364
C00101	THF	1	0.234091	-0.765909
C00103	D-glucose 1-phosphate	1	0.190909	-0.809091	0.97	1.32448	0.362424
C00104	IDP	0	0	0
C00105	UMP	1	0.190909	-0.809091
C00106	uracil	0	0	0	0.97	0.487287	0.607457
C00108	anthranilate	1	0.190909	-0.809091
C00109	2-oxobutanoate	1	0.190909	-0.809091
C00110	dolichyl phosphate	1	0.190909	-0.809091
C00111	dihydroxyacetone phosphate	1	0.206818	-0.793182
C00112	CDP	1	0.193182	-0.806818
C00114	choline	0	0.00227273	0.00227273
C00116	glycerol	0	0.00681818	0.00681818
C00117	D-ribofuranose 5-phosphate	0	0	0
C00117	aldehydo-D-ribose 5-phosphate	0	0	0
C00119	PRPP	1	0.190909	-0.809091
C00120	biotin	0	0	0
C00121	D-ribose	0	0	0
C00122	fumarate	1	0.797727	-0.202273
C00123	L-leucine	1	0.190909	-0.809091
C00124	D-galactose	0	0	0
C00125	ferricytochrome c	1	1	0
C00126	ferrocytochrome c	1	1	0
C00127	glutathione disulfide	0	0	0
C00129	isopentenyl diphosphate	1	0.190909	-0.809091
C00130	IMP	1	0.213636	-0.786364
C00131	dATP	0	0.120455	0.120455
C00132	methanol	0	0	0
C00134	putrescine	0	0	0
C00135	L-histidine	1	0.190909	-0.809091
C00136	butanoyl-CoA	0	0.120455	0.120455
C00137	myo-inositol	1	0.190909	-0.809091
C00140	N-Acetyl-D-glucosamine	0	0	0
C00141	3-methyl-2-oxobutanoate	1	0.215909	-0.784091
C00143	5,10-methylenetetrahydrofolate	1	0.234091	-0.765909
C00144	GMP	1	0.190909	-0.809091
C00147	adenine	1	0.190909	-0.809091	0.99	-1.21029	0.392295
C00148	L-proline	1	0.302273	-0.697727
C00149	(S)-malate	1	0.806818	-0.193182
C00152	L-asparagine	1	0.190909	-0.809091	0.98	0.773195	0.0849291
C00152	L-asparagine	1	0.190909	-0.809091	1	1.0895	0.247995
C00153	nicotinamide	0	0	0
C00154	palmitoyl-CoA	1	0.268182	-0.731818
C00155	L-homocysteine	1	0.190909	-0.809091
C00156	4-hydroxybenzoate	0	0	0
C00157	phosphatidylcholine backbone	1	0.190909	-0.809091
C00158	citrate	1	0.85	-0.15
C00159	D-mannose	0	0	0
C00160	glycolate	0	0	0
C00162	fatty acid backbone	1	0.190909	-0.809091
C00163	propionate	0	0	0
C00164	acetoacetate	0	0	0
C00166	keto-phenylpyruvate	1	0.193182	-0.806818
C00169	carbamoyl phosphate	1	0.190909	-0.809091
C00170	5'-S-methyl-5'-thioadenosine	1	0.190909	-0.809091
C00171	ribonucleoside 5'-phosphate	0	0	0
C00178	thymine	0	0	0	1	1.25551	0.275293
C00180	Benzoate	0	0	0
C00181	D-xylose	0	0	0
C00182	glycogen	1	0.190909	-0.809091
C00183	L-valine	1	0.202273	-0.797727
C00184	glycerone	0	0.00227273	0.00227273
C00186	(S)-lactate	0	0	0
C00187	cholesterol	0	0	0	0.99	-0.806328	0.214623
C00188	L-threonine	1	0.190909	-0.809091
C00189	ethanolamine	0	0	0
C00197	3-phosphonato-D-glycerate(3-)	1	0.2	-0.8
C00199	D-ribulose 5-phosphate	1	0.190909	-0.809091
C00206	dADP	1	0.190909	-0.809091
C00208	maltose	0	0	0
C00209	Oxalate	0	0	0
C00212	adenosine	1	0.193182	-0.806818	0.97	-0.718345	0.673578
C00214	thymidine	0	0	0
C00216	D-arabinose	0	0	0
C00221	beta-D-Glucose	0	0	0
C00222	3-oxopropanoate	0	0	0
C00224	5'-adenylyl sulfate	1	0.195455	-0.804545
C00229	ACP1	0	0	0
C00231	D-xylulose 5-phosphate	1	0.190909	-0.809091
C00232	succinic semialdehyde	0	0.136364	0.136364
C00233	4-methyl-2-oxopentanoate	1	0.204545	-0.795455
C00234	10-formyl-THF	1	0.215909	-0.784091
C00235	prenyl diphosphate(3-)	1	0.190909	-0.809091
C00236	1,3-bisphospho-D-glycerate	1	0.190909	-0.809091
C00238	potassium	1	0.190909	-0.809091
C00239	dCMP	1	0.190909	-0.809091
C00242	guanine	0	0	0	0.94	-0.434946	0.089263
C00244	nitrate	0	0	0
C00245	taurine	0	0	0
C00246	butyrate	0	0	0
C00247	L-sorbose	0	0	0
C00248	lipoamide	1	0.495455	-0.504545
C00249	palmitate	0	0.134091	0.134091
C00250	pyridoxal	0	0	0
C00251	chorismate	1	0.190909	-0.809091
C00252	Isomaltose	0	0	0
C00253	nicotinate	0	0	0
C00254	prephenate	1	0.190909	-0.809091
C00255	riboflavin	1	0.190909	-0.809091
C00256	(R)-lactate	0	0	0
C00257	D-gluconate	0	0	0
C00258	D-Glycerate	0	0	0
C00259	L-arabinose	0	0	0
C00261	benzaldehyde	0	0	0
C00262	hypoxanthine	0	0	0
C00263	L-homoserine	1	0.190909	-0.809091
C00266	glycolaldehyde	1	0.190909	-0.809091
C00267	alpha-D-Glucose	0	0	0
C00268	Dihydrobiopterin	0	0	0
C00269	CDP-diacylglycerol	0	0	0
C00275	D-mannose 6-phosphate	1	0.190909	-0.809091
C00279	D-erythrose 4-phosphate	1	0.190909	-0.809091	0.88	2.46426	0.398788
C00283	hydrogen sulfide	1	0.195455	-0.804545
C00286	dGTP	0	0	0
C00288	bicarbonate	1	0.288636	-0.711364
C00294	inosine	0	0.00227273	0.00227273
C00295	orotate	1	0.190909	-0.809091
C00299	uridine	0	0	0
C00301	ADP-ribose	0	0	0
C00305	Mg(2+)	1	0.190909	-0.809091
C00307	CDP-choline	0	0.00227273	0.00227273	1	1.5398	0.0245874
C00309	D-ribulose	0	0	0
C00310	D-xylulose	0	0	0
C00311	isocitrate	1	0.85	-0.15
C00312	L-xylulose	0	0	0
C00313	Oxalyl-CoA	0	0	0
C00314	pyridoxine	0	0	0
C00315	spermidine	1	0.190909	-0.809091
C00318	(R)-carnitine	0	0.229545	0.229545
C00320	thiosulfate	0	0	0
C00322	2-oxoadipic acid	1	0.190909	-0.809091
C00327	L-citrulline	1	0.190909	-0.809091
C00328	L-kynurenine	1	0.190909	-0.809091
C00329	D-Glucosamine	0	0	0
C00330	2'-deoxyguanosine	0	0	0
C00331	indole-3-pyruvate	0	0	0
C00332	acetoacetyl-CoA	1	0.265909	-0.734091
C00333	D-galacturonate	0	0	0
C00334	gamma-aminobutyrate	0	0.145455	0.145455
C00337	(S)-dihydroorotate	1	0.190909	-0.809091
C00341	geranyl diphosphate	1	0.190909	-0.809091
C00342	TRX1	1	0.206818	-0.793182
C00343	TRX1 disulphide	1	0.206818	-0.793182
C00345	6-phospho-D-gluconate	1	0.0272727	-0.972727
C00346	O-phosphoethanolamine	0	0	0	1	-3.55874	0.00110086
C00350	phosphatidylethanolamine backbone	1	0.190909	-0.809091
C00352	alpha-D-glucosamine 6-phosphate	1	0.190909	-0.809091
C00353	geranylgeranyl diphosphate	0	0	0
C00354	D-fructose 1,6-bisphosphate	0	0.113636	0.113636
C00356	3-hydroxy-3-methylglutaryl-CoA	1	0.193182	-0.806818
C00357	N-acetyl-D-glucosamine 6-phosphate	1	0.190909	-0.809091
C00360	dAMP	1	0.190909	-0.809091
C00361	dGDP	1	0.190909	-0.809091
C00362	dGMP	1	0.190909	-0.809091
C00363	dTDP	0	0	0
C00364	dTMP	1	0.190909	-0.809091
C00365	dUMP	1	0.190909	-0.809091
C00370	sterols	0	0	0
C00378	thiamine	0	0.145455	0.145455	0.96	0.250339	0.475836
C00379	xylitol	0	0	0
C00380	cytosine	0	0	0
C00381	dolichol	0	0	0
C00385	9H-xanthine	0	0	0
C00386	carnosine	0	0	0	0.85	-0.217381	0.620769
C00387	guanosine	0	0	0	0.99	0.561554	0.361853
C00390	ubiquinol-6	1	1	0
C00392	Mannitol	0	0	0
C00404	polyphosphate	1	1	0
C00407	L-isoleucine	1	0.193182	-0.806818
C00409	methanethiol	0	0	0
C00412	stearoyl-CoA	1	0.25	-0.75
C00415	dihydrofolic acid	1	0.190909	-0.809091
C00416	phosphatidate	0	0	0
C00416	1,2-diacyl-sn-glycerol 3-phosphate	0	0	0
C00417	cis-aconitate	0	0.225	0.225	0.96	0.731001	0.197903
C00418	(R)-mevalonate	1	0.193182	-0.806818
C00422	triglyceride backbone	1	0.190909	-0.809091
C00424	(S)-lactaldehyde	0	0	0
C00430	5-aminolevulinate	1	0	-1
C00437	N(2)-acetyl-L-ornithine	1	0.295455	-0.704545
C00438	N-carbamoyl-L-aspartate	1	0.190909	-0.809091
C00440	5-methyltetrahydrofolate	1	0.190909	-0.809091
C00441	L-aspartate 4-semialdehyde	1	0.190909	-0.809091
C00445	5,10-methenyl-THF	1	0.215909	-0.784091
C00446	alpha-D-galactose 1-phosphate	0	0.00909091	0.00909091
C00447	sedoheptulose 1,7-bisphosphate	1	0.15	-0.85
C00448	farnesyl diphosphate	1	0.190909	-0.809091
C00449	L-saccharopine	1	0.190909	-0.809091
C00455	NMN	0	0	0
C00458	dCTP	0	0	0
C00459	dTTP	0	0	0
C00460	dUTP	0	0	0
C00461	chitin	1	0.190909	-0.809091
C00462	HX	0	0	0
C00464	mannan	1	0.190909	-0.809091
C00469	ethanol	0	1	1
C00472	quinone	0	0	0
C00475	cytidine	0	0	0	1	-1.21394	0.435105
C00479	propanal	0	0	0
C00490	itaconate	0	0	0
C00491	L-cystine	0	0	0
C00492	raffinose	0	0	0
C00492	protein	1	0.190909	-0.809091
C00493	shikimate	1	0.190909	-0.809091
C00499	allantoate	0	0	0
C00504	folate	0	0	0
C00506	L-cysteate	0	0	0
C00510	oleoyl-CoA	1	0.2	-0.8
C00511	Acrylic acid	0	0	0
C00517	hexadecanal	0	0	0
C00519	hypotaurine	0	0	0
C00522	(R)-pantoate	1	0.190909	-0.809091
C00524	Cytochrome c	0	0	0
C00526	2'-deoxyuridine	0	0	0
C00530	Hydroquinone	0	0	0
C00531	itaconyl-CoA	0	0	0
C00532	L-arabinitol	0	0	0
C00533	nitric oxide	0	0	0
C00534	pyridoxamine	0	0	0
C00536	triphosphate	0	0	0
C00544	homogentisate	0	0	0
C00546	methylglyoxal	0	0	0
C00555	4-aminobutanal	0	0.0136364	0.0136364
C00556	benzyl alcohol	0	0	0
C00559	2'-deoxyadenosine	0	0	0
C00568	4-aminobenzoate	1	0.190909	-0.809091
C00570	CDP-ethanolamine	0	0	0
C00575	3',5'-cyclic AMP	0	0	0
C00577	D-glyceraldehyde	0	0	0
C00579	dihydrolipoamide	1	0.495455	-0.504545
C00586	2-deoxy-D-glucose	0	0	0
C00588	choline phosphate	0	0.00227273	0.00227273
C00601	phenylacetaldehyde	0	0	0
C00606	3-sulfino-L-alanine	0	0	0
C00612	N(1)-acetylspermidine	0	0	0
C00620	alpha-D-ribose 1-phosphate(2-)	1	0.190909	-0.809091
C00621	Dolichyl diphosphate	0	0	0
C00624	N-acetyl-L-glutamate	1	0.295455	-0.704545
C00627	pyridoxine 5'-phosphate	0	0	0
C00631	2-phospho-D-glyceric acid	1	0.2	-0.8
C00632	3-hydroxyanthranilate	1	0.190909	-0.809091
C00636	D-mannose 1-phosphate	1	0.190909	-0.809091
C00637	indol-3-ylacetaldehyde	0	0	0
C00642	4-hydroxyphenyl acetate	0	0	0
C00647	pyridoxamine 5'-phosphate	0	0	0
C00652	D-arabinono-1,4-lactone	0	0	0
C00655	xanthosine-5-phosphate	1	0.190909	-0.809091
C00661	glyceraldehyde 3-phosphate	1	0.190909	-0.809091
C00665	beta-D-fructose 2,6-bisphosphate	0	0	0
C00668	alpha-D-Glucose 6-phosphate	0	0	0
C00669	L-gamma-glutamyl-L-cysteine	1	0.190909	-0.809091
C00670	sn-glycero-3-phosphocholine	0	0.00227273	0.00227273
C00671	(S)-3-methyl-2-oxopentanoate	1	0.193182	-0.806818
C00672	2-deoxy-D-ribose 1-phosphate	0	0	0
C00673	2-deoxy-D-ribose 5-phosphate	0	0	0	0.99	-0.0144254	0.982098
C00676	2'-deoxyribonucleoside 5'-phosphate	0	0	0
C00677	2'-deoxyribonucleoside 5'-triphosphate	0	0	0
C00681	1-acyl-sn-glycerol 3-phosphate	0	0	0
C00689	alpha,alpha-trehalose 6-phosphate	1	0.190909	-0.809091
C00698	chloride	1	0.190909	-0.809091
C00704	superoxide	0	0	0
C00705	dCDP	1	0.190909	-0.809091
C00712	oleate	0	0.0522727	0.0522727
C00714	pectin	0	0	0
C00721	Dextrin	0	0	0
C00734	chitosan	0	0	0
C00740	D-Serine	0	0	0
C00741	diacetyl	0	0	0
C00748	siroheme	0	0	0
C00750	spermine	1	0.190909	-0.809091
C00751	squalene	1	0.190909	-0.809091
C00787	tRNA(Tyr)	1	0.190909	-0.809091
C00791	creatinine	0	0	0
C00794	D-glucitol	0	0	0	0.89	0.0354491	0.770288
C00795	D-tagatose	0	0	0
C00804	Propynoate	0	0	0
C00810	(R)-acetoin	0	0	0
C00818	D-Glucarate	0	0	0
C00836	sphinganine	0	0	0
C00849	ethyl acetate	0	0.0204545	0.0204545
C00857	deamido-NAD(+)	1	0.190909	-0.809091
C00860	L-histidinol	1	0.190909	-0.809091
C00864	(R)-pantothenate	1	0.190909	-0.809091
C00865	phospholipid	0	0	0
C00870	4-nitrophenol	0	0	0
C00877	but-2-enoyl-CoA	0	0.118182	0.118182
C00881	deoxycytidine	0	0	0
C00882	3'-dephospho-CoA	1	0.190909	-0.809091
C00886	Ala-tRNA(Ala)	1	0.190909	-0.809091
C00900	2-acetyllactic acid	1	0.215909	-0.784091
C00909	leukotriene A4	0	0	0
C00921	7,8-dihydropteroate	1	0.190909	-0.809091
C00931	porphobilinogen	1	0	-1
C00936	alpha-D-mannopyranose	0	0	0
C00940	2-Oxoglutaramate	0	0	0
C00941	3',5'-cyclic CMP	0	0	0
C00942	3',5'-cyclic GMP	0	0	0
C00943	3',5'-cyclic IMP	0	0	0
C00944	3-dehydroquinate	1	0.190909	-0.809091
C00946	adenosine 2'-phosphate	0	0	0
C00954	indole-3-acetate	0	0	0
C00955	tryptophol	0	0	0
C00956	L-2-aminoadipate	1	0.190909	-0.809091	1	0.097663	0.869063
C00957	3-mercaptopyruvate	0	0	0
C00965	(1->3)-beta-D-glucan	1	0.190909	-0.809091
C00966	2-dehydropantoate	1	0.190909	-0.809091
C00968	3',5'-cyclic dAMP	0	0	0
C00979	O-acetyl-L-serine	0	0	0
C00984	alpha-D-Galactose	0	0	0
C00986	trimethylenediamine	0	0	0
C00988	2-phosphoglycolate	0	0	0
C01005	3-phospho-serine	1	0.0636364	-0.936364	0.61	0.0233952	0.826258
C01010	urea-1-carboxylic acid	0	0	0
C01024	preuroporphyrinogen	1	0	-1
C01031	S-formylglutathione	0	0	0
C01035	4-guanidinobutanoic acid	0	0	0
C01036	4-maleylacetoacetate	0	0	0
C01037	7,8-diaminononanoate	0	0	0
C01051	uroporphyrinogen III	1	0.0954545	-0.904545
C01054	(S)-2,3-epoxysqualene	1	0.190909	-0.809091
C01061	4-fumarylacetoacetate	0	0	0
C01062	5-dehydro-D-gluconate	0	0	0
C01063	pimeloyl-CoA	0	0	0
C01077	O-acetyl-L-homoserine	1	0.190909	-0.809091
C01079	protoporphyrinogen	1	0.0954545	-0.904545
C01081	TMP	1	0.0818182	-0.918182
C01083	trehalose	1	0.190909	-0.809091
C01092	8-amino-7-oxononanoate	0	0	0
C01094	D-fructose 1-phosphate	0	0	0
C01097	D-tagatofuranose 6-phosphate	0	0	0
C01100	L-histidinol phosphate	1	0.190909	-0.809091
C01102	O-phospho-L-homoserine	1	0.190909	-0.809091
C01103	orotidine 5'-(dihydrogen phosphate)	1	0.190909	-0.809091
C01107	(R)-5-phosphomevalonic acid	1	0.190909	-0.809091
C01118	O-succinyl-L-homoserine	0	0	0
C01120	sphinganine 1-phosphate	0	0	0
C01126	farnesol	0	0	0
C01127	4-hydroxy-2-oxoglutarate	0	0	0
C01134	pantetheine 4'-phosphate	1	0.190909	-0.809091
C01137	S-adenosylmethioninamine	1	0.190909	-0.809091
C01143	(R)-5-diphosphomevalonic acid	1	0.190909	-0.809091
C01149	4-Trimethylammoniobutanal	0	0	0
C01152	N(pros)-methyl-L-histidine	0	0	0
C01157	trans-4-hydroxy-L-proline	0	0.00227273	0.00227273
C01159	2,3-bisphospho-D-glyceric acid	0	0	0
C01165	L-glutamic 5-semialdehyde	1	0.302273	-0.697727
C01168	pseudouridine 5'-phosphate	0	0	0
C01169	S(8)-succinyldihydrolipoamide	1	0.481818	-0.518182
C01172	beta-D-Glucose 6-phosphate	0	0	0
C01177	1D-myo-inositol 1-phosphate	1	0.190909	-0.809091
C01179	3-(4-hydroxyphenyl)pyruvate	1	0.2	-0.8
C01180	4-methylthio-2-oxobutanoate	1	0.190909	-0.809091
C01181	4-Trimethylammoniobutanoate	0	0	0
C01185	nicotinic acid D-ribonucleotide	1	0.190909	-0.809091
C01188	3-hydroxy-2-methylpropanoate	0	0	0
C01192	acylglycerone phosphate (16:0)	0	0.0272727	0.0272727
C01194	1-phosphatidyl-1D-myo-inositol backbone	1	0.190909	-0.809091
C01194	1-phosphatidyl-1D-myo-inositol	0	0	0
C01204	myo-inositol hexakisphosphate	0	0	0
C01209	carboxyacetyl-ACP	0	0	0
C01225	1-(sn-glycero-3-phospho)-1D-myo-inositol	0	0	0
C01230	hexaprenyl diphosphate	0	0	0
C01233	sn-glycero-3-phosphoethanolamine	0	0	0
C01236	6-O-phosphono-D-glucono-1,5-lactone	1	0.0272727	-0.972727
C01242	S(8)-aminomethyldihydrolipoylprotein	1	0.0318182	-0.968182
C01245	1D-myo-inositol 1,4,5-trisphosphate	0	0	0
C01246	Dolichyl beta-D-glucosyl phosphate	0	0	0
C01250	2-acetamido-5-oxopentanoate	1	0.295455	-0.704545
C01251	homocitrate	1	0.190909	-0.809091
C01252	4-(2-aminophenyl)-2,4-dioxobutanoate	0	0	0
C01260	P(1),P(4)-bis(5'-adenosyl) tetraphosphate	0	0	0
C01261	P(1),P(4)-bis(5'-guanosyl) tetraphosphate	0	0	0
C01262	anserine	0	0	0
C01267	3-(imidazol-4-yl)-2-oxopropyl dihydrogen phosphate	1	0.190909	-0.809091
C01269	5-O-(1-carboxyvinyl)-3-phosphoshikimic acid	1	0.190909	-0.809091
C01272	1D-myo-inositol 1,3,4,5-tetrakisphosphate	0	0	0
C01279	4-amino-5-hydroxymethyl-2-methylpyrimidine	1	0.0613636	-0.938636
C01284	myo-inositol 1,3,4,5,6-pentakisphosphate	0	0	0
C01288	6-(N-acetyl-alpha-D-glucosaminyl)-1-phosphatidyl-1D-myo-inositol	0	0	0
C01300	2-amino-6-(hydroxymethyl)-7,8-dihydropteridin-4-ol	1	0.190909	-0.809091
C01302	1-(2-carboxyphenylamino)-1-deoxy-D-ribulose 5-phosphate	1	0.190909	-0.809091
C01304	2,5-diamino-4-hydroxy-6-(5-phosphoribosylamino)pyrimidine	1	0.190909	-0.809091
C01322	RX	0	0	0
C01326	hydrogen cyanide	0	0	0
C01330	sodium	1	0.190909	-0.809091
C01342	ammonium	1	0.252273	-0.747727
C01344	dIDP	0	0	0
C01345	dITP	0	0	0
C01346	dUDP	0	0	0
C01352	FADH2	0	0.134091	0.134091
C01356	lipid	1	0.190909	-0.809091
C01367	3'-AMP	0	0	0
C01368	3'-UMP	0	0	0
C01413	cadmium(2+)	0	0	0
C01419	L-cysteinylglycine	0	0	0	1	0.227241	0.69166
C01507	L-iditol	0	0	0
C01530	stearate	0	0.0795455	0.0795455
C01551	allantoin	0	0	0
C01566	Cyanamide	0	0	0
C01571	decanoate	0	0	0
C01573	Peptide diphthine	0	0	0
C01585	hexanoate	0	0	0
C01595	(9Z,12Z)-octadecadienoate	0	0	0
C01602	ornithine	1	0.295455	-0.704545
C01613	stachyose	0	0	0
C01635	tRNA(Ala)	1	0.190909	-0.809091
C01636	tRNA(Arg)	1	0.190909	-0.809091
C01637	tRNA(Asn)	1	0.190909	-0.809091
C01638	tRNA(Asp)	1	0.190909	-0.809091
C01639	tRNA(Cys)	1	0.190909	-0.809091
C01640	tRNA(Gln)	1	0.190909	-0.809091
C01641	tRNA(Glu)	1	0.190909	-0.809091
C01642	tRNA(Gly)	1	0.190909	-0.809091
C01643	tRNA(His)	1	0.190909	-0.809091
C01644	tRNA(Ile)	1	0.190909	-0.809091
C01645	tRNA(Leu)	1	0.190909	-0.809091
C01646	tRNA(Lys)	1	0.190909	-0.809091
C01647	tRNA(Met)	1	0.190909	-0.809091
C01648	tRNA(Phe)	1	0.190909	-0.809091
C01649	tRNA(Pro)	1	0.190909	-0.809091
C01650	tRNA(Ser)	1	0.190909	-0.809091
C01651	tRNA(Thr)	1	0.190909	-0.809091
C01652	tRNA(Trp)	1	0.190909	-0.809091
C01653	tRNA(Val)	1	0.190909	-0.809091
C01659	Acrylamide	0	0	0
C01672	cadaverine	0	0	0
C01678	cysteamine	0	0	0
C01694	ergosterol	1	0.190909	-0.809091
C01717	kynurenic acid	0	0	0
C01722	L-glucitol	0	0	0
C01724	lanosterol	1	0.190909	-0.809091
C01742	6-O-alpha-D-glucopyranosyl-D-fructofuranose	0	0	0
C01755	thiocyanate	0	0	0
C01762	xanthosine	0	0	0
C01769	acetoin	0	0	0
C01832	lauroyl-CoA	1	0.127273	-0.872727
C01835	alpha-maltotriose	0	0	0
C01847	FMNH2	0	0.143182	0.143182
C01861	trithionate	0	0	0
C01879	5-oxo-L-proline	0	0	0	0.83	0.196191	0.555696
C01888	aminoacetone	0	0	0
C01904	D-arabinitol	0	0	0
C01909	dethiobiotin	0	0	0
C01931	Lys-tRNA(Lys)	1	0.190909	-0.809091
C01944	octanoyl-CoA	0	0.120455	0.120455
C01990	3-oxalomalate(3-)	0	0	0
C02041	icosanoyl-CoA	0	0.0409091	0.0409091
C02047	Leu-tRNA(Leu)	1	0.190909	-0.809091
C02050	trans-2,cis-9-octadecadienoyl-CoA	0	0.00227273	0.00227273
C02051	lipoylprotein	1	0.0318182	-0.968182
C02084	tetrathionate	0	0	0
C02163	Arg-tRNA(Arg)	1	0.190909	-0.809091
C02165	leukotriene B4	0	0	0
C02170	Methylmalonate	0	0	0
C02188	[protein]-L-lysine	0	0	0
C02191	protoporphyrin	1	0.0954545	-0.904545
C02223	2-methylbutanal	0	0	0
C02225	2-methylcitrate	0	0	0
C02229	3-aminopropanal	1	0.190909	-0.809091
C02248	Apocytochrome c	0	0	0
C02265	D-phenylalanine	0	0	0
C02282	Gln-tRNA(Gln)	1	0.190909	-0.809091
C02291	L-cystathionine	1	0.190909	-0.809091
C02320	R-S-glutathione	0	0	0
C02336	beta-D-Fructose	0	0	0
C02341	trans-aconitate	0	0	0
C02353	2',3'-cyclic AMP	0	0	0
C02354	2',3'-cyclic CMP	0	0	0
C02355	2',3'-cyclic UMP	0	0	0
C02376	5-methylcytosine	0	0	0
C02389	1,4-benzosemiquinone	0	0	0
C02412	Gly-tRNA(Gly)	1	0.190909	-0.809091
C02430	Met-tRNA(Met)	1	0.190909	-0.809091
C02463	precorrin-2	0	0.00227273	0.00227273
C02470	xanthurenate	0	0	0
C02493	(1->6)-beta-D-glucan	1	0.190909	-0.809091
C02504	2-isopropylmalate	1	0.204545	-0.795455
C02505	2-Phenylacetamide	0	0	0
C02532	O-phosphonatooxy-D-serine(2-)	0	0	0
C02553	Ser-tRNA(Ser)	1	0.190909	-0.809091
C02554	Val-tRNA(Val)	1	0.190909	-0.809091
C02567	N(1)-acetylspermine	0	0	0
C02571	O-acetylcarnitine	0	0.229545	0.229545
C02576	Perillyl aldehyde	0	0	0
C02593	myristoyl-CoA	0	0.129545	0.129545
C02603	alpha-D-mannoside	0	0	0
C02630	2-hydroxyglutarate	1	0.138636	-0.861364
C02631	2-isopropylmaleic acid	1	0.204545	-0.795455
C02637	3-dehydroshikimate	1	0.190909	-0.809091
C02670	D-Glucuronolactone	0	0	0
C02679	laurate	1	0.0295455	-0.970455
C02693	(Indol-3-yl)acetamide	0	0	0
C02700	N-formyl-L-kynurenine	1	0.190909	-0.809091
C02702	Pro-tRNA(Pro)	1	0.190909	-0.809091
C02712	N(alpha)-acetyl-L-methionine	0	0	0
C02714	N-acetylputrescine	0	0	0
C02737	phosphatidyl-L-serine backbone	1	0.190909	-0.809091
C02739	5-phosphoribosyl-ATP	1	0.190909	-0.809091
C02741	1-(5-phosphoribosyl)-5'-AMP	1	0.190909	-0.809091
C02835	Imidazole-4-acetate	0	0	0
C02839	Tyr-tRNA(Tyr)	1	0.190909	-0.809091
C02872	Peptide diphthamide	0	0	0
C02918	1-methylnicotinamide	0	0	0
C02934	3-ketosphinganine	0	0	0
C02944	cis-dodec-3-enoyl-CoA	0	0	0
C02946	4-Acetamidobutanoate	0	0	0
C02949	4-hydroxybenzoyl-CoA	0	0	0
C02972	dihydrolipoylprotein	1	0.0318182	-0.968182
C02979	glycerol 2-phosphate(2-)	0	0	0
C02984	Asp-tRNA(Asp)	1	0.190909	-0.809091
C02987	Glu-tRNA(Glu)	1	0.190909	-0.809091
C02988	His-tRNA(His)	1	0.190909	-0.809091
C02989	L-Methionine S-oxide	0	0	0
C02992	Thr-tRNA(Thr)	1	0.190909	-0.809091
C03028	thiamine(1+) triphosphate(4-)	0	0	0
C03031	uridine 2'-phosphate	0	0	0
C03044	(R,R)-2,3-butanediol	0	0	0
C03067	3-hydroxybenzaldehyde	0	0	0
C03078	4-guanidinobutanamide	0	0	0
C03082	4-phospho-L-aspartate	1	0.190909	-0.809091
C03090	5-phosphoribosylamine	1	0.190909	-0.809091
C03104	cytidine 2'-phosphate	0	0	0
C03125	Cys-tRNA(Cys)	1	0.190909	-0.809091
C03127	Ile-tRNA(Ile)	1	0.190909	-0.809091
C03150	nicotinamide riboside	0	0	0
C03172	S-methyl-L-methionine	0	0	0
C03175	3-phosphoshikimic acid	1	0.190909	-0.809091
C03189	glycerol 1-phosphate	0	0	0
C03221	trans-dodec-2-enoyl-CoA	0	0.115909	0.115909
C03227	3-hydroxy-L-kynurenine	1	0.190909	-0.809091
C03232	3-phospho-hydroxypyruvate	1	0.0636364	-0.936364
C03263	coproporphyrinogen III	1	0.0954545	-0.904545
C03287	L-gamma-glutamyl phosphate	1	0.0909091	-0.909091
C03294	fMet-tRNA(fMet)	0	0	0
C03351	3-hydroxybenzyl alcohol	0	0	0
C03360	4-nitrophenyl phosphate	0	0	0
C03373	5'-phosphoribosyl-5-aminoimidazole	1	0.190909	-0.809091
C03402	Asn-tRNA(Asn)	1	0.190909	-0.809091
C03406	(N(omega)-L-arginino)succinic acid	1	0.190909	-0.809091
C03451	(R)-S-lactoylglutathione	0	0	0
C03461	2-trans,6-trans-Farnesal	0	0	0
C03479	5-formyltetrahydrofolic acid	0	0	0
C03492	(R)-4'-phosphopantothenic acid	1	0.190909	-0.809091
C03506	1-C-(indol-3-yl)glycerol 3-phosphate	1	0.190909	-0.809091
C03508	L-2-amino-3-oxobutanoate	0	0	0
C03511	Phe-tRNA(Phe)	1	0.190909	-0.809091
C03512	Trp-tRNA(Trp)	1	0.190909	-0.809091
C03543	undecaprenyl diphosphate	0	0	0
C03561	(R)-3-hydroxybutanoyl-CoA	0	0.118182	0.118182
C03630	acylglycerone phosphate (18:1)	0	0.00227273	0.00227273
C03722	quinolinate	1	0.190909	-0.809091
C03736	ribose-5-phosphate	1	0.190909	-0.809091
C03738	L-gamma-glutamyl-L-alanine	0	0	0
C03794	adenylo-succinate	1	0.213636	-0.786364
C03802	ribonucleoside 5'-triphosphate	0	0	0
C03805	acylglycerone phosphate (18:0)	0	0.0295455	0.0295455
C03838	5-phospho-ribosyl-glycineamide	1	0.190909	-0.809091
C03862	dolichyl D-mannosyl phosphate	1	0.190909	-0.809091
C03885	nonaprenyl 4-hydroxybenzoate	0	0	0
C03916	1-acylglycerophosphocholine (18:1)	0	0.075	0.075
C03939	acetyl-ACP	0	0	0
C04002	but-1-ene-1,2,4-tricarboxylic acid	1	0.190909	-0.809091
C04006	1D-myo-inositol 3-phosphate	0	0	0
C04036	1-acyl-sn-glycerol 3-phosphate (16:0)	1	0.193182	-0.806818
C04047	3-hydroxy-2-methylpropanoyl-CoA	0	0	0
C04076	L-allysine	1	0.190909	-0.809091
C04102	1-acylglycerophosphocholine (16:0)	1	0.145455	-0.854545
C04133	N-acetyl-L-gamma-glutamyl phosphate	1	0.295455	-0.704545
C04144	tetrahydropteroyltri-L-glutamic acid	0	0	0
C04145	nonaprenyl diphosphate	0	0	0
C04146	octaprenyl diphosphate	0	0	0
C04188	S-methyl-5-thio-alpha-D-ribose 1-phosphate	1	0.190909	-0.809091
C04216	heptaprenyl diphosphate	0	0	0
C04217	pentaprenyl diphosphate	0	0	0
C04230	1-acylglycerophosphocholine	0	0	0
C04236	(2S)-2-isopropyl-3-oxosuccinate	1	0.204545	-0.795455
C04248	6-(alpha-D-glucosaminyl)-1-phosphatidyl-1D-myo-inositol	0	0	0
C04272	(R)-2,3-dihydroxy-3-methylbutanoate	1	0.215909	-0.784091
C04281	1-pyrroline-3-hydroxy-5-carboxylic acid	0	0.00227273	0.00227273
C04294	5-(2-hydroxyethyl)-4-methylthiazole	1	0.0727273	-0.927273	0.97	-0.68025	0.318197
C04302	N-(5-phospho-beta-D-ribosyl)anthranilate	1	0.190909	-0.809091
C04322	1-pyrroline-5-carboxylate	1	0.302273	-0.697727
C04327	4-methyl-5-(2-phosphonooxyethyl)thiazole	1	0.0454545	-0.954545
C04332	6,7-dimethyl-8-(1-D-ribityl)lumazine	1	0.190909	-0.809091
C04352	N-[(R)-4-phosphonopantothenoyl]-L-cysteine	1	0.190909	-0.809091
C04376	5'-phosphoribosyl-N-formylglycineamide	1	0.190909	-0.809091
C04409	2-amino-3-carboxymuconate-6-semialdehyde	1	0.190909	-0.809091
C04411	(2R,3S)-3-isopropylmalate	1	0.204545	-0.795455
C04425	S-adenosyl-4-methylthio-2-oxobutanoate	0	0	0
C04441	2-(3-amino-3-carboxypropyl)-L-histidine	0	0	0
C04454	5-amino-6-(5-phosphoribitylamino)uracil	1	0.190909	-0.809091
C04489	5-methyltetrahydropteroyltri-L-glutamic acid	0	0	0
C04500	N-Acetyl-D-glucosaminyldiphosphodolichol	0	0	0
C04501	N-acetyl-alpha-D-glucosamine 1-phosphate	1	0.190909	-0.809091
C04506	Protein C-terminal S-farnesyl-L-cysteine	0	0	0
C04525	fecosterol	0	0	0
C04537	N,N'-diacetylchitobiosyldiphosphodolichol	0	0	0
C04554	3alpha,7alpha-Dihydroxy-5beta-cholestanate	0	0	0
C04556	4-amino-2-methyl-5-phosphomethylpyrimidine	1	0.0181818	-0.981818
C04582	S-methyl-5-thio-D-ribulose 1-phosphate	1	0.190909	-0.809091
C04593	(2S,3R)-3-hydroxybutane-1,2,3-tricarboxylic acid	0	0	0
C04618	3-hydroxybutanoyl-ACP	0	0	0
C04640	5'-phosphoribosyl-N-formylglycineamidine	1	0.190909	-0.809091
C04666	D-erythro-1-(imidazol-4-yl)glycerol 3-phosphate	1	0.190909	-0.809091
C04677	AICAR	1	0.190909	-0.809091
C04691	7-phospho-2-dehydro-3-deoxy-D-arabino-heptonic acid	1	0.190909	-0.809091
C04692	2-[3-carboxy-3-(methylammonio)propyl]-L-histidine	0	0	0
C04732	5-amino-6-(D-ribitylamino)uracil	1	0.190909	-0.809091
C04734	phosphoribosyl-formamido-carboxamide	1	0.190909	-0.809091
C04748	Protein C-terminal S-farnesyl-L-cysteine methyl ester	0	0	0
C04751	phosphoribosyl-carboxy-aminoimidazole	1	0.190909	-0.809091
C04752	4-amino-2-methyl-5-diphosphomethylpyrimidine	1	0.0363636	-0.963636
C04807	(2-amino-4-hydroxy-7,8-dihydropteridin-6-yl)methyl trihydrogen diphosphate	0	0	0
C04823	5'-phosphoribosyl-4-(N-succinocarboxamide)-5-aminoimidazole	1	0.190909	-0.809091
C04874	7,8-dihydroneopterin	1	0.190909	-0.809091
C04895	7,8-dihydroneopterin 3'-triphosphate	1	0.190909	-0.809091
C04896	1-(5-phospho-D-ribosyl)-5-[(5-phospho-D-ribosylamino)methylideneamino]imidazole-4-carboxamide	1	0.190909	-0.809091
C04916	5-[(5-phospho-1-deoxy-D-ribulos-1-ylamino)methylideneamino]-1-(5-phospho-D-ribosyl)imidazole-4-carboxamide	1	0.190909	-0.809091
C05103	4alpha-methylzymosterol	1	0.190909	-0.809091
C05108	14-demethyllanosterol	1	0.190909	-0.809091
C05113	porphyrin	0	0	0
C05122	taurocholic acid	0	0	0	0.99	1.362	0.0776769
C05122	taurocholate	0	0	0	0.99	1.362	0.0776769
C05123	2-hydroxyethane-1-sulfonate	0	0	0
C05130	Imidazole-4-acetaldehyde	0	0	0
C05198	5'-Deoxyadenosine	0	0	0
C05200	3-hexaprenyl-4,5-dihydroxybenzoic acid	0	0	0
C05241	ureidoglycolic acid	0	0	0
C05258	(S)-3-hydroxypalmitoyl-CoA	0	0.115909	0.115909
C05259	3-oxopalmitoyl-CoA	0	0.115909	0.115909
C05260	(S)-3-hydroxytetradecanoyl-CoA	0	0.113636	0.113636
C05261	3-oxotetradecanoyl-CoA	0	0.113636	0.113636
C05262	(R)-3-hydroxylauroyl-CoA	0	0.115909	0.115909
C05263	3-oxolauroyl-CoA	0	0.115909	0.115909
C05264	(R)-3-hydroxydecanoyl-CoA	0	0.120455	0.120455
C05265	3-oxodecanoyl-CoA	0	0.120455	0.120455
C05267	3-oxooctanoyl-CoA	0	0.120455	0.120455
C05269	3-oxohexanoyl-CoA	0	0.120455	0.120455
C05271	trans-hex-2-enoyl-CoA	0	0.120455	0.120455
C05272	hexadec-2-enoyl-CoA	0	0.115909	0.115909
C05272	trans-hexadec-2-enoyl-CoA	0	0.0181818	0.0181818
C05273	trans-tetradec-2-enoyl-CoA	0	0.113636	0.113636
C05274	decanoyl-CoA	0	0.115909	0.115909
C05275	trans-dec-2-enoyl-CoA	0	0.120455	0.120455
C05276	trans-oct-2-enoyl-CoA	0	0.120455	0.120455
C05278	(R)-3-hydroxyoctanoyl-CoA	0	0.120455	0.120455
C05280	trans-2,trans-4-dodecadienoyl-CoA	0	0.00681818	0.00681818
C05313	3-hexaprenyl-4-hydroxy-5-methoxybenzoic acid	0	0	0
C05345	beta-D-Fructose 6-phosphate	0	0	0
C05382	sedoheptulose 7-phosphate	1	0.190909	-0.809091
C05402	melibiose	0	0	0
C05402	carbohydrate	1	0.190909	-0.809091
C05422	dehydroascorbate	0	0	0
C05437	zymosterol	1	0.190909	-0.809091
C05440	ergosta-5,7,22,24(28)-tetraen-3beta-ol	1	0.190909	-0.809091
C05445	3alpha,7alpha-Dihydroxy-5beta-cholestan-26-al	0	0	0
C05512	2'-deoxyinosine	0	0	0
C05519	L-allothreonine	0	0	0
C05620	N-acetyl-D-phenylalanine	0	0	0
C05634	5-Hydroxyindoleacetaldehyde	0	0	0
C05635	5-Hydroxyindoleacetate	0	0	0	0.99	-0.289047	0.459483
C05662	homoisocitrate	1	0.190909	-0.809091
C05726	S-Substituted L-cysteine	0	0	0
C05729	R-S-Cysteinylglycine	0	0	0
C05744	acetoacetyl-ACP	0	0	0
C05745	butanoyl-ACP	0	0	0
C05746	3-oxo-hexanoyl-ACP	0	0	0
C05747	3-hydroxyhexanoyl-ACP	0	0	0
C05748	trans-hex-2-enoyl-ACP	0	0	0
C05749	hexanoyl-ACP	0	0	0
C05750	3-oxo-octanoyl-ACP	0	0	0
C05751	trans-oct-2-enoyl-ACP	0	0	0
C05752	octanoyl-ACP	0	0	0
C05778	sirohydrochlorin	0	0	0
C05802	2-hexaprenyl-6-methoxyphenol	0	0	0
C05803	2-hexaprenyl-6-methoxy-1,4-benzoquinone	0	0	0
C05804	2-hexaprenyl-6-methoxy-3-methyl-1,4-benzoquinone	0	0	0
C05805	2-hexaprenyl-5-hydroxy-6-methoxy-3-methyl-1,4-benzoquinone	0	0	0
C05847	dodecaprenyl diphosphate	0	0	0
C05853	2-phenylethanol	0	0	0
C05860	beta-D-mannosyldiacetylchitobiosyldiphosphodolichol	0	0	0
C05861	alpha-D-mannosyl-beta-D-mannosyldiacetylchitobiosyldiphosphodolichol	0	0	0
C05868	G00007	0	0	0
C05921	biotinyl-5'-AMP	0	0	0
C05925	7,8-dihydroneopterin 3'-phosphate	1	0.190909	-0.809091
C05936	N4-Acetylaminobutanal	0	0	0
C05938	L-4-hydroxyglutamic semialdehyde	0	0	0
C05945	N(omega)-phospho-L-arginine	0	0	0
C05947	erythro-4-hydroxy-L-glutamic acid	0	0	0
C05979	propanol	0	0	0
C05985	2-Propynal	0	0	0
C06000	3-hydroxyisobutyryl-CoA	0	0	0
C06001	3-hydroxyisobutyrate	0	0	0
C06002	(S)-Methylmalonate semialdehyde	0	0	0
C06006	(S)-2-acetyl-2-hydroxybutanoate	1	0.190909	-0.809091
C06007	(2R,3R)-2,3-dihydroxy-3-methylpentanoate	1	0.190909	-0.809091
C06032	(2R,3S)-3-methylmalate	1	0.138636	-0.861364
C06033	4-hydroxy-4-methyl-2-oxoglutarate	0	0	0
C06044	tyrosol	0	0	0
C06055	4-(phosphonooxy)-L-threonine	0	0	0
C06056	4-hydroxy-L-threonine	0	0	0
C06112	L-glutamyl-tRNA(Gln)	0	0	0
C06156	alpha-D-glucosamine 1-phosphate	0	0	0
C06193	3'-GMP	0	0	0
C06194	2',3'-cyclic GMP	0	0	0
C06197	P(1),P(3)-bis(5'-adenosyl) triphosphate	0	0	0
C06316	dehydro-D-arabinono-1,4-lactone	0	0	0
C06325	quinaldic acid	0	0	0
C06369	2-deoxy-D-glucose 6-phosphate	0	0	0
C06420	D-tyrosine	0	0	0
C06423	octanoate	0	0	0
C06424	myristate	0	0.0227273	0.0227273
C06425	arachidate	0	0	0
C06501	O(4)-phospho-L-tyrosine	0	0	0
C06576	4-isopropylbenzyl alcohol	0	0	0
C06577	p-cumic aldehyde	0	0	0
C06613	trans-3-Chloroallyl aldehyde	0	0	0
C06614	trans-3-Chloroacrylic acid	0	0	0
C06615	cis-3-Chloroacrylic acid	0	0	0
C06735	aminoacetaldehyde	0	0	0
C06754	Chloroacetaldehyde	0	0	0
C06755	Chloroacetic acid	0	0	0
C06757	4-methylbenzyl alcohol	0	0	0
C06758	4-methylbenzaldehyde	0	0	0
C06809	N-acetyl-L-cysteine	0	0	0
C07086	phenylacetic acid	0	0	0
C07209	3-methylbenzaldehyde	0	0	0
C07216	3-methylbenzyl alcohol	0	0	0
C07328	isoamylol	0	0	0
C07329	3-methylbutanal	0	0.0136364	0.0136364
C08281	behenate	0	0	0
C08320	lignoceric acid	0	0.0136364	0.0136364
C08347	2-deoxy-D-ribose	0	0	0
C08362	palmitoleate	1	0.204545	-0.795455
C09332	5,6,7,8-tetrahydrofolyl-L-glutamic acid	0	0	0
C09815	Benzamide	0	0	0
C11355	4-amino-4-deoxychorismate	1	0.190909	-0.809091
C11455	4,4-dimethyl-5alpha-cholesta-8,14,24-trien-3beta-ol	1	0.190909	-0.809091
C11481	sulphite	1	0.195455	-0.804545
C11511	Threo-3-hydroxy-L-aspartate	0	0	0
C11514	(2E)-3-(methoxycarbonyl)pent-2-enedioic acid	0	0	0
C11526	4-diphospho-1D-myo-inositol pentakisphosphate	0	0	0
C11526	5-diphospho-1D-myo-inositol pentakisphosphate	0	0	0
C11526	6-diphospho-1D-myo-inositol pentakisphosphate	0	0	0
C11555	1D-myo-inositol 1,4,5,6-tetrakisphosphate	0	0	0
C11822	L-alpha-formylglycine	0	0	0
C11924	Perillic acid	0	0	0
C12144	phytosphingosine	0	0.00227273	0.00227273
C12147	O-phospho-L-threonine	0	0	0
C12292	ethyl octanoate	0	0	0
C12296	isoamyl acetate	0	0	0
C12303	phenethyl acetate	0	0	0
C13425	3-hexaprenyl-4-hydroxybenzoic acid	0	0	0
C13833	phosphatidylglycerol (1-16:0, 2-18:1)	0	0	0
C13880	phosphatidyl-L-serine (1-16:0, 2-18:1)	0	0.147727	0.147727
C13888	1-phosphatidyl-1D-myo-inositol (1-16:0, 2-18:1)	0	0	0
C13889	phosphatidate (1-16:0, 2-18:1)	0	0.15	0.15
C13890	1,2-diacylglycerol 3-diphosphate (1-16:0, 2-18:1)	0	0	0
C13892	CDP-diacylglycerol (1-16:0, 2-18:1)	0	0.147727	0.147727
C14710	isobutanol	0	0.00227273	0.00227273
C14818	iron(2+)	1	0.190909	-0.809091
C14819	iron(3+)	0	0	0
C15513	benzyl acetate	0	0	0
C15521	alkanesulfonate	0	0	0
C15522	4a-Hydroxytetrahydrobiopterin	0	0	0
C15556	2-hydroxy-3-oxobutyl phosphate	1	0.190909	-0.809091
C15650	5-(methylsulfanyl)-2,3-dioxopentyl phosphate	1	0.190909	-0.809091
C15670	heme a	1	0.190909	-0.809091
C15672	heme o	1	0.190909	-0.809091
C15777	episterol	0	0	0
C15780	ergosta-5,7,24(28)-trien-3beta-ol	0	0	0
C15808	4beta-methylzymosterol-4alpha-carboxylic acid	1	0.190909	-0.809091
C15816	3-dehydro-4-methylzymosterol	1	0.190909	-0.809091
C15999	L-methionine (S)-S-oxide	0	0	0
C16216	3-oxooctadecanoyl-CoA	1	0.161364	-0.838636
C16217	3-hydroxyoctadecanoyl-CoA	1	0.161364	-0.838636
C16218	trans-octadec-2-enoyl-CoA	1	0.161364	-0.838636
C16220	3-hydroxyoctanoyl-ACP	0	0	0
C16236	Protein N6-(octanoyl)lysine	0	0	0
C16237	Protein N6-(lipoyl)lysine	0	0	0
C16238	Lipoyl-AMP	0	0	0
C16239	Lipoyl-[acp]	0	0	0
C16240	Apoprotein	0	0	0
C16241	(R)-Lipoate	0	0	0
C16348	cis-3-Chloroallyl aldehyde	0	0	0
C16502	Farnesoic acid	0	0	0
C16528	docosanoyl-CoA	0	0.025	0.025
C16529	tetracosanoyl-CoA	0	0.0272727	0.0272727
C16565	aminopropylcadaverine	0	0	0
C16699	2-O-(6-phospho-alpha-D-mannosyl)-D-glycerate	0	0	0
C16739	L-Arginyl-protein	0	0	0
C17023	Sulfur donor	0	0	0
C17432	decaprenyl diphosphate	0	0	0
C17568	ubiquinone-6	1	1	0
C18091	Ethylnitronate	0	0	0
C18319	2-methylbutyrate	0	0	0
C18910	2,5-diamino-6-(5-phosphono)ribitylamino-4(3H)-pyrimidinone	1	0.190909	-0.809091
C19610	Mn(2+)	1	0.190909	-0.809091
C19636	turanose	0	0	0
C19967	8-oxo-dGTP	0	0	0
C19968	8-oxo-dGMP	0	0	0
C20226	benzil	0	0	0
C20227	(S)-benzoin	0	0	0
C20247	2-(2-carboxy-4-methylthiazol-5-yl)ethyl phosphate	0	0	0
C20641	L-Threonylcarbamoyladenylate	0	0	0
C20657	meso-2,3-butanediol	0	0	0
C20784	ADP-5-ethyl-4-methylthiazole-2-carboxylate	0	0	0
C20958	Ala-Glu	0	0	0
C21072	palmitoleoyl-CoA(4-)	1	0.206818	-0.793182
C21214	dimethylallyl phosphate	0	0	0
C21215	prenylated FMNH2	0	0	0

## Sheet: lgem_glucose_tra
Gene stable ID	Gene name	Predicted WT	Predicted ∆	Predicted Diff	l2fc	pvalue	padj
Q0045	COX1	0	0	0	0.258267	0.0346155	0.205138
Q0080	ATP8	0	0	0	0
Q0085	ATP6	0	0	0	0.0118678	0.825557	0.934291
Q0105	COB	0	0	0	-0.0438816	0.449974	0.743222
Q0130	OLI1	0	0	0	0.047819	0.599559	0.83667
Q0250	COX2	0	0	0	0.0310442	0.538941	0.800895
Q0275	COX3	0	0	0	0.0720753	0.114603
YAL012W	CYS3	0	0	0	0.532776	0.00264071	0.0416054
YAL022C	FUN26	0	0	0	-0.225427	0.0262639	0.174329
YAL023C	PMT2	0	0	0	-0.095629	0.328714	0.646043
YAL026C	DRS2	0	0	0	0.0984412	0.281886	0.604945
YAL035W	FUN12	0	0	0	0.649298	0.000302077	0.00978163
YAL038W	CDC19	0	0	0	0.104786	0.28431	0.608154
YAL039C	CYC3	0	0	0	-0.131382	0.204398	0.523592
YAL044C	GCV3	0	0	0	0.0862671	0.350616	0.664691
YAL054C	ACS1	0	0.0917874	0.0917874	-0.992067	3.53553e-18	1.03609e-14
YAL060W	BDH1	0	0	0	-0.133933	0.151423	0.45188
YAL061W	BDH2	0	0	0	-0.406915	0.000902174	0.02018
YAL062W	GDH3	0	0	0	-0.252791	0.0348917	0.205942
YAR015W	ADE1	0	0	0	0.0787379	0.383698	0.692732
YAR035W	YAT1	0	0	0	-1.0751	1.66993e-09	6.99106e-07
YAR071W	PHO11	0	0	0	-0.307555	0.0176849	0.137105
YBL011W	SCT1	0	0	0	-0.197331	0.0346619	0.205206
YBL013W	FMT1	0	0	0	-0.220792	0.0544981	0.263978
YBL015W	ACH1	0	0	0	-1.01608	7.6277e-08	1.76969e-05
YBL030C	PET9	0	0	0	-0.374316	0.000444354	0.0123429
YBL033C	RIB1	0	0	0	-0.384512	0.000121844	0.00525093
YBL039C	URA7	0	0	0	1.0586	8.40488e-06	0.000849328
YBL042C	FUI1	0	0	0	0.128591	0.213281	0.53535
YBL045C	COR1	0	0	0	-0.387489	0.00012784	0.00539171
YBL064C	PRX1	0	0	0	-0.067178	0.497484	0.77116
YBL068W	PRS4	1	1	0	0.124636	0.225623	0.550585
YBL076C	ILS1	0	0	0	0.207005	0.0634646	0.286214
YBL080C	PET112	0	0	0	-0.14368	0.169025	0.477885
YBL091C	MAP2	0	0	0	0.114523	0.212246	0.534456
YBL098W	BNA4	0	0	0	-0.055632	0.54178	0.803891
YBL099W	ATP1	0	0	0	-0.29862	0.000524699	0.0138525
YBR001C	NTH2	0	0	0	-0.293823	0.00621502	0.0723995
YBR002C	RER2	0	0	0	0.164246	0.111055	0.381308
YBR003W	COQ1	0	0	0	-0.189397	0.0409785	0.22787
YBR004C	GPI18	0	0	0	0.12082	0.239122	0.56005
YBR006W	UGA2	0	0	0	-0.186186	0.0358807	0.209518
YBR011C	IPP1	0	0	0	0.104314	0.256821	0.579116
YBR018C	GAL7	0	0	0	-0.0526048	0.487896	0.764587
YBR019C	GAL10	0	0	0	0.0257593	0.68562	0.87794
YBR020W	GAL1	0	0	0	-0.0924316	0.347649	0.661764
YBR021W	FUR4	1	1	0	0.673891	0.000100665	0.00479671
YBR022W	POA1	0	0	0	0.0281458	0.767382	0.912448
YBR023C	CHS3	0	0	0	-0.117415	0.22737	0.551807
YBR026C	ETR1	0	0	0	-0.202104	0.0640167	0.287291
YBR029C	CDS1	0	0	0	0.350815	0.00800411	0.0858463
YBR034C	HMT1	0	0	0	0.497961	0.00286423	0.043831
YBR035C	PDX3	0	0	0	-0.0890756	0.311585	0.632123
YBR036C	CSG2	0	0	0	-0.118673	0.246707	0.56831
YBR038W	CHS2	0	0	0	-0.112503	0.26944	0.591644
YBR039W	ATP3	0	0	0	-0.169949	0.0726854	0.307815
YBR041W	FAT1	0	0	0	0.0148993	0.86957	0.953517
YBR042C	CST26	0	0	0	0.141446	0.171147	0.481708
YBR046C	ZTA1	0	0	0	-0.398997	0.000132233	0.00549659
YBR058C_A		1	1	0
YBR058C__45__A		0	0	0
YBR068C	BAP2	0	0	0	-0.382674	5.31741e-05	0.00324639
YBR069C	TAT1	0	0	0	-0.186792	0.086551	0.334004
YBR070C	ALG14	0	0	0	-0.0663534	0.501814	0.774186
YBR084W	MIS1	0	0	0	0.104293	0.290516	0.614123
YBR085W	AAC3	0	0	0	-0.00978038	0.875094	0.955819
YBR092C	PHO3	0	0	0	0.27154	0.0304652	0.190562
YBR093C	PHO5	0	0	0	-0.138792	0.182784	0.498974
YBR097W	VPS15	0	0	0	0.142036	0.172937	0.483812
YBR110W	ALG1	0	0	0	-0.0644559	0.483382	0.76036
YBR111C	YSA1	0	0	0	-0.023913	0.793283	0.922681
YBR115C	LYS2	0	0	0	0.0394941	0.676001	0.874816
YBR117C	TKL2	0	0	0	-0.145964	0.155023	0.456368
YBR121C	GRS1	0	0	0	0.362853	0.00630452	0.0731337
YBR126C	TPS1	0	0	0	-0.157892	0.137143	0.428033
YBR127C	VMA2	0	0	0	-0.0279504	0.741715	0.90172
YBR128C	ATG14	0	0	0	-0.0387663	0.695297	0.880962
YBR132C	AGP2	0	0	0	-0.220611	0.0403991	0.225934
YBR145W	ADH5	0	0	0	0.0145793	0.879929	0.958639
YBR147W	RTC2	0	0	0	-0.0983292	0.31841	0.638383
YBR149W	ARA1	0	0	0	-0.0700982	0.468711	0.752015
YBR153W	RIB7	0	0	0	0.156859	0.121962	0.402487
YBR159W	IFA38	0	0	0	0.12561	0.200161	0.520188
YBR161W	CSH1	0	0	0	0.048263	0.627041	0.853084
YBR166C	TYR1	1	1	0	0.317938	0.00598027	0.0705786
YBR176W	ECM31	0	0	0	0.0444428	0.652324	0.864941
YBR177C	EHT1	0	0	0	0.0355623	0.687833	0.878762
YBR180W	DTR1	0	0	0	0.0317357	0.618879
YBR183W	YPC1	0	0	0	0.0559203	0.569432	0.817206
YBR192W	RIM2	0	0	0	0.151533	0.146467	0.442268
YBR196C	PGI1	1	0.913043	-0.0869565	0.0409408	0.675118	0.874252
YBR199W	KTR4	0	0	0	-0.00741439	0.935717	0.979083
YBR204C	LDH1	0	0	0	-0.126717	0.218194	0.541588
YBR205W	KTR3	0	0	0	-0.122816	0.208797	0.531365
YBR208C	DUR1,2	0	0	0	0.0930793	0.34056	0.656802
YBR213W	MET8	0	0	0	0.12926	0.210631	0.533265
YBR218C	PYC2	0	0	0	0.0232606	0.813521	0.92979
YBR221C	PDB1	1	0.908213	-0.0917874	-0.162817	0.0536699	0.262351
YBR222C	PCS60	0	0	0	-0.216381	0.019965	0.147694
YBR229C	ROT2	0	0	0	-0.0775052	0.434864	0.73233
YBR235W	VHC1	0	0	0	-0.0291853	0.736812	0.89949
YBR241C	YBR241C	0	0	0	-0.250143	0.0325203	0.19722
YBR242W	YBR242W	1	1	0	0.0133783	0.892244	0.962888
YBR243C	ALG7	0	0	0	-0.274729	0.0117672	0.106515
YBR244W	GPX2	0	0	0	-0.0570834	0.56525	0.815587
YBR248C	HIS7	0	0	0	0.213113	0.0591012	0.274914
YBR249C	ARO4	0	0	0	0.00510274	0.956843	0.98729
YBR252W	DUT1	1	1	0	0.72396	0.000114105	0.00511261
YBR256C	RIB5	0	0	0	-0.0875762	0.323727	0.642086
YBR263W	SHM1	0	0	0	-0.0680015	0.428092	0.729587
YBR265W	TSC10	1	1	0	0.0244175	0.79778	0.923004
YBR281C	DUG2	0	0	0	0.0775006	0.435023	0.73233
YBR291C	CTP1	1	0.898551	-0.101449	0.0255229	0.767508	0.912448
YBR293W	VBA2	0	0	0	-0.0388718	0.69449	0.880962
YBR294W	SUL1	0	0	0	-0.0454162	0.591064	0.832373
YBR295W	PCA1	0	0	0	-0.0486118	0.613688	0.843701
YBR296C	PHO89	0	0	0	0.223052	0.0386485	0.218859
YBR298C	MAL31	0	0	0	-0.238304	0.00569161	0.0686389
YBR299W	MAL32	0	0	0	-0.169078	0.11665	0.392322
YCL004W	PGS1	0	0	0	-0.15625	0.122905	0.404689
YCL005W__45__A		0	0	0
YCL009C	ILV6	0	0	0	-0.0350708	0.715617	0.891942
YCL017C	NFS1	0	0	0	-0.254529	0.0143212	0.120907
YCL018W	LEU2	0	0	0	0
YCL025C	AGP1	0	0	0	-0.151022	0.148633	0.445822
YCL030C	HIS4	0	0	0	0.100547	0.299718	0.622033
YCL035C	GRX1	0	0	0	-0.0516157	0.599305	0.836515
YCL038C	ATG22	0	0	0	-0.0869531	0.383288	0.692495
YCL040W	GLK1	0	0	0	-0.177502	0.0961398	0.352392
YCL047C	POF1	0	0	0	0.22934	0.0312603	0.194142
YCL050C	APA1	0	0	0	0.103285	0.294629	0.619043
YCL052C	PBN1	0	0	0	-0.183188	0.0732379	0.30817
YCL064C	CHA1	0	0	0	0.083928	0.367435	0.679564
YCL069W	VBA3	0	0	0	-0.00123125	0.945463
YCR005C	CIT2	0	0	0	-0.344894	0.00242688	0.0392298
YCR010C	ADY2	0	0	0	-0.654481	0.000485793	0.0132204
YCR011C	ADP1	0	0	0	-0.273939	0.00226798	0.0378707
YCR012W	PGK1	1	1	0	0.000833297	0.993269	0.997881
YCR024C	SLM5	0	0	0	0.0333955	0.730432	0.896746
YCR024C__45__A		0	0	0
YCR028C	FEN2	1	1	0	-0.145382	0.151871	0.452713
YCR034W	ELO2	0	0	0	0.136152	0.185171	0.502447
YCR036W	RBK1	0	0	0	-0.0600279	0.537089	0.799563
YCR037C	PHO87	0	0	0	0.0478035	0.628549	0.854501
YCR048W	ARE1	0	0	0	0.0511741	0.605168	0.839466
YCR053W	THR4	1	1	0	0.250235	0.0370412	0.212842
YCR068W	ATG15	0	0	0	-0.335435	0.00621849	0.0723995
YCR075C	ERS1	0	0	0	0.120488	0.234548	0.556768
YCR083W	TRX3	0	0	0	0.204587	0.0542038	0.263861
YCR098C	GIT1	0	0	0	-0.148009	0.14697	0.443559
YCR105W	ADH7	0	0	0	0.0254833	0.760358	0.909481
YCR107W	AAD3	0	0	0	-0.139325	0.164427	0.471521
YDL004W	ATP16	0	0	0	-0.168124	0.0718353	0.306193
YDL015C	TSC13	0	0	0	0.132751	0.185377	0.502542
YDL022W	GPD1	0	0	0	0.128622	0.213154	0.53535
YDL024C	DIA3	0	0	0	-0.109718	0.273246	0.596015
YDL040C	NAT1	0	0	0	0.0477412	0.624022	0.850754
YDL042C	SIR2	0	0	0	-0.0595924	0.54926	0.808226
YDL045C	FAD1	0	0	0	0.0059736	0.950543	0.984821
YDL052C	SLC1	0	0	0	0.22964	0.0207263	0.150903
YDL055C	PSA1	1	1	0	-0.0604807	0.52766	0.792573
YDL066W	IDP1	1	0.855072	-0.144928	-0.0338779	0.730335	0.896746
YDL067C	COX9	0	0	0	-0.131982	0.197029	0.516502
YDL078C	MDH3	0	0	0	-0.197587	0.0732961	0.30817
YDL080C	THI3	0	0	0	0.0510543	0.583578	0.828977
YDL085W	NDE2	0	0	0	-0.369999	0.00598491	0.0705786
YDL090C	RAM1	0	0	0	-0.0348962	0.718439	0.89284
YDL093W	PMT5	0	0	0	-0.0677819	0.490644	0.766698
YDL095W	PMT1	0	0	0	-0.268933	0.00224092	0.0375918
YDL100C	GET3	0	0	0	0.0176343	0.858434	0.949577
YDL103C	QRI1	1	1	0	-0.00414099	0.966167	0.989291
YDL120W	YFH1	0	0	0	-0.0451251	0.647952	0.862685
YDL131W	LYS21	0	0	0	0.0111078	0.90989	0.970848
YDL141W	BPL1	1	1	0	-0.0565354	0.563495	0.815587
YDL142C	CRD1	0	0	0	-6.21641e-05	0.999498	1
YDL166C	FAP7	0	0	0	0.170979	0.11327	0.385524
YDL168W	SFA1	0	0	0	-0.0946342	0.346961	0.660741
YDL171C	GLT1	0	0	0	-0.0255362	0.793591	0.922681
YDL174C	DLD1	0	0	0	-0.263957	0.0243188	0.166316
YDL178W	DLD2	0	0	0	0.00717342	0.941223	0.981097
YDL182W	LYS20	0	0	0	-0.138986	0.182425	0.498458
YDL185W	VMA1	0	0	0	-0.0412363	0.64225	0.860199
YDL198C	GGC1	0	0	0	-0.0556524	0.565309	0.815587
YDL205C	HEM3	0	0	0	0.0502748	0.611706	0.842984
YDL210W	UGA4	0	0	0	-0.0270559	0.747412	0.903824
YDL215C	GDH2	0	0	0	-0.688827	9.22381e-07	0.000138617
YDL219W	DTD1	0	0	0	0.210736	0.0606145	0.279294
YDL236W	PHO13	0	0	0	0.148032	0.153056	0.454251
YDL238C	GUD1	0	0	0	-0.115616	0.257173	0.579505
YDL243C	AAD4	0	0	0	-0.126342	0.209638	0.53213
YDL245C	HXT15	0	0	0	0.0165258	0.850219	0.945507
YDL246C	SOR2	0	0	0	-0.0818159	0.388415	0.697243
YDL247W	MPH2	0	0	0	0.0243097	0.687723	0.878762
YDR001C	NTH1	0	0	0	-0.314052	0.00114201	0.0235681
YDR007W	TRP1	1	1	0	-0.0923229	0.304025	0.625414
YDR009W	GAL3	0	0	0	-0.197636	0.0635349	0.286214
YDR017C	KCS1	0	0	0	0.0494379	0.617834	0.846452
YDR019C	GCV1	0	0	0	0.0643036	0.464739	0.751403
YDR020C	DAS2	0	0	0	0.203806	0.0701607	0.301696
YDR023W	SES1	0	0	0	0.017278	0.860992	0.950155
YDR035W	ARO3	1	1	0	-0.0121558	0.900972	0.966434
YDR036C	EHD3	0	0	0	0.0575751	0.532584	0.797136
YDR037W	KRS1	0	0	0	0.17785	0.101988	0.363154
YDR038C	ENA5	0	0	0	-0.0206131	0.832733	0.937324
YDR039C	ENA2	0	0	0	0.103065	0.261055	0.581964
YDR040C	ENA1	0	0	0	-0.119491	0.229184	0.552684
YDR044W	HEM13	0	0	0	0.0639658	0.510852	0.781138
YDR046C	BAP3	0	0	0	-0.179303	0.0627335	0.285911
YDR047W	HEM12	0	0	0	-0.0616303	0.535705	0.798313
YDR050C	TPI1	1	0.855072	-0.144928	0.14565	0.142708	0.43689
YDR051C	DET1	0	0	0	0.11818	0.197977	0.518242
YDR058C	TGL2	0	0	0	-0.0932014	0.343773	0.658874
YDR062W	LCB2	1	1	0	-0.0149221	0.860526	0.95001
YDR071C	PAA1	0	0	0	0.273139	0.0143555	0.120907
YDR072C	IPT1	0	0	0	0.0830535	0.408285	0.712725
YDR074W	TPS2	0	0	0	0.00858845	0.930476	0.977145
YDR093W	DNF2	0	0	0	0.0634455	0.501513	0.774186
YDR098C	GRX3	0	0	0	0.105994	0.285939	0.610525
YDR105C	TMS1	0	0	0	-0.104019	0.265178	0.586714
YDR109C	YDR109C	0	0	0	0.113756	0.258553	0.579564
YDR111C	ALT2	1	1	0	-0.0870707	0.374524	0.686018
YDR127W	ARO1	1	1	0	0.0677553	0.496622	0.770782
YDR135C	YCF1	0	0	0	0.0853686	0.333737	0.650574
YDR147W	EKI1	0	0	0	0.561673	0.000417138	0.0116978
YDR148C	KGD2	0	0	0	-0.543065	4.08756e-07	6.84492e-05
YDR158W	HOM2	1	1	0	0.106932	0.286472	0.610994
YDR173C	ARG82	0	0	0	-0.0215695	0.823126	0.933902
YDR178W	SDH4	0	0	0	-0.428667	5.57533e-05	0.00336876
YDR191W	HST4	0	0	0	-0.0825281	0.409891	0.714354
YDR196C	CAB5	1	1	0	-0.14007	0.161867	0.467111
YDR204W	COQ4	0	0	0	-0.210176	0.0465047	0.241313
YDR208W	MSS4	0	0	0	-0.115437	0.166758	0.474538
YDR226W	ADK1	0	0	0	0.296944	0.0161348	0.129137
YDR231C	COX20	0	0	0	-0.173837	0.066816	0.293975
YDR232W	HEM1	0	0	0	-0.192486	0.0548574	0.264986
YDR234W	LYS4	0	0	0	0.000378787	0.996941	0.998873
YDR236C	FMN1	0	0	0	0.0402884	0.684541	0.87794
YDR242W	AMD2	0	0	0	-0.335433	0.00904827	0.0906338
YDR248C	YDR248C	0	0	0	-0.0310346	0.745023	0.902933
YDR256C	CTA1	0	0	0	-0.468818	0.00328566	0.0470837
YDR261C	EXG2	0	0	0	-0.0935694	0.354054	0.668067
YDR268W	MSW1	0	0	0	-0.0947254	0.335138	0.651793
YDR270W	CCC2	0	0	0	-0.030712	0.756199	0.907243
YDR272W	GLO2	0	0	0	-0.0685978	0.478575	0.758363
YDR284C	DPP1	0	0	0	-0.0448406	0.648573	0.862993
YDR287W	INM2	0	0	0	-0.165159	0.115901	0.390849
YDR294C	DPL1	0	0	0	-0.162625	0.0654326	0.290971
YDR297W	SUR2	0	0	0	-0.0105675	0.906755	0.969274
YDR298C	ATP5	0	0	0	0.00097958	0.99114	0.997094
YDR300C	PRO1	1	1	0	0.178086	0.102369	0.363675
YDR302W	GPI11	0	0	0	0.107314	0.287884	0.611699
YDR305C	HNT2	0	0	0	0.129915	0.203687	0.523371
YDR315C	IPK1	0	0	0	0.148914	0.153955	0.454711
YDR321W	ASP1	0	0	0	0.332385	0.00977343	0.0957894
YDR322C__45__A		0	0	0
YDR341C	YDR341C	0	0	0	0.118809	0.239943	0.560647
YDR342C	HXT7	0	0	0	-0.00925359	0.925158	0.975765
YDR343C	HXT6	0	0	0	0.0381052	0.678738	0.876422
YDR345C	HXT3	0	0	0	0.760276	0.000348749	0.0104821
YDR352W	YPQ2	0	0	0	-0.0317865	0.748127	0.903824
YDR353W	TRR1	0	0	0	-0.101526	0.316604	0.637245
YDR354W	TRP4	1	1	0	-0.00468884	0.960264	0.988012
YDR367W	KEI1	0	0	0	0.0260521	0.791127	0.922466
YDR368W	YPR1	0	0	0	0.0896886	0.318757	0.638383
YDR371W	CTS2	0	0	0	0.0242171	0.803893	0.925728
YDR373W	FRQ1	0	0	0	0.179537	0.0754473	0.311406
YDR376W	ARH1	0	0	0	-0.00147028	0.988083	0.995728
YDR377W	ATP17	0	0	0	-0.0450298	0.648911	0.862993
YDR380W	ARO10	0	0	0	-0.453176	0.0046018	0.0590249
YDR384C	ATO3	0	0	0	-0.184731	0.0839322	0.32971
YDR387C	YDR387C	0	0.0869565	0.0869565	-0.00936088	0.924529	0.975457
YDR399W	HPT1	0	0	0	0.272001	0.0282015	0.182898
YDR400W	URH1	0	0	0	0.0213556	0.828766	0.936472
YDR402C	DIT2	0	0	0	0.078332	0.341888	0.658004
YDR403W	DIT1	0	0	0	-0.0157026	0.858619	0.949577
YDR408C	ADE8	0	0	0	0.00394872	0.96778	0.98962
YDR410C	STE14	0	0	0	0.350994	0.0092752	0.0924004
YDR428C	BNA7	0	0	0	-0.0393449	0.688628	0.878762
YDR437W	GPI19	0	0	0	-0.144554	0.131081	0.4181
YDR440W	DOT1	0	0	0	0.113294	0.266339	0.588174
YDR441C	APT2	0	0	0	0.0394266	0.670799	0.872697
YDR452W	PPN1	0	0	0	0.137504	0.0984851	0.357486
YDR453C	TSA2	0	0	0	-0.623942	0.000545873	0.0140476
YDR454C	GUK1	1	1	0	0.179119	0.0704811	0.302408
YDR456W	NHX1	0	0	0	-0.152077	0.091108	0.341511
YDR481C	PHO8	1	1	0	-0.331099	0.00125615	0.0253
YDR483W	KRE2	0	0	0	0.0904481	0.308955	0.6294
YDR487C	RIB3	1	0.903382	-0.0966184	0.0801398	0.417109	0.720317
YDR497C	ITR1	0	0	0	0.0842409	0.40201	0.709186
YDR502C	SAM2	0	0	0	0.163748	0.125999	0.410755
YDR503C	LPP1	0	0	0	-0.0745059	0.450038	0.743222
YDR508C	GNP1	0	0.285024	0.285024	-0.0919198	0.361378	0.674964
YDR513W	GRX2	0	0	0	0.106579	0.287187	0.611206
YDR516C	EMI2	0	0.0869565	0.0869565	-0.0682251	0.48536	0.762039
YDR529C	QCR7	0	0	0	-0.146274	0.113235	0.385524
YDR530C	APA2	0	0	0	-0.189589	0.0486339	0.247864
YDR531W	CAB1	1	1	0	0.253819	0.0266773	0.176249
YDR533C	HSP31	0	0	0	0.0410987	0.675026	0.874252
YDR536W	STL1	0	0	0	0.217561	0.0590101	0.274914
YDR538W	PAD1	0	0	0	-0.182706	0.0681329	0.296677
YDR539W	FDC1	0	0	0	-0.358445	0.00123537	0.0250537
YEL004W	YEA4	0	0	0	-0.00668467	0.945598	0.982999
YEL006W	YEA6	0	0	0	-0.128041	0.187958	0.505562
YEL017C__45__A		0	0	0
YEL021W	URA3	0	0	0	0
YEL024W	RIP1	0	0	0	-0.35701	0.00528542	0.0650795
YEL027W	VMA3	0	0	0	0.0408582	0.652172	0.864941
YEL029C	BUD16	0	0	0	0.108809	0.281773	0.604934
YEL031W	SPF1	0	0	0	0.110651	0.256605	0.579115
YEL038W	UTR4	0	0	0	-0.148339	0.116277	0.391891
YEL039C	CYC7	0	0	0	-0.201813	0.0561695	0.268962
YEL041W	YEF1	0	0	0	-0.0967392	0.332867	0.650312
YEL042W	GDA1	0	0	0	-0.0469589	0.629674	0.854822
YEL046C	GLY1	0	0.0241546	0.0241546	-0.288219	0.0153074	0.125653
YEL047C	FRD1	0	0	0	0.106535	0.294173	0.618639
YEL051W	VMA8	0	0	0	0.276605	0.00877938	0.0893333
YEL058W	PCM1	1	1	0	-0.0505553	0.594605	0.835126
YEL063C	CAN1	0	0	0	-0.00297262	0.975117	0.991355
YEL066W	HPA3	0	0	0	-0.113661	0.265474	0.587149
YEL069C	HXT13	0	0	0	0.648353	0.00102094	0.0216802
YEL070W	DSF1	0	0	0	0.427624	0.00397811	0.0537228
YEL071W	DLD3	0	0	0	-0.0171887	0.859588	0.949826
YER003C	PMI40	1	1	0	0.0787076	0.43094	0.731314
YER005W	YND1	1	1	0	-0.190856	0.0465251	0.241313
YER010C	YER010C	0	0	0	-0.0155749	0.872684	0.954592
YER014W	HEM14	0	0	0	0.0456648	0.645065	0.861017
YER015W	FAA2	0	0	0	-0.062304	0.532039	0.797136
YER019W	ISC1	0	0	0	0.0157127	0.870738	0.954003
YER023W	PRO3	1	1	0	-0.0200577	0.838794	0.939737
YER024W	YAT2	0	0	0	-0.768805	1.51302e-05	0.00124796
YER026C	CHO1	0	0	0	0.00762307	0.93333	0.978072
YER037W	PHM8	1	1	0	0.133325	0.154079	0.454711
YER042W	MXR1	0	0	0	0.0574105	0.556257	0.810597
YER043C	SAH1	0	0	0	0.370695	0.00710098	0.0794479
YER052C	HOM3	1	1	0	0.320282	0.0125987	0.111881
YER053C	PIC2	0	0	0	-0.0775528	0.436604	0.73334
YER055C	HIS1	0	0	0	0.439638	0.00603837	0.0710661
YER056C	FCY2	0	0	0	0.117534	0.227073	0.551543
YER060W	FCY21	0	0	0	0.114665	0.215869	0.538629
YER060W__45__A		0	0	0
YER061C	CEM1	0	0	0	0.0193381	0.8291	0.936472
YER062C	GPP2	0	0	0	1.38866	9.74569e-08	1.96964e-05
YER065C	ICL1	1	0.874396	-0.125604	-0.578778	0.00112042	0.0233693
YER069W	ARG5,6	1	1	0	0.068416	0.452323	0.74489
YER070W	RNR1	0	0	0	0.400836	0.00861652	0.0883524
YER073W	ALD5	0	0	0	0.163804	0.117518	0.393135
YER081W	SER3	1	0.719807	-0.280193	0.177874	0.0851161	0.331472
YER086W	ILV1	0	0.285024	0.285024	0.128633	0.204079	0.523592
YER087W	AIM10	0	0	0	-0.306596	0.0103024	0.0991781
YER090W	TRP2	1	1	0	0.207028	0.0592387	0.27492
YER091C	MET6	1	1	0	0.124063	0.182342	0.498458
YER099C	PRS2	0	0	0	-0.0705848	0.442196	0.736035
YER119C	AVT6	0	0	0	-0.139205	0.179799	0.495207
YER141W	COX15	0	0	0	-0.304725	0.00160628	0.0296985
YER152C	YER152C	0	0	0	-0.129797	0.208788	0.531365
YER163C	GCG1	0	0	0	-0.0334937	0.724857	0.896285
YER170W	ADK2	0	0	0	-0.122862	0.229461	0.552684
YER174C	GRX4	0	0	0	-0.023921	0.808845	0.9279
YER175C	TMT1	0	0	0	-0.194099	0.0702312	0.301778
YER178W	PDA1	1	0.908213	-0.0917874	-0.111269	0.255521	0.577561
YER183C	FAU1	0	0	0	0.0325447	0.73961	0.900655
YFL001W	DEG1	0	0	0	0.209612	0.0594926	0.275641
YFL011W	HXT10	0	0	0	-0.141475	0.147565	0.444667
YFL017C	GNA1	1	1	0	0.0478825	0.624391	0.850891
YFL018C	LPD1	1	0.908213	-0.0917874	-0.277794	0.007103	0.0794479
YFL022C	FRS2	0	0	0	0.177419	0.098712	0.357486
YFL030W	AGX1	1	0.975845	-0.0241546	-0.41268	0.00206477	0.0355931
YFL045C	SEC53	1	1	0	0.0622827	0.523041	0.788869
YFL053W	DAK2	0	0	0	-0.152535	0.117664	0.3934
YFL054C	YFL054C	0	0	0	-0.0894407	0.348676	0.662643
YFL055W	AGP3	0	0	0	-0.318631	0.0166203	0.130755
YFL058W	THI5	0	0	0	-0.104062	0.177329	0.490727
YFL059W	SNZ3	0	0	0	-0.191685	0.084894	0.330934
YFL060C	SNO3	0	0	0	-0.155531	0.137863	0.429049
YFL061W	DDI2	0	0	0	-0.0472256	0.440151
YFR015C	GSY1	0	0	0	-0.144025	0.167164	0.474684
YFR019W	FAB1	0	0	0	-0.0770916	0.439418	0.735053
YFR021W	ATG18	0	0	0	-0.0218488	0.823411	0.933976
YFR025C	HIS2	0	0	0	-0.0100348	0.917762	0.973693
YFR030W	MET10	1	1	0	-0.0103451	0.909132	0.970392
YFR033C	QCR6	0	0	0	-0.204319	0.057639	0.272406
YFR044C	DUG1	0	0	0	-0.0703628	0.474043	0.756383
YFR047C	BNA6	0	0	0	-0.203034	0.0247537	0.168503
YFR049W	YMR31	0	0	0	-0.118252	0.244068	0.565692
YFR053C	HXK1	0	0	0	0.00169815	0.98497	0.995394
YFR055W	IRC7	1	1	0	-0.00844944	0.922122	0.974573
YGL001C	ERG26	0	0	0	0.0769455	0.441007	0.735346
YGL006W	PMC1	0	0	0	-0.0626919	0.498134	0.771758
YGL008C	PMA1	0	0	0	0.0680395	0.479112	0.758363
YGL009C	LEU1	0	0	0	-0.0980909	0.328809	0.646043
YGL012W	ERG4	0	0	0	0.0334369	0.732738	0.897938
YGL017W	ATE1	0	0	0	-0.0573158	0.563318	0.815587
YGL026C	TRP5	1	1	0	0.110076	0.279515	0.602294
YGL027C	CWH41	0	0	0	-0.169758	0.115237	0.389506
YGL037C	PNC1	0	0	0	-0.00776608	0.937326	0.979506
YGL038C	OCH1	0	0	0	-0.14394	0.145709	0.441116
YGL040C	HEM2	0	0	0	-0.044011	0.622509	0.849878
YGL047W	ALG13	0	0	0	-0.0798817	0.417003	0.720317
YGL055W	OLE1	1	1	0	0.28057	0.0156098	0.12649
YGL062W	PYC1	1	1	0	-0.517845	4.90908e-07	7.77624e-05
YGL063W	PUS2	0	0	0	-0.205268	0.0606922	0.279432
YGL065C	ALG2	0	0	0	-0.114441	0.236626	0.558354
YGL067W	NPY1	0	0	0	0.0894524	0.344906	0.65925
YGL077C	HNM1	0	0	0	0.161094	0.127641	0.412862
YGL080W	MPC1	0	0	0	-0.115145	0.252745	0.57483
YGL084C	GUP1	0	0	0	-0.0583776	0.55157	0.808795
YGL101W	YGL101W	0	0	0	0.0384918	0.690939	0.879459
YGL125W	MET13	1	1	0	-0.12729	0.217171	0.540025
YGL142C	GPI10	0	0	0	-0.0477218	0.629777	0.854822
YGL148W	ARO2	1	1	0	0.139025	0.181348	0.497512
YGL154C	LYS5	0	0	0	-0.0207814	0.831388	0.937095
YGL156W	AMS1	0	0	0	-0.126582	0.214041	0.536109
YGL167C	PMR1	0	0	0	0.0349412	0.724192	0.896029
YGL169W	SUA5	0	0	0	0.309513	0.0146254	0.122317
YGL184C	STR3	0	0	0	-0.0490008	0.577938	0.824962
YGL186C	TPN1	0	0	0	0.0437668	0.633996	0.856803
YGL187C	COX4	0	0	0	-0.51583	6.10637e-05	0.00341511
YGL191W	COX13	0	0	0	-0.090704	0.363437	0.676349
YGL196W	DSD1	0	0	0	0.0362202	0.714324	0.891156
YGL202W	ARO8	1	1	0	0.0737318	0.459946	0.749026
YGL205W	POX1	1	1	0	-0.113517	0.265926	0.587926
YGL224C	SDT1	1	1	0	0.121495	0.234077	0.556111
YGL225W	VRG4	0	0	0	0.49387	0.00218898	0.0370797
YGL234W	ADE5,7	0	0	0	0.064125	0.480731	0.759452
YGL245W	GUS1	0	0	0	0.0251247	0.776198	0.916986
YGL248W	PDE1	0	0	0	-0.20329	0.0203294	0.149162
YGL253W	HXK2	0	0	0	0.0680315	0.478444	0.758363
YGL255W	ZRT1	0	0	0	-0.0215972	0.81346	0.92979
YGL256W	ADH4	0	0	0	-0.0561531	0.568357	0.816656
YGR007W	ECT1	1	1	0	-0.0890779	0.355783	0.669331
YGR010W	NMA2	0	0	0	-0.305823	0.00231484	0.0384341
YGR012W	YGR012W	1	1	0	-0.160013	0.101136	0.362035
YGR015C	YGR015C	0	0	0	0.0355468	0.717348	0.892309
YGR019W	UGA1	0	0	0	-0.239098	0.0159759	0.128443
YGR020C	VMA7	0	0	0	0.219005	0.0249441	0.169602
YGR032W	GSC2	0	0	0	-0.137628	0.185506	0.502658
YGR036C	CAX4	0	0	0	-0.0591252	0.53849	0.800762
YGR038W	ORM1	1	1	0	0.0833971	0.398232	0.7084
YGR043C	NQM1	0	0	0	0.100361	0.318941	0.638383
YGR046W	TAM41	0	0	0	-0.210559	0.038997	0.219771
YGR055W	MUP1	0	0	0	0.171577	0.101476	0.362311
YGR060W	ERG25	0	0	0	0.379056	0.00253758	0.0405494
YGR061C	ADE6	0	0	0	0.0795444	0.387267	0.695823
YGR062C	COX18	0	0	0	-0.149529	0.141333	0.434146
YGR065C	VHT1	0	0	0	0.208995	0.0669105	0.293975
YGR087C	PDC6	0	0	0	-0.335177	0.0103214	0.0991781
YGR088W	CTT1	0	0	0	0.184603	0.0897598	0.339189
YGR094W	VAS1	0	0	0	0.0989642	0.326689	0.643976
YGR096W	TPC1	0	0	0	-0.126703	0.218393	0.541686
YGR106C	VOA1	0	0	0	0.18528	0.0796317	0.320465
YGR110W	CLD1	0	0	0	-0.0501691	0.605604	0.839516
YGR121C	MEP1	0	0	0	-0.119921	0.241372	0.561827
YGR124W	ASN2	0	0	0	0.092802	0.30808	0.628956
YGR138C	TPO2	0	0	0	0.155489	0.14233	0.436751
YGR143W	SKN1	0	0	0	-0.175054	0.0953617	0.350779
YGR144W	THI4	0	0	0	0.0567979	0.532533	0.797136
YGR154C	GTO1	0	0	0	-0.0450583	0.640735	0.859975
YGR155W	CYS4	0	0	0	-0.00454565	0.962837	0.988219
YGR157W	CHO2	1	1	0	0.138333	0.183391	0.499699
YGR170W	PSD2	0	0	0	-0.0444912	0.619416	0.847238
YGR171C	MSM1	0	0	0	-0.192463	0.0567735	0.270089
YGR175C	ERG1	0	0	0	0.291082	0.00551149	0.0668796
YGR177C	ATF2	0	0	0	0.347244	0.0139925	0.119273
YGR180C	RNR4	0	0	0	0.157774	0.137402	0.428587
YGR183C	QCR9	0	0	0	0.0775559	0.401907	0.709186
YGR185C	TYS1	0	0	0	0.353011	0.0090336	0.0906338
YGR191W	HIP1	0	0	0	0.0223436	0.813389	0.92979
YGR192C	TDH3	0	0	0	0.0510676	0.603689	0.839466
YGR193C	PDX1	1	0.908213	-0.0917874	-0.206283	0.0135896	0.11765
YGR194C	XKS1	0	0	0	-0.187456	0.0632044	0.286214
YGR202C	PCT1	0	0	0	0.00411837	0.964672	0.98897
YGR204W	ADE3	0	0	0	-0.0217938	0.821354	0.932937
YGR208W	SER2	1	1	0	0.263376	0.0312785	0.194142
YGR209C	TRX2	1	1	0	-0.273071	0.0199136	0.147694
YGR216C	GPI1	0	0	0	0.256165	0.0230346	0.161195
YGR227W	DIE2	0	0	0	0.090657	0.36787	0.679786
YGR234W	YHB1	0	0	0	-0.072169	0.446925	0.740579
YGR240C	PFK1	0	0.144928	0.144928	-0.05241	0.594861	0.835165
YGR243W	MPC3	0	0	0	-0.0356969	0.71732	0.892309
YGR244C	LSC2	0	0	0	-0.202541	0.0253569	0.171196
YGR247W	CPD1	0	0	0	-0.0638313	0.521952	0.788407
YGR248W	SOL4	0	0	0	-0.00943102	0.923074	0.974573
YGR254W	ENO1	0	0	0	0.0197764	0.838594	0.939737
YGR255C	COQ6	0	0	0	0.0166858	0.863239	0.952276
YGR256W	GND2	0	0	0	-0.264623	0.0126714	0.112356
YGR260W	TNA1	0	0	0	-0.0993843	0.313375	0.634798
YGR264C	MES1	0	0	0	0.287694	0.0250013	0.169794
YGR267C	FOL2	1	1	0	-0.0257776	0.794461	0.923004
YGR277C	CAB4	1	1	0	0.178048	0.0800814	0.321258
YGR282C	BGL2	0	0	0	-0.063335	0.516051	0.786216
YGR286C	BIO2	0	0	0	-0.110933	0.27516	0.597966
YGR287C	IMA1	0	0	0	-0.00469546	0.958281	0.987746
YGR289C	MAL11	0	0	0	-0.340855	0.00293574	0.0444609
YGR292W	MAL12	0	0	0	-0.0260763	0.764304	0.909968
YHL003C	LAG1	0	0	0	-0.00327488	0.973558	0.990514
YHL011C	PRS3	0	0	0	0.0945272	0.341978	0.658004
YHL012W	YHL012W	0	0	0	0.0813823	0.287025	0.611206
YHL016C	DUR3	0	0	0	0.0312752	0.752113	0.905532
YHL018W	YHL018W	0	0	0	-0.109067	0.245309	0.567161
YHL032C	GUT1	0	0	0	-0.517881	6.17646e-05	0.00341511
YHL036W	MUP3	0	0	0	0.153549	0.144887	0.439992
YHR001W__45__A		0	0	0
YHR002W	LEU5	0	0	0	-0.0851545	0.395581	0.704925
YHR007C	ERG11	0	0	0	0.270876	0.00426973	0.0563623
YHR008C	SOD2	0	0	0	-0.456463	0.000141273	0.00567124
YHR011W	DIA4	0	0	0	-0.009111	0.926486	0.975765
YHR013C	ARD1	0	0	0	0.244041	0.0246573	0.168042
YHR018C	ARG4	1	1	0	0.0288446	0.766285	0.911363
YHR019C	DED81	0	0	0	0.062957	0.515601	0.785939
YHR020W	YHR020W	0	0	0	-0.0558695	0.574325	0.821405
YHR025W	THR1	1	1	0	0.63022	1.17233e-05	0.00104107
YHR026W	VMA16	0	0	0	0.158173	0.118901	0.39579
YHR037W	PUT2	0	0	0	-0.124043	0.193308	0.51266
YHR039C__45__A		0	0	0
YHR042W	NCP1	0	0	0	-0.119408	0.196134	0.51549
YHR043C	DOG2	0	0	0	-0.119915	0.228415	0.552679
YHR044C	DOG1	0	0	0	-0.00825888	0.933366	0.978072
YHR046C	INM1	0	0	0	0.431711	0.00345647	0.0489333
YHR051W	COX6	0	0	0	-0.251706	0.0182794	0.139864
YHR063C	PAN5	0	0	0	0.207511	0.0525414	0.258995
YHR067W	HTD2	0	0	0	-0.00381068	0.969099	0.98962
YHR068W	DYS1	0	0	0	0.418622	0.00443485	0.0580193
YHR072W	ERG7	0	0	0	-0.0961784	0.295316	0.619043
YHR074W	QNS1	0	0	0	-0.1463	0.155443	0.456897
YHR091C	MSR1	0	0	0	-0.0541716	0.575313	0.822143
YHR092C	HXT4	0	0	0	0.859042	0.000149063	0.00590308
YHR094C	HXT1	0	0	0	1.29103	1.08488e-06	0.000154528
YHR096C	HXT5	0	0	0	-0.300146	0.00305105	0.0453863
YHR100C	GEP4	0	0	0	0.148472	0.157325	0.459388
YHR104W	GRE3	0	0	0	0.00547297	0.955625	0.987147
YHR106W	TRR2	0	0	0	-0.0702043	0.478601	0.758363
YHR109W	CTM1	0	0	0	0.0509782	0.604719	0.839466
YHR116W	COX23	0	0	0	-0.00272143	0.977527	0.991777
YHR119W	SET1	0	0	0	0.056803	0.548407	0.807597
YHR123W	EPT1	1	1	0	0.177817	0.101179	0.362035
YHR128W	FUR1	0	0	0	0.0972073	0.322644	0.640844
YHR137W	ARO9	1	0.869565	-0.130435	-0.205957	0.0675775	0.295576
YHR144C	DCD1	1	1	0	0.255009	0.0367127	0.212202
YHR162W	MPC2	0	0	0	-0.0671579	0.440356	0.735053
YHR163W	SOL3	0	0.0966184	0.0966184	0.404551	0.00234741	0.0387554
YHR174W	ENO2	0	0	0	0.252512	0.0195256	0.146342
YHR183W	GND1	0	0.0966184	0.0966184	0.11285	0.255515	0.577561
YHR190W	ERG9	0	0	0	-0.129332	0.208974	0.531365
YHR201C	PPX1	0	0	0	0.0305781	0.755467	0.907148
YHR208W	BAT1	1	1	0	0.268459	0.0312796	0.194142
YHR215W	PHO12	0	0	0	-0.105584	0.298754	0.621583
YHR216W	IMD2	0	0	0	-0.0569931	0.538714	0.800762
YIL002C	INP51	0	0	0	0.023151	0.814505	0.92979
YIL006W	YIA6	0	0	0	-0.0124765	0.898585	0.965038
YIL009W	FAA3	0	0	0	-0.0221722	0.818342	0.930949
YIL010W	DOT5	0	0	0	0.0322606	0.744013	0.902267
YIL013C	PDR11	0	0	0	-0.309988	0.0172054	0.134097
YIL020C	HIS6	0	0	0	0.169556	0.112953	0.385524
YIL023C	YKE4	0	0	0	-0.343284	0.0020904	0.0359291
YIL043C	CBR1	0	0	0	0.00338106	0.968927	0.98962
YIL048W	NEO1	0	0	0	0.0205117	0.815993	0.92979
YIL053W	GPP1	1	1	0	0.848153	9.72281e-05	0.00470773
YIL066C	RNR3	0	0	0	-0.00972934	0.919025	0.973812
YIL074C	SER33	1	1	0	0.0425549	0.637049	0.857699
YIL078W	THS1	0	0	0	0.0615736	0.532263	0.797136
YIL083C	CAB2	1	1	0	-0.0126501	0.897694	0.965038
YIL094C	LYS12	0	0	0	-0.0308137	0.733763	0.898388
YIL099W	SGA1	0	0	0	-0.0435922	0.634967	0.856803
YIL107C	PFK26	0	0	0	-0.253653	0.0234803	0.162669
YIL111W	COX5B	0	0	0	0.202034	0.0535584	0.262025
YIL116W	HIS5	0	0	0	0.127694	0.213281	0.53535
YIL124W	AYR1	0	0	0	-0.0343451	0.702826	0.884757
YIL125W	KGD1	0	0	0	-0.453889	0.00013716	0.00562163
YIL134W	FLX1	0	0	0	0.102707	0.299796	0.622033
YIL145C	PAN6	0	0	0	-0.079427	0.427041	0.72815
YIL155C	GUT2	0	0	0	-0.287989	0.0221864	0.157618
YIL160C	POT1	1	1	0	-0.147132	0.161406	0.46647
YIL162W	SUC2	0	0	0	-0.0832792	0.372033	0.683537
YIL166C	YIL166C	0	0	0	0.0226394	0.793467	0.922681
YIL172C	IMA3	0	0	0	-0.249121	0.0331574	0.20014
YIR027C	DAL1	0	0	0	-0.0159808	0.839286	0.939933
YIR028W	DAL4	0	0	0	-0.0104438	0.882828	0.959439
YIR029W	DAL2	0	0	0	-0.196627	0.0773837	0.31628
YIR031C	DAL7	0	0	0	0.0481359	0.626393	0.8524
YIR032C	DAL3	0	0	0	-0.0441384	0.623202	0.850284
YIR034C	LYS1	0	0	0	0.0237543	0.784993	0.920353
YIR036C	IRC24	0	0	0	-0.0818811	0.39993	0.708941
YIR037W	HYR1	0	0	0	-0.0318399	0.746916	0.903824
YIR038C	GTT1	0	0	0	-0.000281109	0.997649	0.999013
YJL003W	COX16	0	0	0	-0.103831	0.29982	0.622033
YJL005W	CYR1	0	0	0	-0.0988503	0.328923	0.646052
YJL012C	VTC4	0	0	0	0.0422409	0.657424	0.868258
YJL026W	RNR2	1	1	0	0.122832	0.207187	0.529117
YJL045W	YJL045W	0	0	0	-0.0306361	0.743706	0.902267
YJL046W	AIM22	0	0	0	-0.200467	0.0490355	0.24926
YJL052W	TDH1	0	0	0	-0.0439437	0.64569	0.86147
YJL060W	BNA3	0	0	0	0.180067	0.0954376	0.350779
YJL068C	YJL068C	0	0	0	-0.128331	0.211785	0.534456
YJL071W	ARG2	0	0	0	0.155121	0.141008	0.433901
YJL088W	ARG3	1	1	0	0.138841	0.166808	0.474538
YJL091C	GWT1	0	0	0	-0.00299257	0.975762	0.991582
YJL097W	PHS1	0	0	0	0.123627	0.227649	0.552161
YJL100W	LSB6	0	0	0	-0.26189	0.0211077	0.152003
YJL101C	GSH1	0	0	0	-0.261671	0.0255874	0.171588
YJL121C	RPE1	1	1	0	0.118217	0.220607	0.545559
YJL126W	NIT2	0	0	0	0.101408	0.316245	0.636947
YJL129C	TRK1	0	0	0	0.197975	0.0377255	0.215506
YJL130C	URA2	1	1	0	0.193546	0.082725	0.32628
YJL133W	MRS3	0	0	0	0.0611406	0.537945	0.80043
YJL134W	LCB3	0	0	0	0.0485755	0.613129	0.843556
YJL137C	GLG2	0	0	0	-0.157882	0.124629	0.408072
YJL139C	YUR1	0	0	0	-0.153816	0.144701	0.439654
YJL153C	INO1	0	0	0	-0.0455496	0.646341	0.86147
YJL155C	FBP26	0	0	0	-0.248052	0.0291049	0.186267
YJL166W	QCR8	0	0	0	-0.159211	0.128848	0.416075
YJL167W	ERG20	0	0	0	-0.0429443	0.663037	0.870338
YJL168C	SET2	0	0	0	0.249261	0.020778	0.151092
YJL196C	ELO1	0	0	0	0.159497	0.129989	0.4167
YJL198W	PHO90	0	0	0	-0.0535562	0.587969	0.830983
YJL200C	ACO2	1	1	0	0.124737	0.199672	0.520122
YJL212C	OPT1	0	0	0	0.0489619	0.598245	0.835972
YJL214W	HXT8	0	0	0	0.00894308	0.849892
YJL216C	IMA5	0	0	0	-0.00527572	0.952791	0.985821
YJL219W	HXT9	0	0	0	-0.16303	0.0993854	0.35846
YJL221C	IMA4	0	0	0	-0.25104	0.0317042	0.195092
YJR001W	AVT1	0	0	0	-0.11038	0.267923	0.590559
YJR009C	TDH2	1	1	0	0.145698	0.160509	0.465716
YJR010W	MET3	1	1	0	-0.0252707	0.798145	0.923004
YJR013W	GPI14	0	0	0	-0.0725595	0.465858	0.75183
YJR016C	ILV3	1	1	0	0.0055214	0.952854	0.985821
YJR019C	TES1	1	1	0	-0.0235352	0.808705	0.9279
YJR024C	MDE1	0	0	0	-0.0253016	0.787348	0.921282
YJR025C	BNA1	0	0	0	0.0190799	0.84688	0.943781
YJR040W	GEF1	0	0	0	-0.0206611	0.834404	0.937585
YJR048W	CYC1	0	0	0	-0.972558	3.89055e-05	0.00252265
YJR049C	UTR1	0	0	0	-0.207712	0.0281253	0.182752
YJR051W	OSM1	0	0	0	-0.141927	0.172747	0.483669
YJR057W	CDC8	1	1	0	0.122691	0.232509	0.554253
YJR069C	HAM1	0	0	0	0.154444	0.144547	0.439654
YJR073C	OPI3	1	1	0	-0.0249486	0.800845	0.924218
YJR077C	MIR1	0	0	0	-0.101021	0.315518	0.636356
YJR078W	BNA2	0	0	0	-0.228077	0.048573	0.247769
YJR095W	SFC1	0	0	0	-1.1922	2.53937e-10	2.12618e-07
YJR103W	URA8	1	1	0	-0.142237	0.139565	0.432296
YJR104C	SOD1	0	0	0	-0.259485	0.0213001	0.15299
YJR105W	ADO1	0	0	0	0.249261	0.0149858	0.124232
YJR109C	CPA2	0	0	0	0.058652	0.514196	0.784755
YJR110W	YMR1	0	0	0	0.13225	0.189712	0.508143
YJR121W	ATP2	0	0	0	-0.443325	9.05438e-06	0.000899453
YJR130C	STR2	0	0	0	-0.295894	0.00271849	0.0423313
YJR131W	MNS1	0	0	0	-0.256018	0.0183972	0.140399
YJR133W	XPT1	0	0	0	0.0179326	0.852107	0.946367
YJR137C	MET5	1	1	0	0.0118995	0.904105	0.96767
YJR139C	HOM6	1	1	0	0.0149671	0.873687	0.954995
YJR143C	PMT4	0	0	0	-0.0447375	0.650908	0.86446
YJR148W	BAT2	1	1	0	-0.634954	2.3358e-06	0.000304225
YJR149W	YJR149W	0	0	0	-0.15202	0.131336	0.4181
YJR152W	DAL5	0	0	0	-0.0844569	0.396669	0.706425
YJR153W	PGU1	0	0	0	-0.0158498	0.798634
YJR155W	AAD10	0	0	0	-0.182928	0.081868	0.324867
YJR158W	HXT16	0	0	0	-0.0148906	0.426685
YJR159W	SOR1	0	0	0	-0.113256	0.198847	0.51936
YJR160C	MPH3	0	0	0	0.00663582	0.938612	0.980083
YKL001C	MET14	1	1	0	-0.0189786	0.825102	0.934291
YKL004W	AUR1	0	0	0	0.105877	0.297641	0.620367
YKL008C	LAC1	0	0	0	0.104605	0.300185	0.62213
YKL016C	ATP7	0	0	0	-0.109633	0.241239	0.561741
YKL019W	RAM2	0	0	0	-0.126711	0.196118	0.51549
YKL024C	URA6	1	1	0	0.150491	0.143297	0.437658
YKL026C	GPX1	0	0	0	-0.19187	0.0791304	0.31941
YKL029C	MAE1	0	0	0	0.321899	0.0180608	0.138917
YKL035W	UGP1	0	0	0	-0.0715636	0.469207	0.752193
YKL055C	OAR1	0	0	0	0.00690501	0.936104	0.979209
YKL060C	FBA1	0	0.144928	0.144928	0.110117	0.261252	0.581964
YKL067W	YNK1	1	1	0	-0.0666003	0.498498	0.771948
YKL069W	YKL069W	0	0	0	-0.0537789	0.58874	0.831232
YKL080W	VMA5	0	0	0	0.297804	0.00724729	0.0804477
YKL085W	MDH1	0	0.0869565	0.0869565	-0.360119	0.000467229	0.0128729
YKL087C	CYT2	0	0	0	-0.075088	0.453274	0.745759
YKL088W	CAB3	1	1	0	-0.194612	0.0410692	0.228141
YKL094W	YJU3	0	0	0	-0.120519	0.232464	0.554253
YKL103C	APE1	0	0	0	-0.107564	0.279802	0.602691
YKL104C	GFA1	1	1	0	-0.355631	0.000490031	0.0132354
YKL106W	AAT1	0	0	0	0.0839478	0.402831	0.709422
YKL120W	OAC1	1	1	0	0.0272976	0.775326	0.916363
YKL127W	PGM1	1	1	0	-0.0653561	0.506349	0.777508
YKL132C	RMA1	0	0	0	-0.105534	0.293623	0.618371
YKL140W	TGL1	0	0	0	-0.0168017	0.865042	0.95278
YKL141W	SDH3	0	0	0	-0.301821	0.00122826	0.0249959
YKL146W	AVT3	0	0	0	-0.436783	8.42187e-05	0.00440719
YKL148C	SDH1	0	0	0	-0.822593	3.13436e-07	5.92595e-05
YKL150W	MCR1	0	0	0	-0.149853	0.0750548	0.31124
YKL152C	GPM1	1	1	0	0.267737	0.00962768	0.0948367
YKL165C	MCD4	0	0	0	0.203132	0.0537993	0.262424
YKL174C	TPO5	0	0	0	0.0669544	0.499322	0.77217
YKL181W	PRS1	0	0	0	0.0966538	0.337124	0.653225
YKL182W	FAS1	1	1	0	0.351351	0.000196226	0.007188
YKL184W	SPE1	0	0	0	-0.02887	0.769209	0.913182
YKL188C	PXA2	1	1	0	-0.226954	0.0268448	0.176982
YKL192C	ACP1	0	0	0	0.0458903	0.642936	0.860279
YKL194C	MST1	0	0	0	0.0734481	0.458251	0.747201
YKL211C	TRP3	1	1	0	0.104507	0.302621	0.624749
YKL212W	SAC1	1	1	0	0.128191	0.202958	0.522679
YKL215C	OXP1	0	0	0	-0.166956	0.117107	0.392633
YKL216W	URA1	0	0	0	0.12698	0.211174	0.533948
YKL217W	JEN1	1	0.714976	-0.285024	-0.890359	2.25715e-08	6.29961e-06
YKL218C	SRY1	0	0	0	-0.10185	0.315123	0.636356
YKL220C	FRE2	0	0	0	0.0227664	0.810095	0.928753
YKR009C	FOX2	1	1	0	-0.230168	0.0293561	0.186814
YKR031C	SPO14	1	1	0	-0.0761411	0.43155	0.731862
YKR039W	GAP1	1	1	0	-0.0414414	0.657797	0.868322
YKR043C	SHB17	0	0	0	0.424517	0.000913619	0.02018
YKR052C	MRS4	0	0	0	-0.18417	0.0932966	0.346248
YKR053C	YSR3	0	0	0	0.0882775	0.337947	0.654347
YKR058W	GLG1	0	0	0	-0.186911	0.0803813	0.32202
YKR061W	KTR2	0	0	0	0.0196658	0.842038	0.941111
YKR066C	CCP1	0	0	0	-0.586399	1.22086e-05	0.00105486
YKR067W	GPT2	1	1	0	-0.50536	3.91675e-05	0.00252265
YKR069W	MET1	0	0	0	0.111229	0.267017	0.589228
YKR072C	SIS2	1	1	0	-0.0420058	0.670097	0.872697
YKR076W	ECM4	0	0	0	-0.153273	0.146152	0.441951
YKR080W	MTD1	0	0	0	0.0614357	0.38752	0.696064
YKR089C	TGL4	0	0	0	-0.34181	3.74921e-05	0.00249706
YKR093W	PTR2	0	0	0	-0.123752	0.21203	0.534456
YKR097W	PCK1	0	0	0	0.151201	0.0942878	0.348437
YLL001W	DNM1	0	0	0	-0.340375	0.000627199	0.0152532
YLL012W	YEH1	0	0	0	0.146977	0.160934	0.466255
YLL015W	BPT1	0	0	0	-0.083418	0.40592	0.71057
YLL018C	DPS1	0	0	0	-0.249629	0.00312021	0.0458335
YLL018C__45__A		0	0	0
YLL028W	TPO1	0	0	0	-0.0661945	0.481242	0.759538
YLL031C	GPI13	0	0	0	0.0259725	0.791287	0.922466
YLL041C	SDH2	0	0	0	-0.367349	0.000976237	0.0209587
YLL043W	FPS1	0	0	0	-0.118898	0.183747	0.499973
YLL048C	YBT1	0	0	0	-0.0099841	0.919273	0.973812
YLL051C	FRE6	0	0	0	-0.0305314	0.753562	0.906718
YLL052C	AQY2	0	0	0	0.134155	0.135965	0.426434
YLL053C	YLL053C	0	0	0	0.229363	0.0515631	0.255518
YLL057C	JLP1	0	0	0	-0.0290427	0.735153	0.898492
YLL058W	YLL058W	0	0	0	0.0469328	0.636431	0.857602
YLL060C	GTT2	0	0	0	-0.0661204	0.463901	0.750677
YLL061W	MMP1	0	0	0	-0.135504	0.188927	0.507395
YLL062C	MHT1	0	0	0	0.0104092	0.906761	0.969274
YLR011W	LOT6	0	0	0	-0.0120251	0.895285	0.964003
YLR017W	MEU1	0	0	0	0.164465	0.124836	0.408076
YLR020C	YEH2	0	0	0	0.192838	0.0522821	0.257934
YLR027C	AAT2	1	1	0	0.0239739	0.793323	0.922681
YLR028C	ADE16	0	0	0	-0.189504	0.0387637	0.218877
YLR038C	COX12	0	0	0	-0.0948049	0.346485	0.660602
YLR043C	TRX1	1	1	0	0.201383	0.0672845	0.294955
YLR044C	PDC1	0	0	0	0.119532	0.243794	0.56556
YLR047C	FRE8	0	0	0	-0.144721	0.156999	0.459168
YLR056W	ERG3	0	0	0	0.374716	0.00141192	0.0267808
YLR057W	MNL2	0	0	0	0.362983	0.00141106	0.0267808
YLR058C	SHM2	1	1	0	0.0496654	0.468967	0.752015
YLR060W	FRS1	0	0	0	0.214911	0.0566533	0.270089
YLR070C	XYL2	0	0	0	-0.179078	0.101054	0.362035
YLR081W	GAL2	0	0	0	0.0454144	0.552247	0.80887
YLR089C	ALT1	0	0	0	-0.0513975	0.604883	0.839466
YLR092W	SUL2	1	1	0	-0.0877622	0.359486	0.673693
YLR099C	ICT1	0	0	0	0.0255634	0.792333	0.922466
YLR100W	ERG27	0	0	0	-0.00471321	0.961212	0.988219
YLR109W	AHP1	0	0	0	0.0409735	0.6576	0.868258
YLR130C	ZRT2	0	0	0	-0.0197279	0.841552	0.941111
YLR133W	CKI1	0	0	0	-0.156818	0.139749	0.432296
YLR134W	PDC5	1	1	0	0.161338	0.130789	0.417742
YLR138W	NHA1	0	0	0	-0.0120304	0.903014	0.967562
YLR142W	PUT1	0	0	0	-0.136668	0.180532	0.49572
YLR143W	DPH6	0	0	0	0.0729671	0.462749	0.75067
YLR146C	SPE4	0	0	0	0.116372	0.253901	0.575954
YLR151C	PCD1	0	0	0	-0.178776	0.0859249	0.333073
YLR153C	ACS2	1	1	0	-0.13165	0.203025	0.522679
YLR155C	ASP3-1	0	0	0	0.10355	0.282377	0.605122
YLR157C	ASP3-2	0	0	0	0.107813	0.26118	0.581964
YLR158C	ASP3-3	0	0	0	0.10697	0.26495	0.586714
YLR160C	ASP3-4	0	0	0	0.115424	0.230422	0.553257
YLR164W	SHH4	0	0	0	-0.138888	0.133344	0.423133
YLR172C	DPH5	0	0	0	0.213525	0.0532534	0.261187
YLR174W	IDP2	0	0.00966184	0.00966184	-0.713581	3.92082e-06	0.000478749
YLR180W	SAM1	1	1	0	0.10635	0.26074	0.581948
YLR189C	ATG26	0	0	0	-0.0563861	0.544539	0.805507
YLR201C	COQ9	0	0	0	-0.0370145	0.705192	0.885987
YLR209C	PNP1	1	1	0	-0.0771474	0.437336	0.733668
YLR211C	ATG38	0	0	0	0.0699255	0.482176	0.75988
YLR214W	FRE1	0	0	0	0.0137449	0.87062	0.954003
YLR231C	BNA5	0	0	0	-0.131244	0.182217	0.498354
YLR237W	THI7	0	0	0	0.0708108	0.478777	0.758363
YLR239C	LIP2	0	0	0	0.0116818	0.905722	0.96887
YLR240W	VPS34	0	0	0	-0.0735349	0.457744	0.747201
YLR244C	MAP1	0	0	0	0.364568	0.00359842	0.049977
YLR245C	CDD1	0	0	0	-0.174393	0.108218	0.376866
YLR258W	GSY2	0	0	0	-0.290815	0.0181197	0.13911
YLR260W	LCB5	0	0	0	-0.00568757	0.953724	0.986199
YLR284C	ECI1	0	0	0	-0.0266684	0.786637	0.921282
YLR285W	NNT1	0	0	0	0.136761	0.187697	0.505093
YLR286C	CTS1	0	0	0	-0.105809	0.289336	0.613308
YLR295C	ATP14	0	0	0	-0.0786444	0.428963	0.72962
YLR299W	ECM38	0	0	0	-0.16214	0.129364	0.41609
YLR300W	EXG1	0	0	0	-0.113166	0.262765	0.584021
YLR303W	MET17	1	1	0	0
YLR304C	ACO1	0	0	0	-0.324354	0.0105676	0.100546
YLR305C	STT4	0	0	0	0.0425047	0.612752	0.843365
YLR307W	CDA1	0	0	0	-0.0313028	0.68448	0.87794
YLR308W	CDA2	0	0	0	0.0258114	0.401422
YLR328W	NMA1	0	0	0	-0.149523	0.129429	0.41609
YLR342W	FKS1	0	0	0	0.0469197	0.612817	0.843365
YLR345W	YLR345W	0	0	0	-0.174288	0.0958341	0.351492
YLR348C	DIC1	0	0	0	-0.34818	0.00387904	0.0529805
YLR350W	ORM2	1	1	0	-0.10438	0.303669	0.625394
YLR351C	NIT3	0	0	0	0.00837611	0.925958	0.975765
YLR354C	TAL1	1	1	0	-0.151929	0.0929535	0.345686
YLR355C	ILV5	1	1	0	0.0768642	0.428224	0.729599
YLR359W	ADE13	0	0	0	0.081545	0.367903	0.679786
YLR360W	VPS38	0	0	0	0.0381004	0.691453	0.879459
YLR372W	ELO3	0	0	0	0.26803	0.0322158	0.196156
YLR377C	FBP1	0	0	0	-0.516409	0.000625259	0.0152532
YLR382C	NAM2	0	0	0	-0.10053	0.320195	0.639383
YLR386W	VAC14	0	0	0	-0.0306131	0.744374	0.902519
YLR395C	COX8	0	0	0	-0.220143	0.0496041	0.250629
YLR410W	VIP1	0	0	0	0.0210116	0.812277	0.92979
YLR420W	URA4	0	0	0	0.112479	0.270409	0.592915
YLR432W	IMD3	0	0	0	0.0695475	0.467803	0.752015
YLR438W	CAR2	0	0	0	-0.347782	0.00344835	0.0489333
YLR446W	YLR446W	0	0	0	0.027417	0.780917	0.918143
YLR447C	VMA6	0	0	0	0.100566	0.250373	0.572324
YLR450W	HMG2	0	0	0	-0.0706278	0.471178	0.753705
YML004C	GLO1	0	0	0	-0.0571633	0.563378	0.815587
YML008C	ERG6	0	0	0	0.0812024	0.393294	0.702277
YML022W	APT1	0	0	0	0.205003	0.0699486	0.301164
YML035C	AMD1	0	0	0	-0.0945977	0.346164	0.660224
YML042W	CAT2	0	0	0	-0.532072	7.33464e-05	0.00390803
YML054C	CYB2	0	0	0	-0.218193	0.0578729	0.272882
YML056C	IMD4	1	1	0	0.236116	0.0356092	0.208914
YML059C	NTE1	0	0	0	0.202821	0.0687013	0.298766
YML070W	DAK1	0	0	0	-0.0271865	0.769151	0.913182
YML075C	HMG1	0	0	0	0.0176946	0.85792	0.949577
YML081C__45__A		0	0	0
YML082W	YML082W	0	0	0	0.207185	0.0631511	0.286214
YML086C	ALO1	0	0	0	-0.112482	0.227009	0.551543
YML100W	TSL1	0	0	0	-0.120563	0.240004	0.560647
YML106W	URA5	0	0	0	0.0845168	0.399328	0.708941
YML110C	COQ5	0	0	0	-0.020857	0.830932	0.937095
YML120C	NDI1	0	0	0	-0.402039	0.00306859	0.0454167
YML123C	PHO84	0	0	0	0.0517331	0.569548	0.817206
YML125C	PGA3	0	0	0	0.642576	0.000271234	0.00903241
YML126C	ERG13	1	1	0	0.188462	0.0677128	0.295615
YMR006C	PLB2	0	0	0	0.12324	0.23095	0.553425
YMR008C	PLB1	0	0	0	-0.0275985	0.771864	0.914288
YMR009W	ADI1	0	0	0	0.00133099	0.98767	0.995483
YMR011W	HXT2	0	0	0	0.0060515	0.945116	0.982672
YMR013C	SEC59	0	0	0	0.0810474	0.419433	0.721955
YMR015C	ERG5	0	0	0	0.102017	0.314388	0.635609
YMR020W	FMS1	0	0	0	-0.154446	0.144126	0.438998
YMR041C	ARA2	0	0	0	-0.261132	0.0132007	0.115476
YMR054W	STV1	0	0	0	-0.116891	0.244094	0.565692
YMR056C	AAC1	0	0	0	-0.122958	0.202765	0.522679
YMR058W	FET3	0	0	0	0.0363265	0.706003	0.886197
YMR062C	ARG7	1	1	0	0.132366	0.201332	0.521731
YMR083W	ADH3	0	0	0	-0.157156	0.0625188	0.285376
YMR087W	YMR087W	0	0	0	0.116727	0.246901	0.56831
YMR088C	VBA1	0	0	0	-0.0640532	0.49264	0.768399
YMR099C	YMR099C	0	0	0	-0.0627178	0.524556	0.790096
YMR101C	SRT1	0	0	0	-0.00359168	0.964979	0.989112
YMR105C	PGM2	0	0	0	-0.0996186	0.324918	0.642491
YMR108W	ILV2	1	1	0	0.12519	0.223847	0.549171
YMR110C	HFD1	0	0	0	-0.0907998	0.366463	0.678855
YMR113W	FOL3	1	1	0	0.0309243	0.754721	0.906997
YMR120C	ADE17	0	0	0	0.0612928	0.405695	0.71057
YMR145C	NDE1	0	0	0	-0.12497	0.224692	0.549475
YMR162C	DNF3	0	0	0	0.0232993	0.787067	0.921282
YMR165C	PAH1	1	1	0	-0.221012	0.0356584	0.208994
YMR169C	ALD3	0	0	0	-0.00625189	0.949313	0.98461
YMR170C	ALD2	0	0	0	-0.240536	0.0364134	0.211515
YMR189W	GCV2	0	0	0	0.0776682	0.369037	0.680464
YMR202W	ERG2	0	0	0	0.339915	0.00182824	0.0323725
YMR205C	PFK2	0	0.144928	0.144928	-0.0621247	0.532618	0.797136
YMR207C	HFA1	0	0	0	0.319615	0.00579519	0.0693176
YMR208W	ERG12	0	0	0	-0.100204	0.313756	0.634987
YMR210W	YMR210W	0	0	0	0.00370098	0.968993	0.98962
YMR217W	GUA1	1	1	0	0.0683087	0.46017	0.749182
YMR220W	ERG8	0	0	0	-0.0778836	0.418797	0.721508
YMR226C	YMR226C	0	0	0	-0.108276	0.285933	0.610525
YMR241W	YHM2	0	0.00966184	0.00966184	0.00925146	0.923031	0.974573
YMR243C	ZRC1	0	0	0	0.0372321	0.706115	0.886197
YMR246W	FAA4	0	0	0	-0.0100782	0.912753	0.971589
YMR250W	GAD1	0	0	0	-0.147737	0.159922	0.464825
YMR251W	GTO3	0	0	0	-0.173218	0.109608	0.379082
YMR256C	COX7	0	0	0	0.122825	0.226982	0.551543
YMR261C	TPS3	0	0	0	-0.163007	0.120839	0.399987
YMR267W	PPA2	0	0	0	-0.199375	0.0529396	0.260083
YMR271C	URA10	0	0	0	-0.107737	0.286825	0.611206
YMR272C	SCS7	0	0	0	-0.00788796	0.936307	0.979239
YMR278W	PRM15	1	1	0	-0.180785	0.0744678	0.31124
YMR281W	GPI12	0	0	0	0.100864	0.303351	0.625374
YMR289W	ABZ2	0	0	0	0.014389	0.881676	0.959254
YMR293C	HER2	0	0	0	0.18078	0.0818044	0.324867
YMR296C	LCB1	1	1	0	0.144061	0.130544	0.417413
YMR298W	LIP1	0	0	0	0.316025	0.00682865	0.0774133
YMR300C	ADE4	0	0	0	0.261644	0.0337373	0.202183
YMR301C	ATM1	0	0	0	0.263042	0.0241531	0.165569
YMR303C	ADH2	0	0	0	-0.834889	5.99706e-05	0.00341511
YMR306W	FKS3	0	0	0	0.0307563	0.725884	0.896407
YMR313C	TGL3	0	0	0	0.0430226	0.648081	0.862685
YMR318C	ADH6	0	0	0	0.167916	0.113679	0.386022
YMR319C	FET4	0	0	0	0.354983	0.012418	0.110779
YMR322C	SNO4	0	0	0	-0.143826	0.166376	0.474053
YMR323W	ERR3	0	0	0	-0.0169821	0.8547	0.947135
YNL003C	PET8	0	0	0	0.034506	0.714019	0.890966
YNL009W	IDP3	0	0	0	-0.0735815	0.46105	0.749991
YNL029C	KTR5	0	0	0	0.247523	0.0228696	0.160526
YNL036W	NCE103	1	1	0	0.21395	0.0628392	0.286132
YNL037C	IDH1	0	0.135266	0.135266	-0.0791175	0.400917	0.708941
YNL038W	GPI15	0	0	0	0.287885	0.0171348	0.133724
YNL045W	LAP2	0	0	0	-0.0209187	0.832483	0.937223
YNL048W	ALG11	0	0	0	-0.0471289	0.631656	0.855787
YNL052W	COX5A	0	0	0	-0.38088	0.00543026	0.0663513
YNL054W	VAC7	0	0	0	-0.0608259	0.495089	0.770174
YNL065W	AQR1	0	0	0	1.82075	3.5392e-10	2.5929e-07
YNL071W	LAT1	1	0.908213	-0.0917874	-0.155952	0.127551	0.412832
YNL073W	MSK1	0	0	0	-0.0465619	0.634439	0.856803
YNL092W	YNL092W	0	0	0	0.00121042	0.989018	0.996312
YNL101W	AVT4	0	0	0	-0.123488	0.181984	0.498261
YNL104C	LEU4	0	0	0	-0.296856	0.0163205	0.129966
YNL106C	INP52	0	0	0	-0.0174022	0.857331	0.949337
YNL117W	MLS1	0	0	0	-0.968046	0.000103789	0.00484171
YNL129W	NRK1	0	0	0	0.293114	0.0239779	0.164947
YNL130C	CPT1	0	0	0	0.147986	0.136939	0.427824
YNL141W	AAH1	0	0	0	0.187026	0.0861197	0.333167
YNL142W	MEP2	0	0	0	0.0209995	0.818957	0.931297
YNL169C	PSD1	0	0	0	0.0393745	0.65907	0.868845
YNL191W	DUG3	0	0	0	0.170933	0.108943	0.378044
YNL192W	CHS1	0	0	0	-0.0822324	0.399806	0.708941
YNL202W	SPS19	0	0	0	-0.40048	0.00447305	0.0583887
YNL219C	ALG9	0	0	0	0.0457375	0.630404	0.854947
YNL220W	ADE12	0	0	0	0.0252306	0.77094	0.913826
YNL229C	URE2	0	0	0	0.0622367	0.520785	0.787804
YNL241C	ZWF1	0	0.0966184	0.0966184	-0.178301	0.101388	0.362311
YNL247W	YNL247W	0	0	0	0.129412	0.208946	0.531365
YNL256W	FOL1	1	1	0	0.32333	0.00903976	0.0906338
YNL267W	PIK1	0	0	0	-0.222486	0.0143196	0.120907
YNL268W	LYP1	0	0	0	-0.118358	0.244274	0.565886
YNL270C	ALP1	0	0	0	-0.184575	0.0936762	0.347271
YNL274C	GOR1	0	0	0	-0.0394135	0.688796	0.878762
YNL275W	BOR1	0	0	0	-0.0345301	0.723743	0.895852
YNL277W	MET2	1	1	0	0.00201559	0.980205	0.993426
YNL280C	ERG24	0	0	0	0.0395105	0.688369	0.878762
YNL292W	PUS4	0	0	0	0.116026	0.256902	0.579116
YNL316C	PHA2	1	1	0	0.124728	0.222675	0.548224
YNL318C	HXT14	0	0	0	-0.00470714	0.911181
YNL325C	FIG4	0	0	0	-0.19638	0.042034	0.229173
YNL331C	AAD14	0	0	0	-0.106248	0.295845	0.619709
YNL333W	SNZ2	0	0	0	-0.139538	0.179684	0.495124
YNL334C	SNO2	0	0	0	0.0210735	0.816363	0.92979
YNL335W	DDI3	0	0	0	-0.0240231	0.490954	0.766919
YNR001C	CIT1	0	0	0	-0.407664	0.000952507	0.0206002
YNR008W	LRO1	0	0	0	0.118547	0.247486	0.568829
YNR012W	URK1	1	1	0	0.31013	0.0183564	0.14027
YNR013C	PHO91	0	0	0	0.0437953	0.658952	0.868845
YNR016C	ACC1	1	1	0	0.131827	0.203196	0.522679
YNR019W	ARE2	0	0	0	0.00680084	0.943267	0.982235
YNR027W	BUD17	0	0	0	0.0289043	0.770287	0.913528
YNR030W	ALG12	0	0	0	0.188984	0.0730007	0.307815
YNR033W	ABZ1	0	0	0	-0.135169	0.187455	0.504905
YNR041C	COQ2	0	0	0	0.0638836	0.520885	0.787804
YNR043W	MVD1	0	0	0	0.0390399	0.691619	0.879459
YNR050C	LYS9	0	0	0	0.0293852	0.740931	0.901479
YNR056C	BIO5	0	0	0	-0.116779	0.183926	0.500088
YNR057C	BIO4	0	0	0	0.0712522	0.432646	0.73233
YNR058W	BIO3	0	0	0	0.103412	0.297016	0.620021
YNR060W	FRE4	0	0	0	0.855674	9.48741e-05	0.00467275
YNR067C	DSE4	0	0	0	-0.225091	0.05444	0.263915
YNR072W	HXT17	0	0	0	0.182434	0.0787632	0.318806
YNR073C	YNR073C	0	0	0	0.438477	0.00261835	0.041476
YOL011W	PLB3	0	0	0	-0.277677	0.00261186	0.041476
YOL020W	TAT2	0	0	0	-0.133308	0.180397	0.49572
YOL033W	MSE1	0	0	0	-0.134754	0.179991	0.49527
YOL049W	GSH2	0	0	0	-0.0139685	0.887369	0.961678
YOL052C	SPE2	0	0	0	-0.00468513	0.962089	0.988219
YOL055C	THI20	0	0	0	-0.227361	0.0278421	0.181858
YOL058W	ARG1	1	1	0	0.0725972	0.445507	0.739692
YOL059W	GPD2	1	1	0	-0.1692	0.0646974	0.289018
YOL061W	PRS5	1	1	0	0.150578	0.146279	0.441951
YOL064C	MET22	0	0	0	0.207802	0.0568659	0.270309
YOL065C	INP54	0	0	0	-0.0987198	0.326762	0.643976
YOL066C	RIB2	0	0	0	0.113156	0.257877	0.579564
YOL068C	HST1	0	0	0	0.0812527	0.381799	0.691936
YOL075C	YOL075C	0	0	0	0.0415542	0.674924	0.874252
YOL077W__45__A		0	0	0
YOL086C	ADH1	0	0	0	0.0966368	0.321126	0.640176
YOL092W	YPQ1	0	0	0	0.148662	0.157086	0.459193
YOL096C	COQ3	0	0	0	-0.0394372	0.685559	0.87794
YOL097C	WRS1	0	0	0	0.329551	0.0148556	0.12335
YOL103W	ITR2	0	0	0	0.00822781	0.932669	0.977885
YOL122C	SMF1	0	0	0	-0.119922	0.242242	0.563406
YOL126C	MDH2	1	0.903382	-0.0966184	0.0662098	0.507202	0.777909
YOL130W	ALR1	0	0	0	-0.0876687	0.369605	0.681212
YOL136C	PFK27	0	0	0	2.34923	1.89983e-14	2.78373e-11
YOL140W	ARG8	1	1	0	0.280442	0.0197751	0.146897
YOL143C	RIB4	0	0	0	0.149345	0.147866	0.444767
YOL151W	GRE2	0	0	0	0.322869	0.0131705	0.115384
YOL152W	FRE7	0	0	0	-0.0562992	0.434506	0.73233
YOL156W	HXT11	0	0	0	-0.0587913	0.349314	0.66364
YOL157C	IMA2	0	0	0	-0.0751868	0.427125	0.72815
YOL165C	AAD15	0	0	0	-0.0368228	0.556772	0.811027
YOR002W	ALG6	0	0	0	-0.0668827	0.496268	0.770497
YOR011W	AUS1	0	0	0	-0.0938252	0.348004	0.66201
YOR025W	HST3	0	0	0	-0.123201	0.231057	0.553425
YOR040W	GLO4	0	0	0	-0.154499	0.142748	0.43689
YOR054C	VHS3	1	1	0	-0.152908	0.11175	0.383469
YOR065W	CYT1	0	0	0	-0.560372	6.91182e-06	0.000736548
YOR067C	ALG8	0	0	0	0.158377	0.1261	0.410823
YOR071C	NRT1	0	0	0	-0.261795	0.0253193	0.171161
YOR074C	CDC21	1	1	0	-0.0771346	0.434786	0.73233
YOR081C	TGL5	0	0	0	-0.0510043	0.605609	0.839516
YOR095C	RKI1	1	1	0	0.0138715	0.882051	0.95928
YOR099W	KTR1	0	0	0	0.0941688	0.271577	0.594214
YOR100C	CRC1	0	0	0	-0.172471	0.104941	0.368444
YOR108W	LEU9	0	0	0	0.261372	0.0341308	0.203437
YOR109W	INP53	0	0	0	0.0153152	0.87144	0.954285
YOR120W	GCY1	0	0	0	0.0286575	0.765973	0.911177
YOR125C	CAT5	0	0	0	-0.0171391	0.860954	0.950155
YOR126C	IAH1	0	0	0	0.15773	0.133457	0.423263
YOR128C	ADE2	0	0	0	0.0915922	0.313554	0.634798
YOR130C	ORT1	1	1	0	-0.00166902	0.986475	0.995394
YOR136W	IDH2	0	0.135266	0.135266	-0.121664	0.232185	0.554245
YOR142W	LSC1	0	0	0	-0.246812	0.00721849	0.0804269
YOR143C	THI80	1	1	0	0.39657	0.00862016	0.0883524
YOR149C	SMP3	0	0	0	-0.0766693	0.436192	0.732947
YOR155C	ISN1	1	1	0	-0.0957873	0.342791	0.658422
YOR161C	PNS1	1	1	0	-0.0300169	0.759747	0.909122
YOR163W	DDP1	0	0	0	-0.0314647	0.749235	0.903824
YOR168W	GLN4	0	0	0	0.112681	0.269526	0.591644
YOR171C	LCB4	1	1	0	0.0399273	0.664235	0.870751
YOR175C	ALE1	1	1	0	-0.160194	0.0751615	0.31124
YOR176W	HEM15	0	0	0	-0.0714594	0.462237	0.75067
YOR180C	DCI1	0	0	0	-0.103405	0.305872	0.628232
YOR184W	SER1	1	1	0	0.0769106	0.417628	0.720766
YOR190W	SPR1	0	0	0	0.163389	0.101823	0.362788
YOR192C	THI72	1	1	0	-0.0538879	0.583418	0.828977
YOR196C	LIP5	0	0	0	-0.0927586	0.334769	0.651638
YOR202W	HIS3	0	0	0	0.0937368	0.30039	0.622335
YOR209C	NPT1	0	0	0	0.188178	0.0530807	0.260558
YOR221C	MCT1	0	0	0	-0.113292	0.185969	0.503397
YOR222W	ODC2	0	0	0	0.0279718	0.768023	0.912874
YOR226C	ISU2	0	0	0	0.0441087	0.6368	0.857602
YOR236W	DFR1	1	1	0	0.117912	0.249736	0.571759
YOR241W	MET7	0	0	0	0.13783	0.181404	0.497512
YOR245C	DGA1	1	1	0	-0.194385	0.0505212	0.253027
YOR251C	TUM1	0	0	0	0.00333695	0.97156	0.990506
YOR253W	NAT5	0	0	0	0.545457	0.000585692	0.0147963
YOR270C	VPH1	0	0	0	-0.0605129	0.523497	0.788947
YOR273C	TPO4	0	0	0	-0.0484103	0.617398	0.846251
YOR278W	HEM4	0	0	0	-0.0276258	0.778932	0.9171
YOR283W	YOR283W	0	0	0	0.106189	0.295741	0.619709
YOR285W	RDL1	0	0	0	-0.0732818	0.464033	0.750677
YOR286W	RDL2	0	0	0	0.0865162	0.380321	0.690456
YOR303W	CPA1	0	0	0	0.133916	0.193275	0.51266
YOR306C	MCH5	0	0	0	0.330784	0.00775803	0.0838926
YOR311C	DGK1	0	0	0	0.012985	0.895071	0.964003
YOR316C	COT1	0	0	0	0.00117748	0.990386	0.996849
YOR317W	FAA1	1	1	0	-0.221182	0.0406997	0.227182
YOR321W	PMT3	0	0	0	-0.216152	0.033322	0.200926
YOR323C	PRO2	1	1	0	0.0639544	0.514289	0.784755
YOR332W	VMA4	0	0	0	-0.00288785	0.975481	0.991553
YOR334W	MRS2	0	0	0	0.106423	0.295314	0.619043
YOR335C	ALA1	0	0	0	0.0439644	0.653703	0.865647
YOR347C	PYK2	1	0.869565	-0.130435	-0.572961	2.64057e-05	0.00183245
YOR348C	PUT4	0	0	0	-0.172497	0.107466	0.37447
YOR360C	PDE2	0	0	0	0.297532	0.00471951	0.0601328
YOR374W	ALD4	1	1	0	-0.305051	0.0114876	0.105366
YOR375C	GDH1	0	0	0	-0.044506	0.644759	0.860805
YOR377W	ATF1	0	0	0	-0.0534159	0.582893	0.828977
YOR381W	FRE3	0	0	0	-0.0763229	0.438162	0.734095
YOR384W	FRE5	0	0	0	-0.277612	0.026562	0.175909
YOR388C	FDH1	1	0.903382	-0.0966184	-0.0820865	0.315222	0.636356
YOR391C	HSP33	0	0	0	-0.158859	0.135705	0.426246
YOR393W	ERR1	1	1	0	-1.34312	5.06901e-09	1.65053e-06
YPL015C	HST2	0	0	0	-0.122797	0.231739	0.553996
YPL023C	MET12	0	0	0	-0.154996	0.120999	0.399987
YPL028W	ERG10	1	1	0	-0.0590154	0.553548	0.80984
YPL036W	PMA2	0	0	0	0.0701454	0.481773	0.759664
YPL040C	ISM1	0	0	0	-0.108296	0.280283	0.602841
YPL053C	KTR6	0	0	0	0.0105438	0.912987	0.971589
YPL057C	SUR1	0	0	0	-0.264963	0.0154986	0.126163
YPL059W	GRX5	0	0	0	-0.0821779	0.413208	0.717362
YPL060W	MFM1	0	0	0	-0.116738	0.228136	0.552679
YPL061W	ALD6	0	0.00966184	0.00966184	-0.0930788	0.353252	0.667873
YPL069C	BTS1	0	0	0	-0.00604989	0.951024	0.984904
YPL076W	GPI2	0	0	0	0.0744097	0.453868	0.745759
YPL078C	ATP4	0	0	0	-0.227711	0.0105184	0.100405
YPL087W	YDC1	0	0	0	-0.141491	0.156516	0.458618
YPL088W	YPL088W	0	0	0	-0.00163212	0.986719	0.995394
YPL091W	GLR1	0	0	0	-0.162055	0.117234	0.392633
YPL092W	SSU1	0	0	0	0.00390853	0.962809	0.988219
YPL095C	EEB1	0	0	0	0.0531013	0.590424	0.832373
YPL096C__45__A		0	0	0
YPL097W	MSY1	0	0	0	-0.154474	0.116672	0.392322
YPL104W	MSD1	0	0	0	-0.0929568	0.340081	0.656527
YPL110C	GDE1	0	0	0	-0.346261	0.0050881	0.0636382
YPL111W	CAR1	0	0	0	-0.124226	0.225087	0.549909
YPL117C	IDI1	0	0	0	0.166267	0.117226	0.392633
YPL120W	VPS30	0	0	0	-0.103399	0.296405	0.620021
YPL132W	COX11	0	0	0	0.199865	0.0515474	0.255518
YPL134C	ODC1	1	0.980676	-0.0193237	-0.221424	0.0446616	0.236889
YPL135W	ISU1	0	0	0	-0.247023	0.0279543	0.182045
YPL147W	PXA1	1	1	0	-0.35809	0.000828608	0.0187509
YPL148C	PPT2	0	0	0	0.0587658	0.533823	0.797333
YPL160W	CDC60	0	0	0	0.194915	0.075803	0.311577
YPL172C	COX10	0	0	0	0.0453999	0.646119	0.86147
YPL175W	SPT14	0	0	0	0.0569336	0.560966	0.814082
YPL188W	POS5	0	0	0	0.0060892	0.949895	0.98461
YPL189W	GUP2	0	0	0	-0.0211925	0.808431	0.9279
YPL206C	PGC1	0	0	0	-0.106009	0.277338	0.600915
YPL212C	PUS1	0	0	0	0.745602	0.000356363	0.0106563
YPL214C	THI6	0	0	0	-0.209021	0.0345411	0.205112
YPL227C	ALG5	0	0	0	0.0936074	0.345775	0.659912
YPL231W	FAS2	1	1	0	-0.0752493	0.3852	0.693956
YPL234C	VMA11	0	0	0	0.121319	0.171869	0.482434
YPL244C	HUT1	0	0	0	-0.00161185	0.986707	0.995394
YPL252C	YAH1	0	0	0	0.0455462	0.646103	0.86147
YPL258C	THI21	0	0	0	-0.0510485	0.60492	0.839466
YPL262W	FUM1	0	0	0	-0.355549	0.000336092	0.0103242
YPL265W	DIP5	0	0	0	-0.16875	0.117006	0.392633
YPL268W	PLC1	0	0	0	-0.0367354	0.709753	0.8881
YPL271W	ATP15	0	0	0	0.0107861	0.910542	0.971004
YPL273W	SAM4	0	0	0	0.216587	0.0582067	0.273944
YPL274W	SAM3	0	0	0	-0.167173	0.0828961	0.32637
YPL280W	HSP32	1	1	0	-0.074149	0.45636	0.747201
YPL281C	ERR2	0	0	0	-0.0685333	0.473653	0.75617
YPR001W	CIT3	1	1	0	-0.939587	9.60977e-10	5.13958e-07
YPR002W	PDH1	0	0	0	-0.970545	1.48889e-13	1.74528e-10
YPR003C	YPR003C	0	0	0	-0.158904	0.084408	0.330236
YPR006C	ICL2	0	0	0	-0.828696	2.16521e-09	8.4602e-07
YPR011C	YPR011C	0	0	0	-0.257022	0.0205829	0.15042
YPR020W	ATP20	0	0	0	-0.00122778	0.989702	0.996503
YPR021C	AGC1	1	1	0	0.160696	0.101143	0.362035
YPR026W	ATH1	0	0	0	-0.348475	5.70683e-05	0.00337856
YPR033C	HTS1	0	0	0	0.11208	0.271264	0.594124
YPR035W	GLN1	1	1	0	-0.0145084	0.88055	0.958919
YPR036W	VMA13	0	0	0	0.0905547	0.272057	0.59475
YPR047W	MSF1	0	0	0	-0.152486	0.136526	0.427216
YPR058W	YMC1	0	0	0	0.0727281	0.467323	0.752015
YPR060C	ARO7	1	1	0	0.358848	0.0063506	0.0733052
YPR062W	FCY1	0	0	0	0.0739209	0.404635	0.710009
YPR069C	SPE3	0	0	0	0.233427	0.0229711	0.161045
YPR074C	TKL1	1	1	0	0.0735152	0.457414	0.747201
YPR081C	GRS2	0	0	0	-0.162477	0.116498	0.392322
YPR113W	PIS1	0	0	0	0.122926	0.198466	0.518829
YPR118W	MRI1	0	0	0	0.772806	3.80171e-05	0.00250357
YPR121W	THI22	0	0	0	-0.00467944	0.962226	0.988219
YPR127W	YPR127W	0	0	0	-0.0928189	0.347876	0.66198
YPR128C	ANT1	0	0	0	0.135517	0.19044	0.508273
YPR138C	MEP3	1	1	0	-0.0104833	0.898847	0.965038
YPR139C	LOA1	0	0	0	0.0200463	0.829608	0.936685
YPR140W	TAZ1	0	0	0	-0.169609	0.06549	0.290973
YPR145W	ASN1	1	1	0	0.0454188	0.63448	0.856803
YPR156C	TPO3	0	0	0	-0.0172269	0.858685	0.949577
YPR159W	KRE6	0	0	0	-0.126032	0.210479	0.533265
YPR160W	GPH1	0	0	0	-0.146165	0.163791	0.471041
YPR165W	RHO1	0	0	0	0.029035	0.769285	0.913182
YPR167C	MET16	1	1	0	0.0419934	0.667789	0.872697
YPR170W__45__B		0	0	0
YPR183W	DPM1	0	0	0	-0.393747	0.000115628	0.00511261
YPR184W	GDB1	0	0	0	-0.12572	0.211754	0.534456
YPR191W	QCR2	0	0	0	-0.487236	7.86072e-06	0.000814897
YPR192W	AQY1	0	0	0	-0.0529746	0.591428	0.832373
YPR193C	HPA2	0	0	0	-0.118968	0.232252	0.554245

[truncated: 3 more sheets: lgem_ethanol_tra, lgem_glucose_met, lgem_ethanol_met]
