# Supplementary material for: Investigating uncharacterised genes in Saccharomyces cerevisiae using robot scientists
Source: Sci Rep. 2026 Mar 31;16:10999. doi: 10.1038/s41598-026-46236-z (PMC13043775; doi:10.1038/s41598-026-46236-z)
Supplement: Supplementary file 2 — Supplementary Information 2. [file 41598_2026_46236_MOESM2_ESM.xlsx]

## Sheet: Description
Description	Tables with the significantly differentially expressed genes (FDR < 0.05 and significantly differentially abundant metabolites (p < 0.1). l2fc is log2-Fold Change of the first group over the second, e.g. the l2fc in "MUT.v.REF_gluc" is log2(mutant/reference) during the glucose phase.
Table	Description
MUT.v.REF_gluc_tra	Significantly differentially expressed genes (FDR < 0.05), mutant vs. glucose during the glucose phase
MUT.v.REF_etoh_tra	Significantly differentially expressed genes (FDR < 0.05), mutant vs. glucose during the ethanol phase
etoh.v.gluc_REF_tra	Significantly differentially expressed genes (FDR < 0.05), glucose phase vs. ethanol phase for reference strain
etoh.v.gluc_MUT_tra	Significantly differentially expressed genes (FDR < 0.05), glucose phase vs. ethanol phase for ygr067c∆
MUT.v.REF_gluc_met	Significantly differentially abundant metabolites (p < 0.1), mutant vs. glucose during the glucose phase
MUT.v.REF_etoh_met	Significantly differentially abundant metabolites (p < 0.1), mutant vs. glucose during the ethanol phase
etoh.v.gluc_REF_met	Significantly differentially abundant metabolites (p < 0.1), glucose phase vs. ethanol phase for reference strain
etoh.v.gluc_MUT_met	Significantly differentially abundant metabolites (p < 0.1), glucose phase vs. ethanol phase for ygr067c∆

## Sheet: MUT.v.REF_gluc_tra
Gene stable ID	Gene name	l2fc	p	FDR
15S_rRNA	#N/A	0.521091	0.00140865	0.0267808
Q0160	SCEI	0.874279	0.000194739	0.00717841
YAL012W	CYS3	0.532776	0.00264071	0.0416054
YAL019W	FUN30	0.537727	0.000595537	0.0149804
YAL025C	MAK16	0.579767	0.00186391	0.0328464
YAL029C	MYO4	0.425636	0.000112147	0.00509528
YAL035W	FUN12	0.649298	0.000302077	0.00978163
YAL048C	GEM1	-0.329167	0.00189591	0.0330769
YAL054C	ACS1	-0.992067	3.53553e-18	1.03609e-14
YAL061W	BDH2	-0.406915	0.000902174	0.02018
YAR035W	YAT1	-1.0751	1.66993e-09	6.99106e-07
YAR042W	SWH1	-0.43666	1.07762e-05	0.00100253
YBL015W	ACH1	-1.01608	7.6277e-08	1.76969e-05
YBL024W	NCL1	0.57547	0.00177683	0.0316535
YBL030C	PET9	-0.374316	0.000444354	0.0123429
YBL033C	RIB1	-0.384512	0.000121844	0.00525093
YBL039C	URA7	1.0586	8.40488e-06	0.000849328
YBL045C	COR1	-0.387489	0.00012784	0.00539171
YBL049W	MOH1	-0.483186	0.00149149	0.0280181
YBL078C	ATG8	-0.426846	0.00158614	0.0294843
YBL081W	YBL081W	0.578771	0.00206472	0.0355931
YBL087C	RPL23A	0.687588	0.000161181	0.00625617
YBL092W	RPL32	0.375043	0.00260105	0.041426
YBL099W	ATP1	-0.29862	0.000524699	0.0138525
YBL105C	PKC1	-0.247059	0.00350536	0.0493868
YBR009C	HHF1	-0.932529	6.26536e-09	1.9327e-06
YBR021W	FUR4	0.673891	0.000100665	0.00479671
YBR034C	HMT1	0.497961	0.00286423	0.043831
YBR046C	ZTA1	-0.398997	0.000132233	0.00549659
YBR068C	BAP2	-0.382674	5.31741e-05	0.00324639
YBR083W	TEC1	-0.416763	0.000361672	0.0107059
YBR105C	VID24	0.42643	0.00210887	0.0361406
YBR155W	CNS1	1.05384	2.35831e-05	0.00172776
YBR189W	RPS9B	0.498576	0.00239446	0.038994
YBR191W	RPL21A	0.559609	0.00140035	0.0267808
YBR247C	ENP1	0.809219	0.00021611	0.00777069
YBR252W	DUT1	0.72396	0.000114105	0.00511261
YBR267W	REI1	0.832998	9.28616e-05	0.00465181
YBR271W	EFM2	0.573195	0.00104243	0.0220567
YCL005W-A	VMA9	0.46023	0.001424	0.0269227
YCL010C	SGF29	-0.342702	0.0011302	0.0234067
YCL054W	SPB1	1.0462	2.65754e-05	0.00183245
YCR005C	CIT2	-0.344894	0.00242688	0.0392298
YCR006C	YCR006C	-0.487001	0.00316285	0.0461131
YCR010C	ADY2	-0.654481	0.000485793	0.0132204
YCR011C	ADP1	-0.273939	0.00226798	0.0378707
YCR016W	YCR016W	0.658676	0.000937071	0.0203647
YCR020C	PET18	0.943475	2.60398e-06	0.000331781
YCR026C	NPP1	-0.373906	0.000602754	0.0150032
YCR072C	RSA4	0.975609	6.02184e-05	0.00341511
YDL014W	NOP1	0.489647	0.00356687	0.0498922
YDL031W	DBP10	0.805533	0.000141222	0.00567124
YDL046W	NPC2	-0.331055	0.000556228	0.014236
YDL060W	TSR1	0.570133	0.00126367	0.0253159
YDL063C	SYO1	0.712392	0.000630283	0.0152648
YDL095W	PMT1	-0.268933	0.00224092	0.0375918
YDL112W	TRM3	0.444642	0.00177183	0.0316535
YDL136W	RPL35B	0.585552	0.000603969	0.0150032
YDL181W	INH1	-0.380605	0.00278041	0.0427805
YDL194W	SNF3	-0.355563	0.000303771	0.00978241
YDL208W	NHP2	0.51263	0.0027071	0.0423101
YDL213C	NOP6	0.799745	0.000274705	0.00909629
YDL215C	GDH2	-0.688827	9.22381e-07	0.000138617
YDR001C	NTH1	-0.314052	0.00114201	0.0235681
YDR025W	RPS11A	0.528209	0.00217201	0.0370062
YDR060W	MAK21	0.77601	0.000348187	0.0104821
YDR061W	YDR061W	-0.390219	0.00129498	0.0257283
YDR085C	AFR1	-0.278813	0.00304953	0.0453863
YDR101C	ARX1	0.525861	0.00297022	0.0447518
YDR147W	EKI1	0.561673	0.000417138	0.0116978
YDR148C	KGD2	-0.543065	4.08756e-07	6.84492e-05
YDR156W	RPA14	0.398548	0.00229708	0.0382477
YDR178W	SDH4	-0.428667	5.57533e-05	0.00336876
YDR180W	SCC2	0.516638	0.00133281	0.0261258
YDR210C-D	YDR210C-D	0.317968	0.0032149	0.0464435
YDR210W-B	YDR210W-B	-0.344633	0.000933777	0.0203647
YDR217C	RAD9	0.466333	0.000282019	0.00928604
YDR224C	HTB1	-0.549966	0.000336209	0.0103242
YDR225W	HTA1	-1.08653	8.79729e-13	8.59348e-10
YDR249C	YDR249C	0.445817	0.00251785	0.0404503
YDR256C	CTA1	-0.468818	0.00328566	0.0470837
YDR263C	DIN7	0.473972	0.000805425	0.0185121
YDR264C	AKR1	-0.268362	0.00306236	0.0454167
YDR299W	BFR2	0.901515	0.000175535	0.00669437
YDR324C	UTP4	0.855624	0.000219853	0.00785708
YDR345C	HXT3	0.760276	0.000348749	0.0104821
YDR418W	RPL12B	0.507372	0.00180991	0.0321451
YDR423C	CAD1	-0.287542	0.00328289	0.0470837
YDR447C	RPS17B	0.974245	1.09645e-06	0.000154528
YDR449C	UTP6	0.929673	9.7994e-05	0.00470773
YDR450W	RPS18A	0.435753	0.0023792	0.038994
YDR453C	TSA2	-0.623942	0.000545873	0.0140476
YDR481C	PHO8	-0.331099	0.00125615	0.0253
YDR505C	PSP1	-0.364619	0.000124021	0.00530573
YDR523C	SPS1	0.7063	0.000823869	0.0187509
YDR539W	FDC1	-0.358445	0.00123537	0.0250537
YEL003W	GIM4	0.514963	0.00251908	0.0404503
YEL022W	GEA2	0.448248	0.000910647	0.02018
YEL026W	SNU13	0.786112	0.00029947	0.00978163
YEL030W	ECM10	-0.578002	0.000202141	0.0073587
YEL040W	UTR2	0.521636	0.00299861	0.0449485
YEL052W	AFG1	-0.308368	0.000562897	0.0143441
YEL053C	MAK10	0.404762	0.000729995	0.017114
YEL069C	HXT13	0.648353	0.00102094	0.0216802
YER024W	YAT2	-0.768805	1.51302e-05	0.00124796
YER033C	ZRG8	-0.415835	8.91921e-05	0.00454569
YER034W	YER034W	0.532417	0.00157873	0.0294679
YER049W	TPA1	0.752682	0.000177039	0.00669437
YER056C-A	RPL34A	0.4716	0.00288141	0.0438649
YER062C	GPP2	1.38866	9.74569e-08	1.96964e-05
YER065C	ICL1	-0.578778	0.00112042	0.0233693
YER067C-A	YER067C-A	-0.455589	0.00132645	0.0260883
YER074W	RPS24A	0.520726	0.00115524	0.0237574
YER127W	LCP5	0.827613	0.000114351	0.00511261
YER137C	YER137C	0.612461	0.000742747	0.0172065
YER141W	COX15	-0.304725	0.00160628	0.0296985
YER149C	PEA2	0.491162	0.000820986	0.0187509
YER162C	RAD4	-0.478403	1.22386e-05	0.00105486
YFL013C	IES1	-0.347733	0.00131222	0.0259062
YFL023W	BUD27	0.93196	1.25861e-05	0.00106909
YFL030W	AGX1	-0.41268	0.00206477	0.0355931
YFL034C-A	RPL22B	1.39246	5.15469e-08	1.31355e-05
YFL052W	YFL052W	-0.362015	0.00116508	0.0237929
YFR032C-A	RPL29	0.458503	0.00295708	0.0446687
YGL029W	CGR1	1.1528	3.05095e-05	0.00207925
YGL062W	PYC1	-0.517845	4.90908e-07	7.77624e-05
YGL120C	PRP43	0.829815	0.000226303	0.0079423
YGL157W	ARI1	1.28786	8.54803e-08	1.78929e-05
YGL187C	COX4	-0.51583	6.10637e-05	0.00341511
YGL195W	GCN1	0.394411	0.000735662	0.0171781
YGL225W	VRG4	0.49387	0.00218898	0.0370797
YGL263W	COS12	-0.646989	0.000306069	0.00980257
YGR010W	NMA2	-0.305823	0.00231484	0.0384341
YGR027C	RPS25A	0.435653	0.000915863	0.02018
YGR031W	IMO32	-0.362818	0.00054647	0.0140476
YGR034W	RPL26B	0.837534	6.16961e-05	0.00341511
YGR038C-B	YGR038C-B	1.82852	4.89681e-06	0.000574004
YGR052W	FMP48	0.7668	0.000224577	0.00792918
YGR060W	ERG25	0.379056	0.00253758	0.0405494
YGR066C	YGR066C	1.07338	2.79345e-06	0.000348349
YGR067C	YGR067C	-12.366	1.95404e-63	1.14527e-59
YGR079W	YGR079W	0.726554	0.00053923	0.0139842
YGR083C	GCD2	0.443719	0.00347938	0.0491389
YGR090W	UTP22	0.846626	2.45292e-05	0.00177489
YGR092W	DBF2	-0.629918	4.79925e-06	0.000574004
YGR128C	UTP8	0.711463	0.000644908	0.0155548
YGR148C	RPL24B	0.415143	0.000997876	0.0213451
YGR159C	NSR1	1.16282	6.07829e-06	0.000672167
YGR187C	HGH1	0.802877	0.0003453	0.0104821
YGR217W	CCH1	0.417026	0.000827667	0.0187509
YGR222W	PET54	0.369365	0.00189624	0.0330769
YGR271C-A	EFG1	0.879514	0.00024805	0.00845246
YGR285C	ZUO1	0.470418	0.0030089	0.0449877
YGR289C	MAL11	-0.340855	0.00293574	0.0444609
YHL001W	RPL14B	0.697255	7.04657e-05	0.00378898
YHL032C	GUT1	-0.517881	6.17646e-05	0.00341511
YHR008C	SOD2	-0.456463	0.000141273	0.00567124
YHR021C	RPS27B	0.480146	0.0031769	0.0462029
YHR025W	THR1	0.63022	1.17233e-05	0.00104107
YHR039C-A	VMA10	0.448227	5.305e-05	0.00324639
YHR046C	INM1	0.431711	0.00345647	0.0489333
YHR049W	FSH1	0.793468	6.05731e-05	0.00341511
YHR050W	SMF2	-0.305139	0.00206349	0.0355931
YHR052W	CIC1	1.26206	5.8224e-06	0.000656252
YHR066W	SSF1	0.714114	0.000613482	0.0151714
YHR085W	IPI1	1.37476	6.17082e-08	1.50697e-05
YHR092C	HXT4	0.859042	0.000149063	0.00590308
YHR094C	HXT1	1.29103	1.08488e-06	0.000154528
YHR096C	HXT5	-0.300146	0.00305105	0.0453863
YHR163W	SOL3	0.404551	0.00234741	0.0387554
YHR196W	UTP9	0.835451	0.000176798	0.00669437
YIL003W	CFD1	0.357647	0.0022	0.0370797
YIL008W	URM1	0.540722	0.00129266	0.0257283
YIL023C	YKE4	-0.343284	0.0020904	0.0359291
YIL030C	SSM4	0.314875	0.00167954	0.0303821
YIL049W	DFG10	0.942144	2.22908e-05	0.00167495
YIL053W	GPP1	0.848153	9.72281e-05	0.00470773
YIL091C	UTP25	0.490805	0.00278099	0.0427805
YIL104C	SHQ1	0.742547	0.000336474	0.0103242
YIL119C	RPI1	0.5513	0.00242969	0.0392298
YIL125W	KGD1	-0.453889	0.00013716	0.00562163
YIL136W	OM45	-0.688822	3.81426e-08	1.01615e-05
YIL143C	SSL2	-0.27529	0.00354057	0.0497632
YIL151C	ESL1	0.305498	0.00140427	0.0267808
YIL169C	YIL169C	-0.526598	0.000894138	0.0200787
YIR012W	SQT1	0.619159	0.000129092	0.00540433
YJL010C	NOP9	0.604075	0.000969118	0.0208823
YJL011C	RPC17	1.18288	1.10735e-06	0.000154528
YJL069C	UTP18	1.50605	4.05373e-09	1.39758e-06
YJL098W	SAP185	0.590109	0.000668026	0.0160463
YJL102W	MEF2	-0.506293	0.000359708	0.0107018
YJL122W	ALB1	0.971364	0.000104087	0.00484171
YJL136C	RPS21B	0.558872	0.000927333	0.0203562
YJL148W	RPA34	0.764005	0.000521807	0.0138385
YJL159W	HSP150	-0.305464	0.00240406	0.039031
YJL177W	RPL17B	0.564631	0.00030065	0.00978163
YJL189W	RPL39	0.518098	0.00298844	0.0449109
YJL190C	RPS22A	0.945561	0.000108478	0.00500622
YJL192C	SOP4	0.36452	0.00238432	0.038994
YJL207C	LAA1	0.406293	0.00167788	0.0303821
YJR003C	YJR003C	0.660744	0.000410746	0.0116863
YJR041C	URB2	0.82143	0.00025157	0.00852285
YJR048W	CYC1	-0.972558	3.89055e-05	0.00252265
YJR060W	CBF1	-0.342605	0.0010544	0.0222296
YJR063W	RPA12	1.21634	1.88364e-05	0.00147252
YJR064W	CCT5	0.48599	0.000399567	0.0115363
YJR095W	SFC1	-1.1922	2.53937e-10	2.12618e-07
YJR097W	JJJ3	0.44084	0.00239513	0.038994
YJR121W	ATP2	-0.443325	9.05438e-06	0.000899453
YJR130C	STR2	-0.295894	0.00271849	0.0423313
YJR148W	BAT2	-0.634954	2.3358e-06	0.000304225
YKL006W	RPL14A	0.861898	9.10437e-05	0.00460006
YKL009W	MRT4	1.24879	1.99215e-06	0.000265364
YKL014C	URB1	0.921241	7.66153e-05	0.00404543
YKL033W	TTI1	0.409397	0.00053021	0.0138731
YKL034W	TUL1	-0.287139	0.00126558	0.0253159
YKL072W	STB6	0.516123	0.000467824	0.0128729
YKL074C	MUD2	0.422673	0.000265343	0.00888672
YKL082C	RRP14	0.682153	0.000402044	0.0115509
YKL085W	MDH1	-0.360119	0.000467229	0.0128729
YKL093W	MBR1	-0.269972	0.00253909	0.0405494
YKL104C	GFA1	-0.355631	0.000490031	0.0132354
YKL122C	SRP21	0.582033	0.000847941	0.0191146
YKL125W	RRN3	0.585489	0.000118771	0.00515641
YKL141W	SDH3	-0.301821	0.00122826	0.0249959
YKL146W	AVT3	-0.436783	8.42187e-05	0.00440719
YKL148C	SDH1	-0.822593	3.13436e-07	5.92595e-05
YKL156W	RPS27A	0.881862	0.000134545	0.0055533
YKL164C	PIR1	-0.752694	1.9713e-05	0.00152023
YKL172W	EBP2	0.592334	0.00186814	0.0328464
YKL182W	FAS1	0.351351	0.000196226	0.007188
YKL185W	ASH1	-1.06105	7.33834e-07	0.000113184
YKL187C	FAT3	-0.879821	0.000117456	0.00513739
YKL205W	LOS1	0.7529	9.39947e-05	0.00466867
YKL217W	JEN1	-0.890359	2.25715e-08	6.29961e-06
YKR024C	DBP7	1.08265	1.05309e-05	0.000995512
YKR043C	SHB17	0.424517	0.000913619	0.02018
YKR066C	CCP1	-0.586399	1.22086e-05	0.00105486
YKR067W	GPT2	-0.50536	3.91675e-05	0.00252265
YKR081C	RPF2	0.752743	0.000387188	0.0113183
YKR089C	TGL4	-0.34181	3.74921e-05	0.00249706
YKR094C	RPL40B	0.591929	0.00138953	0.0267808
YKR105C	VBA5	-0.501054	0.00321721	0.0464435
YLL001W	DNM1	-0.340375	0.000627199	0.0152532
YLL011W	SOF1	0.707121	0.000672946	0.0160985
YLL018C	DPS1	-0.249629	0.00312021	0.0458335
YLL029W	FRA1	-0.306553	0.00112893	0.0234067
YLL034C	RIX7	0.74021	0.000380898	0.0112183
YLL035W	GRC3	0.518044	0.00138103	0.0267808
YLL041C	SDH2	-0.367349	0.000976237	0.0209587
YLL064C	PAU18	1.19936	5.9394e-05	0.00341511
YLL067C	YLL067C	-0.77183	0.000407652	0.0116549
YLR003C	CMS1	0.556657	0.00139882	0.0267808
YLR009W	RLP24	0.674628	0.000792197	0.0182798
YLR049C	YLR049C	-0.650466	0.00050341	0.0134725
YLR056W	ERG3	0.374716	0.00141192	0.0267808
YLR057W	MNL2	0.362983	0.00141106	0.0267808
YLR068W	FYV7	1.10098	9.30254e-06	0.000908703
YLR079W	SIC1	-0.535118	0.00014095	0.00567124
YLR129W	DIP2	0.620545	0.000698027	0.0164621
YLR174W	IDP2	-0.713581	3.92082e-06	0.000478749
YLR185W	RPL37A	0.574077	0.00158966	0.0294843
YLR186W	EMG1	1.20706	4.06056e-07	6.84492e-05
YLR205C	HMX1	-0.532575	0.000698462	0.0164621
YLR222C	UTP13	0.48932	0.00325411	0.0468607
YLR223C	IFH1	1.06579	1.53307e-05	0.00124796
YLR243W	GPN3	0.58533	0.00161874	0.0298347
YLR244C	MAP1	0.364568	0.00359842	0.049977
YLR287C	YLR287C	0.435142	0.00215863	0.0368854
YLR301W	HRI1	0.350403	0.00318586	0.0462186
YLR325C	RPL38	0.515485	0.0013403	0.0261849
YLR330W	CHS5	-0.316638	0.00163008	0.029856
YLR333C	RPS25B	1.04053	1.16334e-09	5.49269e-07
YLR336C	SGD1	0.561761	0.000741044	0.0172065
YLR339C	YLR339C	-0.616109	0.000215396	0.00777069
YLR344W	RPL26A	0.465653	0.0012538	0.0253
YLR361C	DCR2	-0.431965	6.7558e-05	0.00370054
YLR367W	RPS22B	0.375473	0.00310915	0.0457858
YLR377C	FBP1	-0.516409	0.000625259	0.0152532
YLR397C	AFG2	0.603938	2.62258e-05	0.00183245
YLR406C	RPL31B	0.485191	0.00163619	0.0298746
YLR419W	YLR419W	0.92166	8.15245e-08	1.76969e-05
YLR430W	SEN1	0.438429	0.000327796	0.0102192
YLR435W	TSR2	0.832808	0.000234899	0.0080985
YLR438W	CAR2	-0.347782	0.00344835	0.0489333
YLR448W	RPL6B	0.776781	8.63377e-05	0.00443882
YLR451W	LEU3	0.367718	0.00232593	0.0385092
YLR466W	YRF1-4	-0.993877	9.64604e-10	5.13958e-07
YLR467W	YRF1-5	-0.564273	0.00224486	0.0375918
YML024W	RPS17A	0.482549	0.00236916	0.038994
YML028W	TSA1	-0.486781	0.000158822	0.00620572
YML042W	CAT2	-0.532072	7.33464e-05	0.00390803
YML043C	RRN11	0.47327	0.00356146	0.0498922
YML045W	YML045W	0.591511	0.00168655	0.030415
YML063W	RPS1B	0.439093	0.00263037	0.0415542
YML081W	TDA9	0.344755	0.00101607	0.0216552
YML118W	NGL3	-0.70384	0.00031668	0.00998147
YML120C	NDI1	-0.402039	0.00306859	0.0454167
YML125C	PGA3	0.642576	0.000271234	0.00903241
YML128C	MSC1	-0.308751	0.00170507	0.030561
YML130C	ERO1	0.583244	4.59945e-05	0.00289864
YMR014W	BUD22	0.590892	0.00150045	0.0280964
YMR031C	EIS1	-0.311364	0.00314456	0.0460757
YMR086W	SEG1	-0.390879	5.65966e-05	0.00337856
YMR093W	UTP15	1.00665	1.02859e-05	0.000988293
YMR104C	YPK2	-0.816239	3.40011e-09	1.2455e-06
YMR128W	ECM16	0.736255	0.000388155	0.0113183
YMR140W	SIP5	-0.323732	0.00292603	0.0444286
YMR185W	RTP1	0.537838	0.00012787	0.00539171
YMR194W	RPL36A	0.525932	0.00275421	0.0427049
YMR202W	ERG2	0.339915	0.00182824	0.0323725
YMR206W	YMR206W	-0.30022	0.0016937	0.0304503
YMR225C	MRPL44	0.563	0.00030904	0.00984394
YMR229C	RRP5	0.607265	0.00131277	0.0259062
YMR230W	RPS10B	0.451849	0.00315872	0.0461131
YMR232W	FUS2	0.538553	0.00162739	0.029856
YMR259C	TRM732	0.747001	1.13476e-05	0.00103547
YMR269W	TMA23	0.945764	1.84868e-05	0.00147252
YMR280C	CAT8	-0.389682	9.65763e-05	0.00470773
YMR303C	ADH2	-0.834889	5.99706e-05	0.00341511
YNL014W	HEF3	-0.45798	0.000316783	0.00998147
YNL030W	HHF2	-0.617021	0.000223059	0.00792333
YNL059C	ARP5	0.393737	0.000239365	0.00820422
YNL065W	AQR1	1.82075	3.5392e-10	2.5929e-07
YNL067W	RPL9B	0.631025	1.14837e-05	0.00103547
YNL075W	IMP4	0.821544	0.000153936	0.00605516
YNL078W	NIS1	-0.553195	2.21362e-05	0.00167495
YNL112W	DBP2	0.603648	0.00166896	0.0303781
YNL113W	RPC19	0.626837	0.00146455	0.0276004
YNL117W	MLS1	-0.968046	0.000103789	0.00484171
YNL123W	NMA111	0.7412	4.7541e-05	0.00296423
YNL132W	KRE33	0.867907	0.000187776	0.0070291
YNL144C	YNL144C	-0.355816	4.24928e-05	0.00270707
YNL162W	RPL42A	0.6586	0.000487221	0.0132204
YNL163C	RIA1	0.392051	0.00307805	0.0454419
YNL182C	IPI3	0.533433	0.00268802	0.0422373
YNL234W	YNL234W	0.40849	0.00359766	0.049977
YNL248C	RPA49	0.832377	0.000318467	0.00998147
YNL284C-B	YNL284C-B	-1.07855	5.31219e-15	1.03783e-11
YNL293W	MSB3	-0.374065	0.000535605	0.0139519
YNL294C	RIM21	-0.485781	0.000188886	0.0070291
YNL299W	TRF5	1.08985	5.48096e-06	0.000629881
YNL301C	RPL18B	0.535641	0.00116082	0.0237887
YNL308C	KRI1	0.785839	0.000228896	0.00798549
YNL313C	EMW1	0.470376	0.00276649	0.0427805
YNL327W	EGT2	-1.25143	5.68421e-10	3.70168e-07
YNL339C	YRF1-6	8.86597	1.27053e-08	3.7233e-06
YNR001C	CIT1	-0.407664	0.000952507	0.0206002
YNR002C	ATO2	-0.767373	1.8843e-05	0.00147252
YNR038W	DBP6	0.551624	0.000437782	0.0122183
YNR045W	PET494	-0.63641	4.06526e-07	6.84492e-05
YNR053C	NOG2	0.63784	0.00106532	0.0223793
YNR054C	ESF2	0.731805	0.000415766	0.0116978
YNR060W	FRE4	0.855674	9.48741e-05	0.00467275
YNR071C	YNR071C	0.538178	0.00281269	0.0431549
YNR073C	YNR073C	0.438477	0.00261835	0.041476
YNR076W	PAU6	-0.261484	0.00107126	0.0224237
YOL010W	RCL1	0.55932	0.000698992	0.0164621
YOL011W	PLB3	-0.277677	0.00261186	0.041476
YOL041C	NOP12	1.00183	2.33642e-05	0.00172776
YOL045W	PSK2	0.371317	0.00197154	0.0342885
YOL060C	MAM3	-0.402748	0.000145245	0.00579102
YOL070C	NBA1	-0.320646	0.00342911	0.0487816
YOL076W	MDM20	0.555525	0.000622388	0.0152532
YOL080C	REX4	0.678468	0.000938143	0.0203647
YOL091W	SPO21	0.844737	0.000111935	0.00509528
YOL121C	RPS19A	0.94145	3.48339e-05	0.00234668
YOL136C	PFK27	2.34923	1.89983e-14	2.78373e-11
YOR004W	UTP23	0.593062	0.00187181	0.0328464
YOR008C	SLG1	-0.268307	0.00287672	0.0438649
YOR047C	STD1	1.04281	3.43899e-07	6.29872e-05
YOR062C	YOR062C	1.05125	1.21831e-09	5.49269e-07
YOR065W	CYT1	-0.560372	6.91182e-06	0.000736548
YOR070C	GYP1	-0.284515	0.00218668	0.0370797
YOR116C	RPO31	0.489163	0.000165986	0.0064003
YOR234C	RPL33B	0.884228	0.000103599	0.00484171
YOR242C	SSP2	0.773455	0.000520963	0.0138385
YOR253W	NAT5	0.545457	0.000585692	0.0147963
YOR254C	SEC63	0.322681	0.00334544	0.0477071
YOR264W	DSE3	-1.06951	4.47286e-07	7.28206e-05
YOR276W	CAF20	0.618135	1.9993e-07	3.90597e-05
YOR287C	RRP36	1.12487	2.50086e-05	0.00178751
YOR293W	RPS10A	0.603225	0.000232988	0.00808013
YOR294W	RRS1	1.16237	8.11768e-08	1.76969e-05
YOR309C	YOR309C	0.503139	0.00329926	0.0471633
YOR310C	NOP58	0.739798	0.000604121	0.0150032
YOR327C	SNC2	-0.349714	0.00269657	0.0422583
YOR347C	PYK2	-0.572961	2.64057e-05	0.00183245
YOR359W	VTS1	0.73412	0.000582619	0.0147824
YOR393W	ERR1	-1.34312	5.06901e-09	1.65053e-06
YPL012W	RRP12	0.783411	0.000397037	0.01152
YPL026C	SKS1	0.42224	0.000699378	0.0164621
YPL030W	TRM44	0.544694	0.0014003	0.0267808
YPL068C	YPL068C	0.731372	0.000529315	0.0138731
YPL079W	RPL21B	0.974671	6.37859e-06	0.000692314
YPL081W	RPS9A	0.870916	1.16997e-06	0.00015947
YPL119C	DBP1	-0.389046	0.000496266	0.0133423
YPL143W	RPL33A	0.490545	0.00220163	0.0370797
YPL147W	PXA1	-0.35809	0.000828608	0.0187509
YPL156C	PRM4	-0.469606	0.000259167	0.00872975
YPL158C	AIM44	-0.833379	1.36074e-05	0.00113932
YPL164C	MLH3	-0.344594	0.000414911	0.0116978
YPL165C	SET6	-0.335527	0.00357528	0.0498922
YPL183C	RTT10	0.871442	7.00195e-05	0.00378898
YPL211W	NIP7	0.788097	0.00047283	0.0129498
YPL212C	PUS1	0.745602	0.000356363	0.0106563
YPL217C	BMS1	0.459279	0.0027229	0.0423313
YPL245W	YPL245W	0.679888	0.00018949	0.0070291
YPL262W	FUM1	-0.355549	0.000336092	0.0103242
YPR001W	CIT3	-0.939587	9.60977e-10	5.13958e-07
YPR002W	PDH1	-0.970545	1.48889e-13	1.74528e-10
YPR006C	ICL2	-0.828696	2.16521e-09	8.4602e-07
YPR007C	REC8	-0.749365	0.000338208	0.0103242
YPR026W	ATH1	-0.348475	5.70683e-05	0.00337856
YPR048W	TAH18	0.649691	0.000116017	0.00511261
YPR051W	MAK3	0.685635	8.53948e-05	0.00442919
YPR118W	MRI1	0.772806	3.80171e-05	0.00250357
YPR137W	RRP9	1.00917	7.92512e-06	0.000814897
YPR183W	DPM1	-0.393747	0.000115628	0.00511261
YPR186C	PZF1	0.569928	0.000619536	0.0152532
YPR190C	RPC82	0.569719	0.000912082	0.02018
YPR191W	QCR2	-0.487236	7.86072e-06	0.000814897

## Sheet: MUT.v.REF_etoh_tra
Gene stable ID	Gene name	l2fc	p	FDR
YDR210W-B	YDR210W-B	-0.786356	5.59814e-05	0.0412334
YDR342C	HXT7	-1.6641	9.06784e-12	2.00369e-08
YEL070W	DSF1	1.65462	7.96939e-09	1.05658e-05
YGR067C	YGR067C	-13.4157	3.54456e-21	1.17484e-17
YKL072W	STB6	0.470807	2.95805e-05	0.0245112
YNL284C-B	YNL284C-B	-1.76247	1.17793e-33	7.8085e-30
YNR073C	YNR073C	1.60251	1.66238e-09	2.75498e-06
YOR248W	YOR248W	-6.90973	4.06842e-07	0.000392602
YPR113W	PIS1	0.772013	4.14574e-07	0.000392602

## Sheet: etoh.v.gluc_REF_tra
Gene stable ID	Gene name	l2fc	p	FDR
15S_rRNA	#N/A	3.78329	1.2294e-09	8.50232e-09
21S_rRNA	#N/A	1.87653	1.00241e-07	5.44828e-07
ICR1	ICR1	-2.10017	9.37351e-18	1.54861e-16
LSR1	LSR1	3.82666	1.71263e-11	1.46112e-10
NME1	NME1	2.73126	7.51787e-05	0.000257679
Q0045	COX1	2.07082	1.35836e-06	6.26047e-06
Q0050	AI1	1.15264	0.00264544	0.00665624
Q0055	AI2	0.986041	0.0108247	0.023383
Q0065	AI4	1.6844	0.000257807	0.000800202
Q0085	ATP6	1.75106	0.00464362	0.0110558
Q0120	BI4	1.50026	0.0109042	0.0235221
Q0130	OLI1	2.46269	6.79543e-10	4.8611e-09
Q0140	VAR1	3.30211	6.68771e-08	3.69273e-07
Q0160	SCEI	1.53532	8.55105e-06	3.45863e-05
Q0250	COX2	1.3879	0.0150985	0.0315141
Q0275	COX3	1.3416	0.0155472	0.032321
RDN18-1	RDN18-1	1.40187	4.5847e-05	0.000163328
RDN18-2	RDN18-2	1.33003	9.66226e-05	0.000326167
RDN37-1	RDN37-1	1.44788	0.00310599	0.00767889
RDN58-1	RDN58-1	2.17979	0.000110582	0.000369691
RDN58-2	RDN58-2	2.2161	9.12681e-05	0.000309598
RPR1	RPR1	2.94187	1.68898e-08	1.01322e-07
SCR1	SCR1	2.08457	1.5176e-05	5.86837e-05
snR14	snR14	4.62507	7.24905e-06	2.96855e-05
snR17a	snR17a	2.24168	0.000286773	0.000881346
snR19	snR19	3.31809	1.89179e-05	7.16883e-05
snR190	snR190	3.3436	0.000100817	0.000339408
snR3	snR3	2.93522	0.000245836	0.000765326
snR35	snR35	2.32041	0.000794301	0.00224149
snR37	snR37	1.52766	0.00728168	0.0164637
snR4	snR4	1.91059	0.00118739	0.00321424
snR42	snR42	1.62324	0.00246707	0.00623506
snR45	snR45	3.16512	0.000142002	0.000465269
snR7-L	snR7-L	1.93465	0.00231835	0.0058974
snR7-S	snR7-S	1.60887	0.00470533	0.0111687
SRG1	SRG1	1.41426	0.000143781	0.000470851
YAL001C	TFC3	-0.9596	4.00071e-11	3.25742e-10
YAL002W	VPS8	-0.348806	0.00526615	0.012345
YAL003W	EFB1	1.1109	5.53023e-10	3.97884e-09
YAL005C	SSA1	-0.923459	0.0017221	0.00448665
YAL007C	ERP2	-0.89985	4.56884e-05	0.000162856
YAL011W	SWC3	0.828385	2.50423e-05	9.33162e-05
YAL012W	CYS3	0.795206	0.00890542	0.0196378
YAL013W	DEP1	-0.917824	7.19019e-14	8.179e-13
YAL016W	TPD3	-0.846288	6.45746e-07	3.14097e-06
YAL017W	PSK1	-1.27409	2.02789e-09	1.36614e-08
YAL019W	FUN30	1.58096	1.37028e-12	1.35616e-11
YAL021C	CCR4	-0.712938	3.07631e-05	0.000112936
YAL022C	FUN26	-0.910908	8.33633e-09	5.1853e-08
YAL023C	PMT2	-1.37268	1.40762e-15	1.88236e-14
YAL025C	MAK16	2.56363	1.124e-12	1.13582e-11
YAL029C	MYO4	0.481191	0.000434542	0.00129225
YAL031C	GIP4	-1.11263	2.31718e-17	3.69153e-16
YAL032C	PRP45	-0.453533	0.00281715	0.00704569
YAL034C	FUN19	-0.945328	4.54502e-09	2.94742e-08
YAL034W-A	MTW1	-0.96577	0.00101656	0.00279788
YAL035W	FUN12	0.895339	0.000140647	0.000461312
YAL036C	RBG1	1.41475	1.05201e-10	8.22255e-10
YAL037C-B	YAL037C-B	-1.18551	0.0107752	0.0233003
YAL040C	CLN3	0.443007	0.000679616	0.00194956
YAL041W	CDC24	0.534354	5.04408e-05	0.000178512
YAL043C	PTA1	-0.508611	0.00116788	0.00316828
YAL044W-A	YAL044W-A	0.400508	0.0157434	0.0326636
YAL051W	OAF1	0.391663	0.0141554	0.0297946
YAL054C	ACS1	-2.93094	1.89039e-133	2.36109e-130
YAL055W	PEX22	-0.504056	0.00103861	0.00285123
YAL056W	GPB2	-0.342188	0.00523175	0.0122828
YAL059W	ECM1	1.40634	0.000230995	0.000724179
YAL060W	BDH1	-1.4374	1.70376e-24	4.94884e-23
YAL061W	BDH2	-0.992236	6.57963e-09	4.18856e-08
YAL062W	GDH3	2.5555	1.57862e-19	2.9605e-18
YAL067C	SEO1	1.34328	0.0016777	0.00438379
YAR002C-A	ERP1	-0.684256	0.00121917	0.0032917
YAR003W	SWD1	-0.455202	0.00810282	0.0180786
YAR007C	RFA1	-1.18108	1.26352e-08	7.70527e-08
YAR014C	BUD14	-1.05115	2.30186e-05	8.63889e-05
YAR018C	KIN3	-1.4587	4.26807e-07	2.12553e-06
YAR019C	CDC15	-0.795017	4.90479e-07	2.42329e-06
YAR023C	YAR023C	-0.699257	0.00347004	0.00848899
YAR035W	YAT1	-2.18213	4.38525e-29	1.81363e-27
YAR042W	SWH1	-1.19145	1.93786e-23	5.19396e-22
YAR050W	FLO1	-0.672826	0.0221625	0.0442896
YAR071W	PHO11	-0.8395	0.00137207	0.00366335
YBL002W	HTB2	-2.3731	2.2746e-22	5.5272e-21
YBL003C	HTA2	-3.39667	8.08939e-39	5.31771e-37
YBL004W	UTP20	0.953242	0.00106158	0.00290644
YBL005W	PDR3	0.68023	1.28226e-05	5.03946e-05
YBL005W-B	YBL005W-B	-0.478602	5.05239e-06	2.12903e-05
YBL007C	SLA1	-0.585057	2.35077e-05	8.79755e-05
YBL008W	HIR1	0.723594	2.84282e-06	1.23545e-05
YBL010C	YBL010C	-0.631571	0.00976843	0.0213151
YBL011W	SCT1	-0.336534	0.00954225	0.0208873
YBL014C	RRN6	1.2553	1.35093e-13	1.49584e-12
YBL016W	FUS3	-0.790265	0.000428309	0.00127553
YBL018C	POP8	0.692102	0.00681015	0.0155436
YBL020W	RFT1	0.499161	0.00748376	0.016854
YBL021C	HAP3	0.768399	0.00235523	0.00598146
YBL024W	NCL1	1.71775	2.11649e-07	1.10054e-06
YBL026W	LSM2	-0.498048	0.0222873	0.0445104
YBL028C	YBL028C	1.79298	1.83789e-05	6.99857e-05
YBL029W	YBL029W	0.638693	0.00813323	0.0181271
YBL030C	PET9	1.05072	5.18319e-14	5.99426e-13
YBL035C	POL12	0.857486	0.000179023	0.000574805
YBL036C	YBL036C	1.14185	2.92025e-12	2.78002e-11
YBL037W	APL3	-0.533443	0.000137822	0.000453237
YBL039C	URA7	2.88712	4.56243e-22	1.06315e-20
YBL040C	ERD2	-0.885857	3.61421e-06	1.547e-05
YBL042C	FUI1	2.96039	1.12724e-29	4.72455e-28
YBL043W	ECM13	1.95782	1.86537e-08	1.10839e-07
YBL045C	COR1	0.422572	0.000688823	0.00197054
YBL046W	PSY4	-0.962957	4.03038e-12	3.73438e-11
YBL047C	EDE1	-0.985235	5.56465e-09	3.56423e-08
YBL051C	PIN4	0.592303	5.62842e-05	0.00019758
YBL054W	TOD6	2.29812	2.89035e-12	2.75576e-11
YBL056W	PTC3	-0.757495	1.65897e-06	7.52381e-06
YBL060W	YEL1	-0.454864	0.001847	0.00478015
YBL061C	SKT5	-1.24438	2.93745e-09	1.93915e-08
YBL063W	KIP1	-0.908484	8.43097e-06	3.41449e-05
YBL064C	PRX1	-0.514748	0.00481655	0.0114153
YBL066C	SEF1	0.949238	3.34408e-08	1.90025e-07
YBL069W	AST1	1.23232	9.49652e-06	3.81633e-05
YBL071W-A	KTI11	2.00986	5.46339e-06	2.27915e-05
YBL075C	SSA3	1.76215	3.52292e-36	2.0953e-34
YBL076C	ILS1	0.602316	0.00884119	0.0195238
YBL080C	PET112	-1.27474	1.18498e-07	6.36849e-07
YBL082C	ALG3	-1.24558	2.45648e-13	2.6404e-12
YBL083C	YBL083C	-2.14409	3.77687e-06	1.6111e-05
YBL086C	YBL086C	-1.26682	2.58713e-14	3.08332e-13
YBL087C	RPL23A	1.26945	6.99135e-08	3.85018e-07
YBL089W	AVT5	-0.474694	0.0124678	0.0265105
YBL090W	MRP21	-0.704706	1.15515e-05	4.55712e-05
YBL093C	ROX3	2.01609	2.60065e-17	4.1221e-16
YBL095W	YBL095W	-1.09765	4.7585e-12	4.33822e-11
YBL099W	ATP1	0.839944	2.19191e-15	2.8697e-14
YBL100W-B	YBL100W-B	0.412507	0.00383916	0.00931451
YBL103C	RTG3	0.420526	0.00930479	0.0204391
YBL104C	SEA4	0.656409	1.35925e-05	5.2987e-05
YBL105C	PKC1	-0.507355	1.6442e-06	7.46764e-06
YBL107C	MIX23	0.539268	0.00822198	0.0182987
YBR001C	NTH2	-1.74282	3.37485e-26	1.11513e-24
YBR002C	RER2	0.656175	0.00030918	0.000941869
YBR003W	COQ1	-1.59893	2.17851e-31	1.01528e-29
YBR004C	GPI18	2.51102	1.26599e-25	4.01324e-24
YBR005W	RCR1	1.71747	2.04731e-06	9.15863e-06
YBR006W	UGA2	0.404171	0.00054109	0.00157534
YBR007C	DSF2	-0.454059	0.0104602	0.0226504
YBR009C	HHF1	-2.11823	1.04513e-33	5.26356e-32
YBR010W	HHT1	-0.937036	0.000395966	0.00118657
YBR012W-A	YBR012W-A	0.741808	0.0238947	0.0473272
YBR014C	GRX7	-1.25767	3.62106e-20	7.17889e-19
YBR015C	MNN2	-0.559912	8.28978e-06	3.35949e-05
YBR019C	GAL10	1.52632	0.00760725	0.0170644
YBR021W	FUR4	3.14263	2.02012e-45	1.72817e-43
YBR023C	CHS3	-0.84674	1.15935e-07	6.24151e-07
YBR024W	SCO2	-0.592875	0.00689069	0.0156881
YBR026C	ETR1	-0.802695	0.00016117	0.000521507
YBR029C	CDS1	0.62442	0.00567082	0.0131946
YBR031W	RPL4A	-0.806022	0.000305394	0.000931243
YBR033W	EDS1	-0.84478	8.33623e-05	0.000283704
YBR034C	HMT1	2.6502	1.29742e-17	2.12661e-16
YBR035C	PDX3	-0.742268	1.87033e-09	1.26683e-08
YBR037C	SCO1	-1.1116	1.30983e-06	6.06368e-06
YBR038W	CHS2	-1.68881	3.08455e-13	3.2816e-12
YBR039W	ATP3	1.35825	3.33311e-22	7.94477e-21
YBR041W	FAT1	-0.404039	0.00249662	0.00630719
YBR042C	CST26	0.713979	0.000380101	0.00114286
YBR043C	QDR3	0.596017	2.27149e-05	8.53002e-05
YBR046C	ZTA1	-0.920491	3.49745e-12	3.2746e-11
YBR050C	REG2	-0.963255	5.30892e-06	2.22064e-05
YBR051W	YBR051W	-3.02587	0.000209728	0.000662495
YBR052C	RFS1	-1.38473	2.71586e-07	1.3868e-06
YBR053C	YBR053C	-1.01471	0.000122936	0.000408371
YBR054W	YRO2	1.78541	2.16157e-12	2.0864e-11
YBR055C	PRP6	0.627815	0.000418458	0.00124977
YBR056W-A	YBR056W-A	5.79664	4.34481e-23	1.12121e-21
YBR057C	MUM2	-1.0762	1.6971e-06	7.68555e-06
YBR059C	AKL1	-0.603523	0.00365349	0.00888822
YBR061C	TRM7	1.63166	1.80634e-06	8.1566e-06
YBR063C	YBR063C	0.541909	2.87223e-05	0.000105886
YBR065C	ECM2	1.03085	1.94697e-09	1.31732e-08
YBR066C	NRG2	1.56177	1.13229e-07	6.10637e-07
YBR068C	BAP2	-1.04824	1.34961e-19	2.56179e-18
YBR071W	YBR071W	1.82476	2.19145e-06	9.72678e-06
YBR072W	HSP26	3.80367	2.88099e-34	1.51192e-32
YBR078W	ECM33	1.58692	1.90822e-11	1.62133e-10
YBR082C	UBC4	0.388882	0.0036438	0.00886809
YBR083W	TEC1	-2.96071	1.5217e-73	3.95959e-71
YBR085C-A	YBR085C-A	1.81201	5.91495e-13	6.14623e-12
YBR085W	AAC3	1.38181	0.0108099	0.0233672
YBR086C	IST2	-1.58288	3.3826e-53	3.70603e-51
YBR087W	RFC5	-0.749193	0.000740892	0.00210312
YBR090C	YBR090C	0.906137	0.0104028	0.0225732
YBR093C	PHO5	-1.04477	0.000112959	0.000377436
YBR094W	PBY1	-0.426164	0.0212515	0.0426601
YBR095C	RXT2	-0.298743	0.0238434	0.0472405
YBR101C	FES1	0.791305	0.00314863	0.00777817
YBR103W	SIF2	-1.07909	1.81053e-15	2.3955e-14
YBR104W	YMC2	2.13915	2.0127e-10	1.50711e-09
YBR105C	VID24	2.36753	1.36466e-26	4.55739e-25
YBR106W	PHO88	2.07185	2.68398e-16	3.94387e-15
YBR107C	IML3	-0.850349	0.000228327	0.000716173
YBR109C	CMD1	0.423543	0.00634161	0.0145922
YBR111C	YSA1	-0.579488	1.87723e-05	7.13097e-05
YBR114W	RAD16	1.73132	7.71449e-32	3.73465e-30
YBR115C	LYS2	0.844505	0.00468751	0.0111348
YBR116C	YBR116C	-1.83223	3.15188e-25	9.69631e-24
YBR117C	TKL2	-2.15062	2.37127e-26	7.87691e-25
YBR118W	TEF2	-0.376205	0.00361978	0.00881307
YBR119W	MUD1	-0.956906	2.91564e-08	1.66895e-07
YBR120C	CBP6	-1.14014	3.20073e-07	1.62113e-06
YBR121C	GRS1	0.890513	7.22617e-05	0.000248524
YBR123C	TFC1	-0.602465	5.95695e-05	0.000207596
YBR125C	PTC4	-0.917165	1.62736e-06	7.40194e-06
YBR126C	TPS1	-2.49153	1.75298e-14	2.1257e-13
YBR126W-A	YBR126W-A	-1.52545	3.49052e-05	0.000127104
YBR126W-B	YBR126W-B	-1.15667	0.00494569	0.0116859
YBR127C	VMA2	-0.25368	0.0251847	0.0494898
YBR128C	ATG14	-1.63976	2.18928e-11	1.84259e-10
YBR131W	CCZ1	1.24403	1.59266e-10	1.21295e-09
YBR132C	AGP2	-2.44881	2.26641e-34	1.20972e-32
YBR137W	YBR137W	-1.24778	4.27321e-06	1.81292e-05
YBR138C	YBR138C	-2.08981	1.11166e-15	1.50266e-14
YBR139W	YBR139W	-2.68884	8.09492e-21	1.67949e-19
YBR141C	BMT2	2.78851	1.01137e-11	8.92092e-11
YBR142W	MAK5	1.8282	3.58881e-07	1.80743e-06
YBR146W	MRPS9	-0.524063	0.000232969	0.000730001
YBR147W	RTC2	-0.682627	0.019755	0.0399644
YBR148W	YSW1	1.00152	3.4966e-05	0.000127251
YBR149W	ARA1	-0.790239	0.00633046	0.014572
YBR151W	APD1	-0.979289	1.95165e-07	1.01992e-06
YBR152W	SPP381	0.785952	0.00029171	0.000895197
YBR153W	RIB7	0.403437	0.0180952	0.0369658
YBR154C	RPB5	0.744223	0.00760472	0.0170644
YBR155W	CNS1	3.14492	4.59462e-21	9.82652e-20
YBR156C	SLI15	-1.70177	1.27645e-10	9.85346e-10
YBR157C	ICS2	1.03574	1.99478e-12	1.93738e-11
YBR158W	AMN1	-1.17101	2.21128e-10	1.64594e-09
YBR159W	IFA38	-0.709444	1.30943e-05	5.12369e-05
YBR160W	CDC28	-1.69841	8.21429e-22	1.8722e-20
YBR161W	CSH1	-0.613947	0.00318657	0.00786254
YBR162W-A	YSY6	1.16191	2.06471e-05	7.78162e-05
YBR163W	EXO5	0.981976	1.85583e-08	1.10483e-07
YBR166C	TYR1	0.842049	2.19119e-06	9.72678e-06
YBR168W	PEX32	-1.04104	3.98865e-08	2.24406e-07
YBR172C	SMY2	0.718804	0.012159	0.0259423
YBR175W	SWD3	0.993283	0.000138653	0.000455731
YBR176W	ECM31	-0.525639	0.00516531	0.0121314
YBR177C	EHT1	-1.59604	1.39567e-34	7.51373e-33
YBR181C	RPS6B	0.757262	0.00109253	0.00297941
YBR182C	SMP1	3.71354	3.30812e-22	7.91542e-21
YBR183W	YPC1	-1.42202	3.07324e-14	3.6212e-13
YBR187W	GDT1	0.792604	6.95714e-05	0.000240173
YBR194W	AIM4	-1.00598	0.00128526	0.00345522
YBR195C	MSI1	1.45038	3.729e-09	2.43594e-08
YBR196C	PGI1	0.381507	0.0251218	0.0493817
YBR201C-A	YBR201C-A	1.41248	0.000851438	0.00238548
YBR201W	DER1	-0.683836	0.00598068	0.0138485
YBR204C	LDH1	-0.697598	0.00133281	0.00356922
YBR205W	KTR3	-0.646152	5.2641e-05	0.000185941
YBR206W	YBR206W	-1.20522	0.000171497	0.00055263
YBR208C	DUR1,2	1.11824	1.39009e-11	1.19739e-10
YBR211C	AME1	-0.48862	0.00670881	0.015354
YBR212W	NGR1	-1.00445	1.34558e-07	7.18217e-07
YBR213W	MET8	0.858867	0.000692712	0.00197986
YBR216C	YBP1	-0.774153	5.18389e-07	2.55109e-06
YBR220C	YBR220C	-0.582046	0.00189149	0.00488518
YBR222C	PCS60	1.03066	4.29224e-16	6.06449e-15
YBR225W	YBR225W	-0.733996	3.88083e-09	2.52983e-08
YBR227C	MCX1	0.635099	1.52572e-05	5.89216e-05
YBR230C	OM14	-1.16928	3.58451e-16	5.16018e-15
YBR230W-A	YBR230W-A	1.87078	6.18207e-08	3.42261e-07
YBR233W	PBP2	-0.436027	0.0218722	0.0437515
YBR234C	ARC40	-0.859709	0.000278849	0.000860025
YBR236C	ABD1	-0.383763	0.0119417	0.02554
YBR238C	YBR238C	2.95223	3.69277e-15	4.77461e-14
YBR240C	THI2	1.25654	2.90774e-06	1.26103e-05
YBR241C	YBR241C	-1.35044	2.25972e-08	1.32135e-07
YBR242W	YBR242W	1.86183	3.1647e-16	4.60689e-15
YBR243C	ALG7	-1.72735	7.30314e-21	1.53047e-19
YBR244W	GPX2	-1.17613	7.33604e-09	4.62296e-08
YBR247C	ENP1	3.25605	4.80771e-24	1.37725e-22
YBR248C	HIS7	2.48405	2.442e-08	1.41863e-07
YBR249C	ARO4	0.73889	0.0103305	0.0224473
YBR250W	SPO23	0.949144	0.00800463	0.0178817
YBR251W	MRPS5	-0.595965	0.000254942	0.000792097
YBR252W	DUT1	0.644049	0.00465496	0.0110744
YBR254C	TRS20	0.806805	0.00545071	0.0127442
YBR255C-A	YBR255C-A	0.484317	0.0148779	0.0311264
YBR257W	POP4	1.10277	9.71386e-06	3.89866e-05
YBR261C	TAE1	0.866452	2.26401e-06	1.00275e-05
YBR262C	MIC12	0.56567	0.00385542	0.00934308
YBR263W	SHM1	0.472601	3.98092e-05	0.000143125
YBR264C	YPT10	-0.522651	0.00860488	0.0190491
YBR267W	REI1	2.74884	7.5063e-22	1.7171e-20
YBR268W	MRPL37	-0.545179	0.00123967	0.00334273
YBR271W	EFM2	1.82342	2.10103e-11	1.7707e-10
YBR272C	HSM3	-1.02352	1.63745e-07	8.66598e-07
YBR275C	RIF1	0.42422	0.0196818	0.039842
YBR276C	PPS1	-0.541923	7.18053e-05	0.000247338
YBR279W	PAF1	-0.540008	0.00117419	0.00318265
YBR280C	SAF1	-1.2273	1.23747e-05	4.86958e-05
YBR284W	YBR284W	2.86265	5.54977e-14	6.37102e-13
YBR285W	YBR285W	-2.34388	1.23576e-11	1.07633e-10
YBR286W	APE3	-1.56833	1.30807e-14	1.59861e-13
YBR293W	VBA2	0.434531	0.0226283	0.0451049
YBR294W	SUL1	2.37914	6.60286e-07	3.20644e-06
YBR296C	PHO89	3.53151	1.23335e-72	2.75082e-70
YBR298C	MAL31	-2.25785	7.00308e-84	2.42968e-81
YBR299W	MAL32	-1.44511	4.96773e-07	2.45245e-06
YCL002C	YCL002C	0.984679	0.00010788	0.000361627
YCL004W	PGS1	-0.437439	0.0108551	0.0234405
YCL005W	LDB16	-0.600955	0.000928674	0.00258218
YCL009C	ILV6	1.04477	1.49146e-10	1.14144e-09
YCL010C	SGF29	-0.880378	9.43764e-10	6.59262e-09
YCL011C	GBP2	-0.57903	1.67107e-07	8.80663e-07
YCL016C	DCC1	-0.544806	0.00095042	0.00263443
YCL019W	YCL019W	-0.66946	0.0240382	0.0475469
YCL021W-A	YCL021W-A	-0.658603	0.00696236	0.0158166
YCL026C-B	HBN1	-1.04878	0.000537452	0.00156548
YCL027W	FUS1	-1.66739	2.14468e-08	1.26116e-07
YCL028W	RNQ1	-0.522149	2.26767e-05	8.52083e-05
YCL029C	BIK1	0.410324	0.0177771	0.0363875
YCL030C	HIS4	1.64848	6.7172e-06	2.76343e-05
YCL032W	STE50	-0.578831	0.00217664	0.00556516
YCL034W	LSB5	-1.18029	2.06677e-08	1.21994e-07
YCL036W	GFD2	1.2169	1.61037e-05	6.1926e-05
YCL037C	SRO9	2.31338	1.86436e-10	1.40615e-09
YCL038C	ATG22	-0.879924	4.20286e-06	1.7855e-05
YCL040W	GLK1	-1.86645	1.2961e-16	1.98386e-15
YCL041C	YCL041C	0.885925	0.00559723	0.0130477
YCL047C	POF1	-1.50536	7.89363e-15	9.80035e-14
YCL048W	SPS22	1.02583	0.0186686	0.0379509
YCL048W-A	YCL048W-A	-0.869682	0.0238205	0.0472154
YCL049C	YCL049C	-0.771843	0.00344146	0.0084249
YCL051W	LRE1	-0.572156	0.000558116	0.00162264
YCL052C	PBN1	-0.942028	5.21567e-08	2.90561e-07
YCL054W	SPB1	3.20833	2.90621e-21	6.36817e-20
YCL055W	KAR4	-1.383	4.92618e-10	3.56064e-09
YCL057C-A	MIC10	1.12471	1.84994e-15	2.44247e-14
YCL058W-A	ADF1	2.27745	8.56454e-09	5.31138e-08
YCL059C	KRR1	0.694452	0.0157175	0.0326284
YCL063W	VAC17	-1.27549	0.000190515	0.00060867
YCL067C	HMLALPHA2	0.519358	0.0211837	0.0425514
YCR002C	CDC10	-0.830857	1.7984e-07	9.42199e-07
YCR004C	YCP4	-1.56385	3.00445e-12	2.84716e-11
YCR005C	CIT2	-1.88009	1.33314e-28	5.26929e-27
YCR007C	YCR007C	4.21902	6.99183e-20	1.35602e-18
YCR008W	SAT4	0.353323	0.00450512	0.0107589
YCR010C	ADY2	-3.79662	4.28731e-40	2.97492e-38
YCR011C	ADP1	-1.61913	1.36334e-42	1.07773e-40
YCR016W	YCR016W	1.09024	0.000476072	0.00140571
YCR017C	CWH43	-0.488719	0.000350653	0.00105942
YCR018C	SRD1	-0.913663	2.07874e-05	7.82976e-05
YCR020C	PET18	1.48307	5.13259e-11	4.13055e-10
YCR020C-A	MAK31	2.00178	8.22195e-07	3.91955e-06
YCR020W-B	HTL1	1.21981	0.00161147	0.00423732
YCR021C	HSP30	2.97984	2.18551e-24	6.31876e-23
YCR023C	YCR023C	-1.0312	1.93692e-10	1.45736e-09
YCR024C	SLM5	-1.27232	9.29981e-13	9.45885e-12
YCR024C-B	YCR024C-B	1.14226	0.000179926	0.000577408
YCR026C	NPP1	-0.417978	0.00334538	0.00822516
YCR030C	SYP1	-1.36663	1.16666e-14	1.4314e-13
YCR035C	RRP43	0.756069	0.000157087	0.000509351
YCR036W	RBK1	-0.715917	2.00683e-05	7.56802e-05
YCR039C	MATALPHA2	0.52152	0.0219531	0.0438992
YCR044C	PER1	-1.15303	3.61914e-08	2.05095e-07
YCR047C	BUD23	0.734299	0.00119782	0.00324106
YCR048W	ARE1	1.91333	2.48039e-22	6.00389e-21
YCR053W	THR4	1.67401	4.3501e-09	2.82395e-08
YCR054C	CTR86	0.715529	0.000817952	0.00229681
YCR057C	PWP2	1.7797	1.74116e-09	1.18062e-08
YCR059C	YIH1	0.707303	3.45538e-05	0.000125971
YCR061W	YCR061W	-1.16701	5.39365e-09	3.46536e-08
YCR063W	BUD31	1.16768	0.00486982	0.0115209
YCR065W	HCM1	1.06237	0.000109282	0.00036613
YCR067C	SED4	-0.30061	0.0246345	0.0485767
YCR072C	RSA4	3.08959	1.25342e-19	2.38646e-18
YCR073C	SSK22	-0.595493	0.00587583	0.013631
YCR073W-A	SOL2	-0.993948	1.235e-06	5.73853e-06
YCR075C	ERS1	-1.96336	5.46787e-18	9.20401e-17
YCR077C	PAT1	-0.341372	0.0171898	0.0353126
YCR079W	PTC6	-0.68947	0.00442106	0.0105784
YCR082W	AHC2	0.73236	2.63509e-06	1.15401e-05
YCR083W	TRX3	0.83319	7.56467e-06	3.08969e-05
YCR086W	CSM1	-1.03748	0.00010745	0.000360379
YCR088W	ABP1	-0.788032	0.00296244	0.00737069
YCR089W	FIG2	-1.04655	1.1811e-11	1.0345e-10
YCR091W	KIN82	-2.11737	6.21908e-18	1.04124e-16
YCR092C	MSH3	0.641689	0.000366748	0.00110431
YCR093W	CDC39	-0.272628	0.0183999	0.0375269
YCR098C	GIT1	-0.811383	0.0194203	0.0393893
YCR099C	YCR099C	-1.11315	0.00900374	0.0198476
YCR100C	YCR100C	-1.705	4.31216e-06	1.82696e-05
YCR101C	YCR101C	-1.85357	3.21727e-06	1.38374e-05
YCR107W	AAD3	-0.428094	0.011749	0.0251621
YDL002C	NHP10	-0.644403	0.000730246	0.00207479
YDL004W	ATP16	1.04232	6.38955e-15	8.0449e-14
YDL005C	MED2	-0.733647	1.88102e-06	8.48503e-06
YDL006W	PTC1	-0.907084	1.1707e-10	9.09333e-10
YDL010W	GRX6	2.27936	3.0653e-12	2.90043e-11
YDL012C	YDL012C	2.93957	5.12232e-13	5.37629e-12
YDL013W	SLX5	0.753089	4.13791e-07	2.06235e-06
YDL014W	NOP1	2.45545	5.22639e-13	5.46714e-12
YDL017W	CDC7	-0.63446	0.00316553	0.00781373
YDL018C	ERP3	-2.48275	5.09445e-15	6.46643e-14
YDL019C	OSH2	-1.84004	2.83727e-14	3.3622e-13
YDL020C	RPN4	0.375523	0.000198344	0.000631645
YDL021W	GPM2	-2.12476	3.92815e-16	5.63938e-15
YDL025C	RTK1	-0.689563	0.000857161	0.00239936
YDL027C	YDL027C	-0.831769	8.76074e-06	3.53886e-05
YDL028C	MPS1	-0.399659	0.00524784	0.0123113
YDL029W	ARP2	-0.610108	0.00652218	0.0149691
YDL030W	PRP9	0.699608	5.87505e-05	0.000205314
YDL031W	DBP10	2.62571	5.39295e-19	9.7338e-18
YDL037C	BSC1	4.16008	3.26718e-16	4.73401e-15
YDL039C	PRM7	3.88656	1.32173e-21	2.9585e-20
YDL040C	NAT1	-0.788066	4.32271e-06	1.83019e-05
YDL042C	SIR2	-0.604611	0.00262074	0.00660206
YDL045C	FAD1	-0.770135	3.63876e-06	1.55644e-05
YDL046W	NPC2	-1.05946	1.96236e-17	3.15848e-16
YDL048C	STP4	3.46181	1.24398e-85	4.85541e-83
YDL053C	PBP4	0.975474	1.0755e-06	5.04242e-06
YDL055C	PSA1	-1.3365	2.43911e-05	9.1102e-05
YDL060W	TSR1	2.3603	7.05351e-16	9.74539e-15
YDL063C	SYO1	2.84149	5.35182e-16	7.46029e-15
YDL067C	COX9	0.697751	0.000288634	0.00088663
YDL070W	BDF2	2.81857	3.31163e-19	6.06485e-18
YDL073W	YDL073W	1.05419	1.32999e-12	1.32258e-11
YDL074C	BRE1	0.76541	4.1593e-06	1.76824e-05
YDL078C	MDH3	-0.806429	0.000569669	0.00165238
YDL079C	MRK1	-2.62818	1.51742e-17	2.46138e-16
YDL081C	RPP1A	-0.874965	0.000129095	0.000427919
YDL082W	RPL13A	0.803336	0.00137202	0.00366335
YDL085W	NDE2	-1.55226	8.173e-11	6.43636e-10
YDL088C	ASM4	-0.538718	0.000281655	0.000866897
YDL089W	NUR1	-0.528801	0.000819501	0.00230013
YDL090C	RAM1	-0.807635	2.07273e-06	9.25248e-06
YDL091C	UBX3	-1.00874	1.46771e-10	1.12465e-09
YDL095W	PMT1	-1.39716	2.51682e-34	1.33199e-32
YDL098C	SNU23	0.844746	9.87798e-05	0.000333269
YDL101C	DUN1	-1.25005	1.99806e-06	8.97045e-06
YDL102W	POL3	0.803158	1.33488e-06	6.16592e-06
YDL104C	QRI7	0.612592	0.00524653	0.0123113
YDL106C	PHO2	-0.38374	0.00387926	0.00939355
YDL108W	KIN28	0.784733	6.74074e-06	2.77129e-05
YDL110C	TMA17	-2.28418	5.77191e-17	9.03398e-16
YDL111C	RRP42	0.745384	5.08504e-06	2.13702e-05
YDL112W	TRM3	0.878797	3.32783e-05	0.000121605
YDL113C	ATG20	-0.591274	0.000856101	0.00239747
YDL115C	IWR1	-0.613147	0.000961398	0.00266368
YDL117W	CYK3	-0.496873	0.0109393	0.0235897
YDL121C	YDL121C	0.924261	0.00158616	0.00417427
YDL122W	UBP1	0.75824	0.000632266	0.00182295
YDL124W	YDL124W	-0.382692	0.0241056	0.0476542
YDL126C	CDC48	-1.00373	2.73482e-06	1.19433e-05
YDL127W	PCL2	-2.481	1.27616e-08	7.76765e-08
YDL128W	VCX1	-0.835064	2.78278e-05	0.00010277
YDL129W	YDL129W	1.26646	1.60231e-10	1.21881e-09
YDL131W	LYS21	0.732923	0.00181381	0.00470597
YDL132W	CDC53	-0.533689	0.00047593	0.00140571
YDL134C	PPH21	-0.769796	1.89321e-08	1.12387e-07
YDL136W	RPL35B	0.767942	0.000974726	0.00269702
YDL138W	RGT2	1.19975	9.58872e-09	5.923e-08
YDL142C	CRD1	-1.34353	1.45991e-09	9.9641e-09
YDL145C	COP1	-0.725655	1.78076e-11	1.51717e-10
YDL146W	LDB17	-1.66411	1.24574e-17	2.04728e-16
YDL148C	NOP14	1.43755	8.08023e-07	3.85493e-06
YDL156W	CMR1	0.833137	0.00214589	0.00549224
YDL157C	YDL157C	0.714774	0.00221575	0.00565022
YDL159W	STE7	-0.322872	0.0172537	0.0354207
YDL160C	DHH1	-0.410355	0.00213581	0.00547468
YDL165W	CDC36	-0.349718	0.0207914	0.0418981
YDL166C	FAP7	0.76806	0.00268408	0.00674532
YDL167C	NRP1	2.39102	7.39092e-11	5.86484e-10
YDL169C	UGX2	-0.975447	4.28987e-06	1.81875e-05
YDL170W	UGA3	2.31332	2.50241e-14	2.98806e-13
YDL171C	GLT1	0.779696	0.00180363	0.00468343
YDL173W	PAR32	0.68176	0.00238816	0.00605769
YDL174C	DLD1	-1.35497	2.17826e-09	1.45958e-08
YDL175C	AIR2	-0.56696	0.0016179	0.00425064
YDL177C	YDL177C	0.738636	0.00293353	0.00730458
YDL179W	PCL9	-0.745448	0.00905109	0.0199379
YDL188C	PPH22	-0.525958	0.000608393	0.00175736
YDL189W	RBS1	0.322191	0.0198148	0.0400595
YDL193W	NUS1	-0.908064	9.04215e-11	7.094e-10
YDL194W	SNF3	-0.456377	0.000226077	0.000710186
YDL195W	SEC31	-1.00053	3.13539e-18	5.36453e-17
YDL197C	ASF2	-0.688769	0.00168448	0.00439598
YDL199C	YDL199C	-1.39788	1.78616e-14	2.16173e-13
YDL201W	TRM8	1.59695	1.80111e-08	1.07533e-07
YDL204W	RTN2	-3.10848	1.6157e-124	1.68168e-121
YDL206W	YDL206W	-0.484451	3.5702e-05	0.000129627
YDL208W	NHP2	1.92933	1.41342e-09	9.69982e-09
YDL209C	CWC2	2.0131	7.88998e-19	1.3998e-17
YDL210W	UGA4	1.95017	2.35118e-05	8.79755e-05
YDL213C	NOP6	1.49362	2.91103e-06	1.26158e-05
YDL214C	PRR2	-3.20035	6.53434e-73	1.51137e-70
YDL215C	GDH2	-2.01585	8.29688e-37	5.07981e-35
YDL216C	RRI1	-1.63449	1.37683e-30	5.97103e-29
YDL218W	YDL218W	0.844649	0.0109006	0.0235221
YDL222C	FMP45	-1.62073	2.73781e-12	2.62636e-11
YDL223C	HBT1	-1.0231	1.80775e-05	6.90062e-05
YDL225W	SHS1	-0.570966	0.000769486	0.00217643
YDL230W	PTP1	-1.20951	5.83733e-09	3.73123e-08
YDL233W	MFG1	0.625481	0.00585475	0.0135871
YDL234C	GYP7	2.29788	7.25033e-10	5.14526e-09
YDL237W	AIM6	-0.416671	0.0010112	0.00278615
YDL240W	LRG1	-0.96797	1.05811e-06	4.96835e-06
YDL241W	YDL241W	1.25877	0.00276538	0.00692732
YDL244W	THI13	0.694554	0.0251198	0.0493817
YDL245C	HXT15	-2.1556	1.25376e-05	4.93057e-05
YDL248W	COS7	0.8321	0.00497398	0.0117394
YDR001C	NTH1	-1.04516	1.91585e-16	2.86232e-15
YDR003W	RCR2	-0.945798	3.01322e-09	1.98498e-08
YDR005C	MAF1	-0.619451	0.000214316	0.00067562
YDR007W	TRP1	0.445627	0.000367805	0.00110696
YDR009W	GAL3	-0.493565	0.0092455	0.0203447
YDR011W	SNQ2	1.14258	1.39143e-10	1.06882e-09
YDR016C	DAD1	-1.06846	0.00250287	0.00632042
YDR018C	YDR018C	-1.49105	1.05551e-09	7.33221e-09
YDR020C	DAS2	1.29694	0.000301991	0.000922216
YDR021W	FAL1	1.78895	2.8168e-06	1.22585e-05
YDR025W	RPS11A	0.689538	0.011323	0.0243247
YDR026C	NSI1	0.342897	0.0175523	0.0359671
YDR027C	VPS54	-1.09985	6.82498e-19	1.21777e-17
YDR030C	RAD28	1.25784	2.12656e-12	2.05578e-11
YDR031W	MIX14	-0.924593	2.95707e-06	1.27976e-05
YDR033W	MRH1	1.08217	0.00134149	0.00359091
YDR034C-D	YDR034C-D	-0.420838	0.0173886	0.0356624
YDR034W-B	YDR034W-B	1.32006	0.0010526	0.00288437
YDR035W	ARO3	0.875473	0.000404912	0.00121163
YDR036C	EHD3	1.86617	7.45971e-43	5.97255e-41
YDR037W	KRS1	2.16886	1.45465e-09	9.94997e-09
YDR039C	ENA2	1.26897	0.00240159	0.00608435
YDR040C	ENA1	-1.30431	1.30437e-13	1.44943e-12
YDR043C	NRG1	1.3776	3.16072e-21	6.85371e-20
YDR044W	HEM13	1.82667	6.98693e-10	4.99202e-09
YDR045C	RPC11	0.702807	0.0244935	0.0483292
YDR050C	TPI1	-0.47032	0.00374693	0.0091049
YDR051C	DET1	-0.416756	0.00177607	0.00462148
YDR055W	PST1	1.21931	4.72603e-06	1.99554e-05
YDR056C	YDR056C	-0.437338	0.00183004	0.00474215
YDR059C	UBC5	1.32567	4.18452e-09	2.71929e-08
YDR060W	MAK21	2.49719	2.46212e-13	2.64191e-12
YDR061W	YDR061W	-0.694108	4.59724e-05	0.000163682
YDR063W	AIM7	-1.16196	2.59263e-06	1.13861e-05
YDR065W	RRG1	0.58043	0.0125603	0.026689
YDR066C	RTR2	-0.86032	0.00851672	0.0188807
YDR069C	DOA4	-0.756197	2.6549e-08	1.53375e-07
YDR070C	FMP16	-1.49792	6.95011e-08	3.83084e-07
YDR071C	PAA1	-0.48203	0.00744522	0.0167853
YDR072C	IPT1	1.51916	6.39595e-12	5.76374e-11
YDR074W	TPS2	-1.706	8.62386e-18	1.43234e-16
YDR075W	PPH3	0.951126	0.000992908	0.00274004
YDR076W	RAD55	0.800228	0.0043197	0.0103636
YDR077W	SED1	-0.503283	6.413e-06	2.64351e-05
YDR078C	SHU2	1.02013	0.000317449	0.000965644
YDR081C	PDC2	0.586271	0.00764743	0.0171484
YDR082W	STN1	0.458592	0.0211307	0.0424722
YDR083W	RRP8	1.36905	5.27353e-05	0.000186063
YDR084C	TVP23	-0.576166	0.00341987	0.00838848
YDR085C	AFR1	-2.89077	6.83926e-104	4.27112e-101
YDR086C	SSS1	-0.514332	0.00821221	0.0182835
YDR088C	SLU7	-0.416497	0.0100797	0.0219483
YDR090C	YDR090C	0.408334	0.0252638	0.0496139
YDR091C	RLI1	1.43609	2.78625e-06	1.21425e-05
YDR093W	DNF2	-0.436623	0.00299894	0.0074378
YDR094W	YDR094W	-0.83497	0.0010114	0.00278615
YDR098C	GRX3	-0.5723	0.00105702	0.00289522
YDR099W	BMH2	-0.505724	9.45846e-05	0.000319632
YDR100W	TVP15	-1.58649	4.2829e-10	3.10726e-09
YDR101C	ARX1	3.39532	2.77419e-19	5.09553e-18
YDR103W	STE5	0.478355	0.0121315	0.0258989
YDR105C	TMS1	-0.664037	2.70267e-06	1.18194e-05
YDR107C	TMN2	-1.0218	1.20343e-06	5.60436e-06
YDR109C	YDR109C	0.494661	0.00700028	0.0158855
YDR110W	FOB1	1.64531	1.50867e-10	1.15204e-09
YDR113C	PDS1	-1.45851	1.92869e-11	1.6365e-10
YDR115W	YDR115W	-0.713271	0.00272804	0.00683928
YDR116C	MRPL1	-0.733979	5.72048e-05	0.000200586
YDR119W-A	COX26	-1.95735	1.96719e-07	1.02718e-06
YDR120C	TRM1	2.23569	5.53717e-15	6.98579e-14
YDR123C	INO2	2.38928	2.00844e-13	2.17378e-12
YDR125C	ECM18	-0.572028	0.0014572	0.00386256
YDR126W	SWF1	0.783223	0.00050944	0.00149224
YDR127W	ARO1	0.603448	0.00797227	0.0178192
YDR128W	MTC5	-0.614783	5.46177e-06	2.27915e-05
YDR130C	FIN1	-1.0043	5.1567e-09	3.3217e-08
YDR131C	YDR131C	-0.486442	0.0148389	0.0310553
YDR132C	YDR132C	-0.994832	0.000119547	0.000397958
YDR133C	YDR133C	-2.98485	7.76195e-12	6.93814e-11
YDR134C	YDR134C	-2.25741	8.80305e-07	4.18379e-06
YDR137W	RGP1	-0.667062	1.33216e-06	6.15791e-06
YDR138W	HPR1	1.39	4.91293e-16	6.86381e-15
YDR142C	PEX7	-0.918754	2.67713e-09	1.77105e-08
YDR146C	SWI5	-1.83493	2.73042e-08	1.57447e-07
YDR147W	EKI1	2.06281	1.03645e-20	2.12916e-19
YDR148C	KGD2	0.953914	1.06376e-15	1.44417e-14
YDR152W	GIR2	0.425037	0.00959236	0.0209896
YDR156W	RPA14	0.948445	1.28778e-06	5.96603e-06
YDR158W	HOM2	1.86159	2.49379e-09	1.65502e-08
YDR161W	YDR161W	0.785678	0.00020972	0.000662495
YDR165W	TRM82	1.2683	0.000351582	0.0010612
YDR170C	SEC7	0.508398	0.0149032	0.031169
YDR171W	HSP42	-1.57875	7.22689e-05	0.000248524
YDR175C	RSM24	-0.327317	0.0123555	0.0263255
YDR178W	SDH4	0.343829	0.00709717	0.0160936
YDR179C	CSN9	1.07429	0.000756104	0.00214047
YDR179W-A	YDR179W-A	1.17873	4.00309e-05	0.000143757
YDR180W	SCC2	1.09889	5.27753e-06	2.20899e-05
YDR184C	ATC1	1.48154	2.56369e-06	1.12669e-05
YDR185C	UPS3	-1.51414	2.9263e-08	1.67351e-07
YDR186C	YDR186C	0.971093	7.57864e-07	3.63228e-06
YDR190C	RVB1	0.569535	0.00412866	0.0099435
YDR191W	HST4	0.854746	0.000210359	0.000663815
YDR194C	MSS116	1.21847	2.55394e-23	6.75819e-22
YDR195W	REF2	0.426535	0.00728745	0.0164637
YDR196C	CAB5	-1.19192	1.38563e-11	1.1952e-10
YDR197W	CBS2	-0.913952	6.57983e-07	3.19775e-06
YDR199W	YDR199W	-1.29345	0.012511	0.0265934
YDR202C	RAV2	-0.974991	1.78362e-11	1.51753e-10
YDR204W	COQ4	-0.853657	2.33292e-06	1.02922e-05
YDR206W	EBS1	0.306193	0.0194862	0.0395102
YDR207C	UME6	0.315529	0.011878	0.0254208
YDR208W	MSS4	-0.476083	1.28944e-05	5.05812e-05
YDR210C-D	YDR210C-D	0.434773	0.00412137	0.00992978
YDR210W	YDR210W	1.01972	0.0053135	0.0124467
YDR211W	GCD6	0.609226	0.00199575	0.00513323
YDR213W	UPC2	3.3354	3.53964e-19	6.44462e-18
YDR216W	ADR1	-0.461671	0.00394815	0.00954557
YDR217C	RAD9	1.86808	3.08006e-28	1.19472e-26
YDR218C	SPR28	1.33426	0.0055709	0.0129911
YDR219C	MFB1	-0.406437	0.0196379	0.039779
YDR222W	YDR222W	4.43505	3.91993e-25	1.18261e-23
YDR225W	HTA1	-0.46716	0.00221181	0.00564246
YDR226W	ADK1	1.18307	4.30104e-07	2.14024e-06
YDR227W	SIR4	0.844186	2.33788e-08	1.36067e-07
YDR229W	IVY1	-0.879047	6.63927e-09	4.21793e-08
YDR231C	COX20	-0.499779	0.000295729	0.000905419
YDR232W	HEM1	1.17109	1.46172e-13	1.61565e-12
YDR234W	LYS4	2.72903	2.22656e-36	1.337e-34
YDR237W	MRPL7	-0.559138	0.00162812	0.00427211
YDR238C	SEC26	-0.610731	2.03706e-07	1.06278e-06
YDR243C	PRP28	1.14774	1.18256e-08	7.23703e-08
YDR247W	VHS1	1.26835	2.00799e-13	2.17378e-12
YDR249C	YDR249C	1.25155	1.01347e-07	5.50358e-07
YDR251W	PAM1	-0.828921	1.97593e-06	8.88387e-06
YDR254W	CHL4	-0.624332	0.0172301	0.0353838
YDR255C	RMD5	-1.33109	3.32333e-12	3.12563e-11
YDR256C	CTA1	-1.51342	1.13663e-07	6.12445e-07
YDR257C	RKM4	-0.47168	0.0173736	0.0356432
YDR259C	YAP6	1.49279	1.35538e-10	1.04241e-09
YDR261C	EXG2	-1.07846	1.98852e-06	8.93405e-06
YDR261W-B	YDR261W-B	-1.25873	9.23054e-13	9.40371e-12
YDR267C	CIA1	-0.731739	5.08207e-05	0.000179714
YDR268W	MSW1	-0.711646	3.76525e-05	0.000135998
YDR272W	GLO2	-0.53275	0.000944929	0.00262037
YDR277C	MTH1	1.13714	7.93388e-12	7.07815e-11
YDR283C	GCN2	0.294872	0.0142132	0.0299062
YDR284C	DPP1	-1.05234	3.04049e-05	0.000111759
YDR287W	INM2	-0.564635	0.00509894	0.011989
YDR288W	NSE3	-0.580061	0.000154143	0.000500845
YDR289C	RTT103	-0.377964	0.00483299	0.0114499
YDR293C	SSD1	-0.44681	0.00755365	0.0169869
YDR294C	DPL1	-0.299498	0.0112806	0.0242586
YDR295C	HDA2	-0.307489	0.0212313	0.0426333
YDR296W	MHR1	-0.570138	0.00550997	0.0128587
YDR297W	SUR2	1.77775	3.13763e-06	1.35228e-05
YDR298C	ATP5	1.11232	3.48475e-19	6.36324e-18
YDR299W	BFR2	3.12731	4.76009e-16	6.68017e-15
YDR303C	RSC3	0.862182	1.08612e-07	5.87255e-07
YDR304C	CPR5	-0.975142	1.24011e-07	6.64193e-07
YDR306C	YDR306C	-0.442052	0.000286246	0.000880161
YDR307W	PMT7	-0.383172	0.0169928	0.0349749
YDR309C	GIC2	-2.85573	3.37448e-21	7.29192e-20
YDR312W	SSF2	1.92842	3.18923e-16	4.63181e-15
YDR314C	RAD34	-0.512148	0.0222821	0.0445104
YDR316W	OMS1	-0.462973	0.00111352	0.00303399
YDR316W-B	YDR316W-B	0.748887	5.00131e-05	0.00017726
YDR320C	SWA2	-0.773206	6.17105e-07	3.01315e-06
YDR322C-A	TIM11	0.585042	0.00404812	0.00977213
YDR323C	PEP7	0.547151	0.0012585	0.00338912
YDR324C	UTP4	2.8859	2.11404e-15	2.77941e-14
YDR329C	PEX3	-0.302641	0.00683726	0.0155948
YDR330W	UBX5	-0.85062	0.000208176	0.000658259
YDR334W	SWR1	0.681956	4.0885e-07	2.0419e-06
YDR337W	MRPS28	-0.426482	0.00710929	0.0161094
YDR338C	YDR338C	-0.571164	6.92432e-05	0.000239172
YDR341C	YDR341C	0.649334	0.0223936	0.0446756
YDR342C	HXT7	-1.68564	3.19969e-12	3.01844e-11
YDR345C	HXT3	5.71402	2.99662e-66	5.05781e-64
YDR346C	SVF1	0.649237	0.00740383	0.0167101
YDR348C	PAL1	-0.7953	2.868e-05	0.000105792
YDR353W	TRR1	-1.10321	8.9937e-07	4.27115e-06
YDR356W	SPC110	-0.97581	2.0091e-09	1.35495e-08
YDR358W	GGA1	-1.79535	8.09541e-32	3.88891e-30
YDR359C	EAF1	0.768141	4.9019e-07	2.42329e-06
YDR361C	BCP1	0.970567	0.000313162	0.000953533
YDR362C	TFC6	-0.335926	0.0118777	0.0254208
YDR363W-A	SEM1	0.756444	0.00109745	0.00299153
YDR364C	CDC40	1.03223	3.92044e-09	2.55299e-08
YDR365W-B	YDR365W-B	-0.541444	0.000494785	0.00145409
YDR367W	KEI1	-0.877253	5.50561e-06	2.29523e-05
YDR368W	YPR1	-0.611089	2.14352e-06	9.53438e-06
YDR371W	CTS2	-0.622452	0.0123346	0.0262899
YDR372C	VPS74	1.18514	1.43364e-16	2.17836e-15
YDR373W	FRQ1	0.677482	3.12762e-05	0.000114624
YDR377W	ATP17	1.2441	1.76196e-07	9.24659e-07
YDR379W	RGA2	-0.354862	0.00442539	0.0105836
YDR380W	ARO10	3.01826	1.1978e-23	3.26649e-22
YDR381C-A	YDR381C-A	-0.724972	5.53513e-05	0.000194524
YDR381W	YRA1	-0.848688	0.000116486	0.00038839
YDR382W	RPP2B	-0.723508	0.000429977	0.00127928
YDR383C	NKP1	-0.519555	0.00460602	0.0109789
YDR387C	YDR387C	0.556046	0.0059011	0.0136845
YDR388W	RVS167	-0.456234	0.0120593	0.0257648
YDR389W	SAC7	0.35352	0.00904041	0.0199214
YDR395W	SXM1	0.954293	1.7806e-05	6.81363e-05
YDR397C	NCB2	1.03417	6.00195e-06	2.49216e-05
YDR398W	UTP5	2.48208	1.18516e-12	1.18992e-11
YDR399W	HPT1	1.30456	0.00142443	0.00378375
YDR403W	DIT1	0.968263	0.00612389	0.0141434
YDR404C	RPB7	-0.876725	5.28264e-08	2.93767e-07
YDR405W	MRP20	-0.501646	0.00166753	0.00436085
YDR410C	STE14	0.640316	0.00749626	0.016876
YDR412W	RRP17	1.0827	3.76516e-06	1.60721e-05
YDR415C	YDR415C	-0.814572	1.0487e-08	6.45235e-08
YDR418W	RPL12B	0.561952	0.0202891	0.0409124
YDR419W	RAD30	0.479734	0.00104924	0.00287644
YDR423C	CAD1	-0.714002	7.47927e-08	4.1044e-07
YDR424C	DYN2	-0.603213	0.0146945	0.0308253
YDR425W	SNX41	-0.864122	6.45053e-08	3.56808e-07
YDR429C	TIF35	0.646341	0.00202558	0.00520567
YDR436W	PPZ2	-1.25391	2.83656e-13	3.02292e-12
YDR441C	APT2	0.93239	0.00356347	0.00868612
YDR444W	YDR444W	-0.857443	1.26627e-10	9.78692e-10
YDR447C	RPS17B	1.03277	2.33701e-06	1.02997e-05
YDR449C	UTP6	2.80441	4.14359e-16	5.86773e-15
YDR450W	RPS18A	0.540212	0.0119419	0.02554
YDR452W	PPN1	-0.298257	0.00543989	0.0127261
YDR453C	TSA2	-1.94232	6.34509e-13	6.57133e-12
YDR457W	TOM1	0.423832	0.0163348	0.033756
YDR458C	HEH2	-0.486844	0.000895479	0.00249878
YDR460W	TFB3	-0.700396	3.47869e-05	0.000126747
YDR462W	MRPL28	-0.714995	0.00188591	0.00487277
YDR464W	SPP41	1.07905	5.15592e-07	2.53933e-06
YDR465C	RMT2	0.98254	0.000713452	0.00203634
YDR468C	TLG1	-0.552697	0.0110921	0.023878
YDR469W	SDC1	1.216	9.44633e-06	3.7986e-05
YDR470C	UGO1	-1.12365	1.46211e-12	1.44248e-11
YDR473C	PRP3	0.51622	0.00328298	0.00808446
YDR477W	SNF1	-0.465562	0.000149554	0.00048771
YDR478W	SNM1	0.901905	0.00074029	0.00210237
YDR479C	PEX29	-1.43347	7.97212e-21	1.65953e-19
YDR480W	DIG2	-0.606571	0.00299469	0.00743021
YDR482C	CWC21	1.2982	6.52533e-10	4.67324e-09
YDR483W	KRE2	1.24502	4.30191e-23	1.11475e-21
YDR484W	VPS52	-0.671902	0.00048699	0.00143523
YDR487C	RIB3	0.424076	0.0147038	0.0308346
YDR490C	PKH1	-0.495686	0.0216352	0.0433468
YDR492W	IZH1	3.03914	8.64632e-12	7.69177e-11
YDR494W	RSM28	-0.528073	9.30342e-05	0.000314734
YDR495C	VPS3	0.503623	5.93702e-05	0.000207053
YDR496C	PUF6	2.46446	6.0146e-11	4.80937e-10
YDR498C	SEC20	-1.23954	5.35569e-18	9.03953e-17
YDR499W	LCD1	0.465327	0.0201289	0.040635
YDR501W	PLM2	-1.03684	0.00129359	0.00347163
YDR503C	LPP1	-2.043	4.80074e-23	1.22871e-21
YDR505C	PSP1	0.367764	0.001352	0.00361748
YDR506C	GMC1	-0.56206	0.00678597	0.0155062
YDR507C	GIN4	-0.636943	0.00774339	0.0173449
YDR508C	GNP1	-0.759793	0.00136383	0.00364446
YDR510W	SMT3	-0.559016	0.000560724	0.00162947
YDR511W	SDH7	-0.505298	0.00505832	0.011907
YDR512C	EMI1	-0.406062	0.0239408	0.0474034
YDR513W	GRX2	-1.28686	1.27188e-11	1.10317e-10
YDR514C	YDR514C	1.80432	5.88079e-11	4.71444e-10
YDR515W	SLF1	1.55861	2.02858e-13	2.19178e-12
YDR516C	EMI2	-2.56964	1.09365e-16	1.6781e-15
YDR517W	GRH1	-1.13944	5.19121e-06	2.17432e-05
YDR519W	FPR2	-0.59705	0.00159464	0.00419482
YDR523C	SPS1	0.925564	0.00745187	0.0167943
YDR524C-B	YDR524C-B	2.51537	6.66071e-14	7.60441e-13
YDR527W	RBA50	3.17041	1.76444e-75	4.79084e-73
YDR528W	HLR1	3.08369	8.94295e-16	1.23015e-14
YDR529C	QCR7	1.22005	4.33263e-20	8.56242e-19
YDR531W	CAB1	0.496611	0.0147243	0.0308673
YDR533C	HSP31	0.646295	0.000241535	0.000753438
YDR534C	FIT1	-1.12111	2.23979e-06	9.92724e-06
YDR536W	STL1	1.32673	5.73257e-06	2.38666e-05
YDR538W	PAD1	-1.36526	1.66127e-15	2.20737e-14
YDR539W	FDC1	-0.876465	1.39158e-08	8.42098e-08
YDR540C	IRC4	-3.06009	4.65322e-17	7.30134e-16
YEL001C	IRC22	0.437419	0.00744442	0.0167853
YEL002C	WBP1	-0.479777	0.00436026	0.0104491
YEL003W	GIM4	0.942735	0.000900142	0.00251067
YEL005C	VAB2	-0.466631	0.00847473	0.018801
YEL007W	MIT1	-0.418679	0.00137335	0.0036652
YEL009C	GCN4	1.31257	2.96742e-15	3.86879e-14
YEL011W	GLC3	-3.03816	3.95908e-53	4.26284e-51
YEL013W	VAC8	-1.44061	5.91782e-26	1.91486e-24
YEL015W	EDC3	-0.637447	5.27129e-05	0.000186063
YEL017C-A	PMP2	1.09691	0.0169974	0.0349749
YEL017W	GTT3	-0.880741	7.19252e-10	5.11005e-09
YEL019C	MMS21	1.35188	3.76372e-06	1.60721e-05
YEL020C	YEL020C	0.573443	0.00135678	0.00362874
YEL020W-A	TIM9	1.23252	1.67067e-05	6.40474e-05
YEL022W	GEA2	0.726293	0.000109541	0.0003668
YEL023C	YEL023C	-0.494002	0.00610593	0.0141071
YEL026W	SNU13	1.07674	0.000364155	0.00109756
YEL029C	BUD16	1.55758	2.53238e-08	1.46568e-07
YEL030W	ECM10	-0.453978	0.0179986	0.0368167
YEL031W	SPF1	0.75714	2.29134e-06	1.01413e-05
YEL036C	ANP1	0.759758	0.000991568	0.00273795
YEL037C	RAD23	0.456603	9.15691e-05	0.00031045
YEL038W	UTR4	-1.03151	8.60078e-13	8.80522e-12
YEL039C	CYC7	-3.41229	1.22028e-58	1.62142e-56
YEL041W	YEF1	-1.21139	2.40825e-05	9.00031e-05
YEL043W	YEL043W	1.55449	2.48456e-09	1.65241e-08
YEL044W	IES6	0.389297	0.0154181	0.0321061
YEL046C	GLY1	2.36814	4.15633e-27	1.42617e-25
YEL047C	FRD1	0.545179	0.00884929	0.0195347
YEL048C	TCA17	1.6919	2.87927e-05	0.000106083
YEL049W	PAU2	1.1024	0.0230233	0.0458337
YEL050C	RML2	-0.454408	0.00212418	0.00544785
YEL051W	VMA8	0.6422	3.6475e-05	0.000132127
YEL052W	AFG1	-1.19373	1.64734e-25	5.16968e-24
YEL053C	MAK10	0.535581	0.000882838	0.00246571
YEL056W	HAT2	-1.53316	1.69344e-12	1.66021e-11
YEL057C	YEL057C	-1.6592	1.94836e-11	1.64871e-10
YEL058W	PCM1	0.669861	0.0214611	0.0430393
YEL059W	HHY1	1.61678	0.00661007	0.0151597
YEL060C	PRB1	0.8127	0.0123628	0.0263321
YEL063C	CAN1	0.636296	0.0197653	0.0399723
YEL064C	AVT2	-0.726886	0.00165594	0.00433599
YEL065W	SIT1	-1.23869	1.52775e-05	5.89303e-05
YEL069C	HXT13	-7.91366	5.45765e-29	2.22765e-27
YEL070W	DSF1	-5.42253	1.16079e-76	3.29505e-74
YEL071W	DLD3	-0.823826	1.52773e-06	6.97928e-06
YEL073C	YEL073C	-0.782548	0.000202807	0.000644217
YEL077C	YEL077C	-0.54673	0.0228945	0.0456064
YER001W	MNN1	2.87196	9.31931e-17	1.44057e-15
YER002W	NOP16	0.724716	0.0019409	0.00500037
YER003C	PMI40	-0.720064	0.000285175	0.000877299
YER004W	FMP52	0.723546	2.74213e-05	0.000101449
YER005W	YND1	-0.353268	0.0107359	0.0232233
YER006W	NUG1	0.827997	0.00355995	0.00868094
YER007W	PAC2	0.553103	0.00078045	0.00220539
YER010C	YER010C	-0.444687	0.0086866	0.0192134
YER011W	TIR1	-3.00757	0.000104907	0.000352608
YER013W	PRP22	0.493163	0.000843095	0.00236316
YER015W	FAA2	-0.681273	0.00156466	0.00412785
YER016W	BIM1	-0.803278	2.18617e-07	1.13583e-06
YER018C	SPC25	-1.10116	5.3629e-05	0.000188577
YER019W	ISC1	-0.94263	2.87861e-08	1.65077e-07
YER020W	GPA2	0.782042	0.00932883	0.0204847
YER022W	SRB4	-0.844092	2.37896e-07	1.22478e-06
YER024W	YAT2	-2.57327	4.4014e-33	2.18149e-31
YER026C	CHO1	-1.55111	1.57581e-28	6.15059e-27
YER027C	GAL83	-0.59847	0.0101912	0.0221757
YER028C	MIG3	2.21132	5.46219e-10	3.93441e-09
YER034W	YER034W	1.47682	3.9297e-08	2.21289e-07
YER036C	ARB1	2.16054	4.05212e-23	1.05439e-21
YER037W	PHM8	1.88455	6.28896e-42	4.84871e-40
YER038C	KRE29	0.617213	0.00532762	0.0124751
YER039C	HVG1	-0.541455	0.00446672	0.0106713
YER040W	GLN3	0.723648	0.000991713	0.00273795
YER042W	MXR1	0.971803	0.000290293	0.000891288
YER043C	SAH1	0.930269	0.000130477	0.000431585
YER045C	ACA1	1.82289	8.02373e-06	3.26013e-05
YER046W	SPO73	0.947332	0.00303958	0.0075326
YER049W	TPA1	2.31382	7.02229e-17	1.09362e-15
YER052C	HOM3	3.55598	9.26893e-45	7.61637e-43
YER053C	PIC2	-2.17851	8.97472e-16	1.2318e-14
YER054C	GIP2	-1.60492	1.15563e-09	8.01881e-09
YER055C	HIS1	2.32204	4.91265e-10	3.55498e-09
YER056C	FCY2	2.54335	2.09888e-09	1.41093e-08
YER058W	PET117	-1.35268	0.000171637	0.000552797
YER059W	PCL6	-1.23181	1.61997e-13	1.77798e-12
YER062C	GPP2	4.18084	1.52827e-38	9.83923e-37
YER065C	ICL1	-1.54944	3.35319e-08	1.9037e-07
YER066C-A	YER066C-A	-1.27265	0.0164972	0.0340466
YER066W	RRT13	-1.56365	2.67214e-08	1.54228e-07
YER067C-A	YER067C-A	-5.33174	7.57579e-07	3.63228e-06
YER067W	RGI1	-4.70838	1.82562e-73	4.5604e-71
YER069W	ARG5,6	2.47147	1.15658e-08	7.10208e-08
YER073W	ALD5	4.50217	1.21236e-101	6.88292e-99
YER074W	RPS24A	0.510126	0.0238232	0.0472154
YER076C	YER076C	-1.25329	9.13043e-06	3.67631e-05
YER078C	ICP55	-1.37532	9.71651e-15	1.1992e-13
YER079W	YER079W	-0.641689	2.6319e-05	9.77764e-05
YER080W	AIM9	-0.868795	3.68857e-08	2.08651e-07
YER082C	UTP7	1.35911	7.56276e-07	3.63024e-06
YER083C	GET2	-0.614777	3.58442e-06	1.5353e-05
YER086W	ILV1	2.33414	1.23094e-10	9.52564e-10
YER087C-B	SBH1	-0.741792	3.37551e-05	0.000123275
YER087W	AIM10	-1.34966	1.13723e-10	8.86639e-10
YER088C	DOT6	0.504959	0.000127759	0.000423716
YER089C	PTC2	-0.343576	0.0128754	0.0272935
YER090W	TRP2	1.0561	1.10729e-06	5.1798e-06
YER092W	IES5	0.912997	1.97375e-05	7.46582e-05
YER093C	TSC11	0.812292	2.19338e-08	1.28376e-07
YER095W	RAD51	-1.75808	2.40182e-25	7.42544e-24
YER096W	SHC1	-0.906165	0.000141162	0.000462759
YER098W	UBP9	-0.432463	0.00438391	0.0105015
YER100W	UBC6	0.801159	3.84757e-08	2.17056e-07
YER101C	AST2	-0.823624	4.61437e-06	1.94971e-05
YER106W	MAM1	1.609	0.00662869	0.0151968
YER107C	GLE2	-0.442999	0.00613565	0.0141653
YER109C	FLO8	0.632103	0.00108414	0.00296299
YER110C	KAP123	1.63563	1.23459e-08	7.5367e-08
YER121W	YER121W	-1.32378	1.00615e-05	4.01751e-05
YER124C	DSE1	-0.989597	0.0160689	0.0332726
YER125W	RSP5	-0.648645	6.35896e-06	2.62297e-05
YER126C	NSA2	2.45599	5.42395e-14	6.23804e-13
YER127W	LCP5	2.60303	6.37034e-19	1.14318e-17
YER128W	VFA1	0.875751	0.000499434	0.00146568
YER130C	COM2	3.57334	5.93143e-70	1.15755e-67
YER132C	PMD1	1.83132	8.17731e-29	3.29467e-27
YER133W	GLC7	-0.411021	0.00179031	0.00465273
YER134C	YER134C	-1.6121	3.27453e-11	2.70495e-10
YER137C	YER137C	1.47071	3.66581e-08	2.07552e-07
YER138C	YER138C	-0.59504	0.000798089	0.00225116
YER141W	COX15	-0.562825	8.88116e-06	3.58519e-05
YER143W	DDI1	-0.540004	0.00771668	0.0172936
YER145C	FTR1	1.87255	1.93036e-08	1.14266e-07
YER148W	SPT15	0.385619	0.0104516	0.0226475
YER149C	PEA2	1.30251	3.63159e-10	2.65255e-09
YER151C	UBP3	0.814535	7.2342e-11	5.74778e-10
YER155C	BEM2	-0.581282	1.46987e-06	6.73961e-06
YER157W	COG3	0.755182	0.000125052	0.000415178
YER158C	YER158C	2.55388	5.99218e-20	1.16941e-18
YER159C	BUR6	1.05478	6.80307e-09	4.30951e-08
YER162C	RAD4	-0.621378	1.45337e-06	6.66885e-06
YER165W	PAB1	0.578051	0.00161395	0.00424205
YER166W	DNF1	-0.251096	0.0199389	0.0402841
YER167W	BCK2	0.386356	0.0038893	0.00941422
YER169W	RPH1	1.36694	5.44848e-24	1.52582e-22
YER170W	ADK2	-0.827209	0.00297263	0.00738428
YER182W	FMP10	-0.443095	0.00832403	0.0185183
YER184C	TOG1	1.74572	3.46044e-07	1.74559e-06
YER185W	PUG1	4.51211	1.14086e-13	1.27912e-12
YFL001W	DEG1	1.73608	2.69342e-13	2.87528e-12
YFL002C	SPB4	0.863731	9.26912e-10	6.49114e-09
YFL002W-A	YFL002W-A	-0.948076	9.6325e-09	5.94417e-08
YFL005W	SEC4	-0.402237	0.00807467	0.0180223
YFL008W	SMC1	-0.560736	0.00140396	0.0037405
YFL009W	CDC4	-0.365335	0.00987145	0.0215098
YFL010C	WWM1	1.02903	4.32605e-11	3.5086e-10
YFL014W	HSP12	-0.766087	1.0164e-05	4.05328e-05
YFL017C	GNA1	-1.01069	2.5164e-08	1.45914e-07
YFL018C	LPD1	0.461956	0.00165152	0.00432806
YFL021W	GAT1	0.66392	0.00187798	0.0048563
YFL022C	FRS2	0.62496	0.00456023	0.010878
YFL023W	BUD27	3.39189	8.9454e-39	5.81917e-37
YFL024C	EPL1	1.32581	5.14079e-21	1.09571e-19
YFL026W	STE2	-1.31629	1.76277e-08	1.05546e-07
YFL027C	GYP8	-0.32293	0.021579	0.043248
YFL028C	CAF16	0.81277	0.000308217	0.000939392
YFL030W	AGX1	0.683037	0.000520265	0.00152038
YFL031W	HAC1	-0.670152	0.00419989	0.0100917
YFL033C	RIM15	0.786722	0.000151589	0.00049409
YFL034C-A	RPL22B	2.16598	1.02623e-12	1.04039e-11
YFL034C-B	MOB2	0.515144	0.0127407	0.0270447
YFL037W	TUB2	-0.828846	3.04051e-06	1.31405e-05
YFL039C	ACT1	-0.512164	0.018461	0.0376269
YFL041W-A	YFL041W-A	-1.09549	0.0150256	0.0313935
YFL042C	YFL042C	-0.581291	0.0113281	0.0243274
YFL045C	SEC53	-0.762309	7.70718e-06	3.14173e-05
YFL048C	EMP47	-0.41665	0.00499476	0.0117796
YFL049W	SWP82	-0.732661	6.36277e-07	3.10191e-06
YFL050C	ALR2	-1.35281	3.74757e-21	8.07019e-20
YFL051C	YFL051C	-1.2807	0.0167761	0.0345764
YFL052W	YFL052W	-2.91425	1.05966e-63	1.69681e-61
YFL054C	YFL054C	-2.38212	1.23614e-09	8.53005e-09
YFL058W	THI5	1.42346	0.00457782	0.0109158
YFL059W	SNZ3	1.47141	2.54778e-06	1.12127e-05
YFL060C	SNO3	0.722951	0.0184128	0.0375409
YFR006W	YFR006W	-1.38657	3.5861e-16	5.16018e-15
YFR008W	FAR7	-0.667518	0.00141237	0.00375844
YFR009W	GCN20	-0.694212	3.38129e-05	0.000123414
YFR010W	UBP6	-0.36242	0.0133468	0.0282163
YFR014C	CMK1	-0.958404	0.00165402	0.00433278
YFR015C	GSY1	-3.47319	4.23266e-25	1.26473e-23
YFR016C	YFR016C	-0.585975	0.0149193	0.0311922
YFR017C	IGD1	-2.03908	2.65773e-23	7.00318e-22
YFR019W	FAB1	-0.639552	0.00791181	0.0176904
YFR022W	ROG3	1.54544	1.47269e-23	3.99868e-22
YFR023W	PES4	0.992572	0.0194057	0.0393725
YFR031C	SMC2	-0.47732	0.00968631	0.0211729
YFR031C-A	RPL2A	-0.396662	0.0243708	0.0481328
YFR032C	RRT5	2.13603	0.000130022	0.000430534
YFR033C	QCR6	0.891594	6.66052e-06	2.74192e-05
YFR034C	PHO4	1.06061	7.9712e-06	3.24089e-05
YFR037C	RSC8	-0.393354	0.00550902	0.0128587
YFR038W	IRC5	-0.422589	0.00505539	0.0119046
YFR039C	OSW7	0.828881	0.000420442	0.0012545
YFR041C	ERJ5	-1.34631	4.18852e-13	4.44097e-12
YFR042W	KEG1	-1.44797	3.10727e-07	1.57764e-06
YFR043C	IRC6	-0.461422	0.00976561	0.0213151
YFR044C	DUG1	-0.586691	0.000726056	0.00206664
YFR045W	YFR045W	-0.700459	0.0021966	0.00560825
YFR047C	BNA6	-0.328503	0.00666615	0.0152659
YFR052C-A	YFR052C-A	-1.39794	0.000858186	0.00240115
YFR053C	HXK1	-1.44719	8.63953e-05	0.000293547
YGL002W	ERP6	-0.582879	0.000207128	0.000655942
YGL003C	CDH1	-0.81694	9.78734e-06	3.91807e-05
YGL006W	PMC1	2.01892	2.53694e-07	1.30183e-06
YGL007W	BRP1	1.37832	0.0129018	0.0273403
YGL008C	PMA1	2.79663	4.4229e-16	6.23499e-15
YGL009C	LEU1	-0.627859	0.0139226	0.0293638
YGL010W	MPO1	-0.849659	0.000136528	0.000449665
YGL012W	ERG4	-0.476665	0.006654	0.0152437
YGL013C	PDR1	0.887857	2.20789e-05	8.3112e-05
YGL019W	CKB1	-1.08327	1.08692e-15	1.47241e-14
YGL021W	ALK1	-0.886176	0.000300552	0.000918271
YGL023C	PIB2	0.807958	7.37004e-09	4.63971e-08
YGL025C	PGD1	-0.653035	0.000215321	0.000678446
YGL026C	TRP5	1.33299	2.03316e-09	1.36822e-08
YGL029W	CGR1	2.70811	2.26133e-10	1.67919e-09
YGL032C	AGA2	-1.1174	0.000812936	0.00228478
YGL036W	YGL036W	-1.01393	1.1906e-19	2.2738e-18
YGL037C	PNC1	-1.64219	5.64221e-13	5.88241e-12
YGL040C	HEM2	0.566866	6.97465e-06	2.86369e-05
YGL043W	DST1	0.426947	0.00128858	0.00346116
YGL045W	RIM8	2.39457	3.95765e-16	5.65775e-15
YGL047W	ALG13	-1.09885	0.000139513	0.000458077
YGL048C	RPT6	-0.398621	0.0183016	0.037363
YGL049C	TIF4632	-0.636088	4.06388e-07	2.03357e-06
YGL051W	MST27	1.10389	0.00232544	0.0059082
YGL052W	YGL052W	1.12436	0.0140654	0.0296251
YGL055W	OLE1	5.43038	3.56121e-148	7.41326e-145
YGL056C	SDS23	1.00517	7.27718e-08	4.00053e-07
YGL058W	RAD6	1.12508	1.00445e-08	6.19228e-08
YGL059W	PKP2	-0.797041	3.07323e-06	1.32727e-05
YGL060W	YBP2	-0.64465	0.000173191	0.000557226
YGL062W	PYC1	-0.350603	0.00220794	0.00563489
YGL063W	PUS2	-0.591079	0.00492228	0.011635
YGL064C	MRH4	1.3022	1.19949e-07	6.43541e-07
YGL065C	ALG2	-1.16038	6.5114e-13	6.72127e-12
YGL066W	SGF73	-0.427323	0.00080651	0.00226979
YGL070C	RPB9	0.885179	0.000488009	0.0014362
YGL078C	DBP3	1.89654	1.02918e-07	5.58406e-07
YGL080W	MPC1	-0.663016	0.000398184	0.00119264
YGL082W	YGL082W	-1.14311	6.4538e-11	5.15396e-10
YGL083W	SCY1	-0.69708	0.000157782	0.000511337
YGL084C	GUP1	-0.726355	3.67125e-05	0.00013291
YGL085W	LCL3	0.404873	0.0193884	0.0393629
YGL090W	LIF1	0.796475	2.92487e-05	0.000107636
YGL095C	VPS45	-0.426962	0.00376859	0.0091504
YGL096W	TOS8	0.753731	0.001832	0.00474526
YGL098W	USE1	-0.555219	0.000723017	0.00205893
YGL099W	LSG1	1.03308	4.35325e-05	0.000155705
YGL104C	VPS73	-1.63747	4.28846e-15	5.49927e-14
YGL105W	ARC1	0.393409	0.00442665	0.0105836
YGL106W	MLC1	-0.556231	5.92057e-05	0.000206789
YGL110C	CUE3	0.434188	0.00246658	0.00623506
YGL111W	NSA1	0.528757	0.00561596	0.0130865
YGL113W	SLD3	0.755503	2.55104e-05	9.49985e-05
YGL115W	SNF4	-0.702285	7.36629e-06	3.0126e-05
YGL120C	PRP43	2.5421	1.27408e-13	1.41829e-12
YGL121C	GPG1	0.927902	4.02536e-11	3.27323e-10
YGL124C	MON1	-0.906483	2.74504e-08	1.58143e-07
YGL127C	SOH1	0.734426	0.00407188	0.0098181
YGL133W	ITC1	0.498107	0.00142965	0.00379599
YGL134W	PCL10	0.614299	0.00112885	0.00307176
YGL137W	SEC27	-0.744647	2.07033e-06	9.24835e-06
YGL140C	YGL140C	0.34335	0.0063887	0.0146844
YGL141W	HUL5	0.501365	0.00197541	0.00508508
YGL144C	ROG1	2.33259	6.25135e-23	1.58055e-21
YGL145W	TIP20	0.419951	0.00944285	0.0206914
YGL147C	RPL9A	-0.807174	0.0104496	0.0226475
YGL148W	ARO2	0.866958	0.000129612	0.000429405
YGL153W	PEX14	-0.670886	3.93049e-06	1.67435e-05
YGL155W	CDC43	-0.985594	1.23429e-09	8.52671e-09
YGL157W	ARI1	2.25327	1.59313e-15	2.12134e-14
YGL158W	RCK1	-1.48793	0.000204845	0.000649369
YGL160W	AIM14	-0.410489	0.00341141	0.00837432
YGL161C	YIP5	-1.23145	2.29923e-06	1.01546e-05
YGL162W	SUT1	-1.35644	1.70739e-07	8.98285e-07
YGL164C	YRB30	-0.513766	0.000729368	0.00207324
YGL166W	CUP2	0.742135	0.00270492	0.00679221
YGL167C	PMR1	0.89571	1.04394e-05	4.14984e-05
YGL169W	SUA5	1.60172	1.10712e-10	8.64247e-10
YGL171W	ROK1	1.22673	0.000391092	0.00117421
YGL173C	XRN1	-0.488139	0.0026405	0.00664649
YGL177W	YGL177W	1.72874	0.000544614	0.00158486
YGL178W	MPT5	0.815227	1.39444e-05	5.42235e-05
YGL179C	TOS3	2.53067	4.87615e-36	2.81959e-34
YGL180W	ATG1	0.733514	0.000239682	0.000748407
YGL181W	GTS1	-0.523529	0.000568881	0.00165087
YGL183C	MND1	3.97033	5.12998e-20	1.00429e-18
YGL184C	STR3	5.03278	3.67954e-34	1.89907e-32
YGL189C	RPS26A	-0.622886	0.00102217	0.00281178
YGL190C	CDC55	-1.24235	1.04994e-20	2.1498e-19
YGL191W	COX13	0.678087	0.000258413	0.000801682
YGL198W	YIP4	-1.2318	5.31232e-24	1.49439e-22
YGL200C	EMP24	-0.71944	7.92318e-05	0.000270532
YGL201C	MCM6	0.741436	3.07793e-05	0.000112936
YGL203C	KEX1	0.765048	4.6698e-07	2.31635e-06
YGL205W	POX1	-1.33524	2.81385e-07	1.43215e-06
YGL206C	CHC1	-1.3548	5.22433e-21	1.10973e-19
YGL208W	SIP2	-1.40477	1.06127e-15	1.44393e-14
YGL209W	MIG2	4.6848	2.26492e-22	5.52517e-21
YGL211W	NCS6	0.443601	0.00694074	0.0157847
YGL215W	CLG1	1.35188	4.81654e-14	5.58058e-13
YGL218W	YGL218W	-1.2775	0.0184755	0.0376346
YGL222C	EDC1	-0.650848	0.00124666	0.00335868
YGL224C	SDT1	0.96858	1.96174e-06	8.82642e-06
YGL225W	VRG4	1.79897	3.38183e-11	2.78622e-10
YGL227W	VID30	-1.36522	5.25131e-09	3.37739e-08
YGL229C	SAP4	-1.5751	7.35356e-12	6.59813e-11
YGL232W	TAN1	-0.645197	0.00018286	0.000585322
YGL233W	SEC15	-0.547948	1.28333e-05	5.04049e-05
YGL234W	ADE5,7	0.922508	0.00967022	0.0211451
YGL236C	MTO1	1.50964	3.91443e-12	3.64316e-11
YGL237C	HAP2	-0.983362	2.28187e-10	1.69042e-09
YGL243W	TAD1	0.50354	0.00635674	0.0146163
YGL245W	GUS1	-0.350825	0.00463438	0.0110422
YGL248W	PDE1	-0.858536	1.70913e-13	1.86927e-12
YGL250W	RMR1	-1.43398	4.01575e-09	2.61233e-08
YGL252C	RTG2	-0.559803	3.09382e-06	1.33524e-05
YGL254W	FZF1	1.14143	8.75084e-08	4.78957e-07
YGL255W	ZRT1	1.21522	0.000382982	0.00115097
YGL258W-A	YGL258W-A	-1.50893	0.00687057	0.0156537
YGL259W	YPS5	-1.74496	3.87265e-05	0.000139634
YGR001C	AML1	0.59099	0.00505109	0.0118989
YGR003W	CUL3	1.31659	4.26424e-15	5.47946e-14
YGR005C	TFG2	-0.275693	0.0147741	0.0309522
YGR008C	STF2	-1.65462	7.9364e-07	3.7921e-06
YGR010W	NMA2	-0.675434	7.512e-07	3.60865e-06
YGR011W	YGR011W	-0.617679	0.0243007	0.0480095
YGR012W	YGR012W	-0.390945	0.00926714	0.0203779
YGR014W	MSB2	-0.43019	0.0119646	0.0255799
YGR019W	UGA1	-1.09849	6.11157e-14	7.00307e-13
YGR021W	YGR021W	-1.37875	4.81435e-16	6.74117e-15
YGR023W	MTL1	-0.457399	0.00132197	0.00354321
YGR026W	YGR026W	-0.467317	0.0150759	0.0314774
YGR027W-B	YGR027W-B	-0.65291	1.54541e-06	7.04458e-06
YGR028W	MSP1	-0.575535	5.3093e-05	0.000187114
YGR030C	POP6	1.00463	0.00329513	0.00811119
YGR031W	IMO32	-0.886125	2.10468e-10	1.5702e-09
YGR032W	GSC2	1.69218	3.10909e-12	2.93741e-11
YGR033C	TIM21	-0.786015	2.71741e-05	0.000100625
YGR034W	RPL26B	0.790008	0.00145219	0.00385093
YGR035C	YGR035C	2.51254	1.07681e-07	5.82725e-07
YGR038C-B	YGR038C-B	1.52591	0.00565777	0.0131691
YGR038W	ORM1	-0.671588	0.000195158	0.000622451
YGR040W	KSS1	-1.03734	7.26216e-05	0.000249599
YGR043C	NQM1	0.460424	0.0166596	0.0343591
YGR044C	RME1	-0.569968	0.00019493	0.000622044
YGR047C	TFC4	0.632879	1.84606e-05	7.02539e-05
YGR048W	UFD1	1.09236	5.45975e-08	3.03346e-07
YGR049W	SCM4	0.610261	0.0158496	0.0328621
YGR052W	FMP48	2.20239	1.51036e-13	1.66647e-12
YGR054W	YGR054W	1.1299	1.05241e-09	7.31885e-09
YGR055W	MUP1	1.9887	3.90517e-22	9.16834e-21
YGR056W	RSC1	0.697746	1.18373e-05	4.66398e-05
YGR057C	LST7	1.54561	5.06948e-11	4.08502e-10
YGR060W	ERG25	3.94993	4.87138e-96	2.17298e-93
YGR062C	COX18	-0.911264	7.64226e-07	3.65996e-06
YGR065C	VHT1	1.35509	7.59204e-05	0.000259936
YGR067C	YGR067C	-2.05404	8.66579e-35	4.7059e-33
YGR070W	ROM1	-1.69913	2.92351e-27	1.00869e-25
YGR071C	ENV11	0.689294	0.0003395	0.00102672
YGR072W	UPF3	0.57818	0.012409	0.0264124
YGR076C	MRPL25	-0.452765	0.019733	0.0399328
YGR079W	YGR079W	3.7001	5.28384e-27	1.79335e-25
YGR080W	TWF1	-0.999475	2.48566e-05	9.27296e-05
YGR083C	GCD2	0.757437	0.00217987	0.00557009
YGR086C	PIL1	-1.22549	1.99962e-10	1.49912e-09
YGR087C	PDC6	3.73305	5.33399e-64	8.76599e-62
YGR088W	CTT1	-1.2891	1.31672e-07	7.04018e-07
YGR090W	UTP22	1.14606	1.21667e-06	5.66177e-06
YGR092W	DBF2	-2.15998	2.21025e-37	1.40847e-35
YGR093W	DRN1	1.25283	3.06663e-11	2.5433e-10
YGR095C	RRP46	1.49946	3.14467e-07	1.59532e-06
YGR097W	ASK10	0.731842	0.000166716	0.000537781
YGR098C	ESP1	-0.63091	3.63266e-05	0.000131666
YGR099W	TEL2	-0.955261	8.33082e-09	5.1853e-08
YGR100W	MDR1	-0.300676	0.017014	0.034986
YGR101W	PCP1	-0.968662	6.80137e-08	3.75217e-07
YGR102C	GTF1	0.358818	0.00359408	0.0087539
YGR109W-B	YGR109W-B	0.468259	0.0166751	0.0343796
YGR111W	YGR111W	-1.23799	2.00168e-08	1.18264e-07
YGR112W	SHY1	-1.15694	7.93016e-06	3.22841e-05
YGR113W	DAM1	-0.637422	9.25781e-05	0.00031359
YGR117C	YGR117C	-0.44598	0.00246055	0.00622361
YGR118W	RPS23A	0.511206	0.0120996	0.0258421
YGR121C	MEP1	2.33039	2.26798e-16	3.34836e-15
YGR123C	PPT1	1.52324	6.05653e-06	2.50816e-05
YGR124W	ASN2	0.940871	1.12683e-12	1.13685e-11
YGR126W	YGR126W	1.07147	0.00239186	0.00606463
YGR127W	YGR127W	-0.656382	0.00204201	0.00524358
YGR128C	UTP8	2.60459	1.74715e-13	1.90418e-12
YGR130C	YGR130C	-2.10173	6.59856e-25	1.95299e-23
YGR134W	CAF130	0.594583	6.06764e-06	2.5111e-05
YGR138C	TPO2	5.82318	3.9682e-105	2.75349e-102
YGR140W	CBF2	1.41406	1.70215e-11	1.45416e-10
YGR141W	VPS62	-0.720487	0.000864247	0.00241703
YGR142W	BTN2	2.39269	6.82451e-07	3.30637e-06
YGR143W	SKN1	-1.13073	1.49249e-08	8.9967e-08
YGR144W	THI4	1.98905	8.26038e-07	3.93487e-06
YGR145W	ENP2	1.00371	0.000391359	0.00117439
YGR146C	ECL1	-2.01443	6.03226e-31	2.69082e-29
YGR149W	YGR149W	-1.38977	1.2235e-09	8.47093e-09
YGR150C	CCM1	0.883774	7.1184e-10	5.06314e-09
YGR157W	CHO2	-1.31091	3.10814e-08	1.77101e-07
YGR158C	MTR3	0.82147	0.00296803	0.00738167
YGR159C	NSR1	4.1154	3.02156e-34	1.57247e-32
YGR161C	RTS3	0.670427	0.0134919	0.0285133
YGR161W-B	YGR161W-B	-0.823267	2.33643e-07	1.20487e-06
YGR162W	TIF4631	1.21128	3.11744e-05	0.000114318
YGR163W	GTR2	-0.588493	3.7614e-05	0.000135937
YGR165W	MRPS35	-0.383499	0.00466114	0.0110806
YGR167W	CLC1	-0.555519	0.00571379	0.0132797
YGR170W	PSD2	-0.641693	6.94304e-07	3.35598e-06
YGR171C	MSM1	-0.80156	1.052e-06	4.94709e-06
YGR173W	RBG2	1.50296	1.57705e-13	1.73698e-12
YGR174C	CBP4	-0.73934	1.99673e-09	1.34807e-08
YGR175C	ERG1	2.40791	1.18404e-55	1.42198e-53
YGR177C	ATF2	2.13407	1.32267e-09	9.08697e-09
YGR178C	PBP1	-0.427729	0.00178226	0.00463567
YGR180C	RNR4	1.80647	1.24865e-11	1.08604e-10
YGR182C	YGR182C	0.885776	0.000328495	0.000996334
YGR183C	QCR9	1.51569	9.53993e-05	0.000322211
YGR185C	TYS1	0.897262	0.000254888	0.000792097
YGR186W	TFG1	-0.635602	2.86884e-08	1.6482e-07
YGR187C	HGH1	2.03853	1.49854e-08	9.01578e-08
YGR188C	BUB1	0.957059	0.0018982	0.00489643
YGR193C	PDX1	-1.35293	5.87724e-35	3.2196e-33
YGR194C	XKS1	-3.03792	2.73285e-67	4.87618e-65
YGR197C	SNG1	1.04964	0.000240784	0.000751472
YGR198W	YPP1	0.990333	1.15937e-09	8.03581e-09
YGR199W	PMT6	-0.499616	0.0111885	0.0240689
YGR201C	YGR201C	0.764557	0.00759733	0.0170544
YGR202C	PCT1	0.74793	1.1874e-07	6.376e-07
YGR205W	TDA10	-2.73216	2.01235e-18	3.50058e-17
YGR208W	SER2	1.92241	1.51121e-05	5.84727e-05
YGR209C	TRX2	-1.44883	4.76588e-11	3.8553e-10
YGR211W	ZPR1	2.43229	5.02435e-53	5.31815e-51
YGR213C	RTA1	4.83162	1.61645e-13	1.77724e-12
YGR214W	RPS0A	0.535453	0.00431032	0.0103451
YGR217W	CCH1	0.967567	1.77432e-08	1.06136e-07
YGR223C	HSV2	-0.751748	8.74125e-05	0.000296841
YGR225W	AMA1	-1.31732	0.000116166	0.00038753
YGR230W	BNS1	-1.50244	5.32191e-11	4.27739e-10
YGR232W	NAS6	-0.502052	0.00121115	0.00327288
YGR233C	PHO81	0.748396	7.19953e-07	3.46654e-06
YGR234W	YHB1	1.32928	1.4713e-18	2.56655e-17
YGR235C	MIC26	-0.494118	0.00203156	0.00521887
YGR236C	SPG1	-1.84573	4.75557e-06	2.00666e-05
YGR237C	YGR237C	-0.640552	0.000153501	0.000499278
YGR238C	KEL2	-0.625886	0.00197912	0.00509254
YGR239C	PEX21	2.73999	3.4027e-16	4.91895e-15
YGR241C	YAP1802	-1.48593	1.69496e-25	5.29252e-24
YGR243W	MPC3	-1.41417	4.33717e-13	4.59078e-12
YGR245C	SDA1	0.748993	0.014804	0.0310029
YGR246C	BRF1	-0.403819	0.00226149	0.00575979
YGR247W	CPD1	-1.90104	1.73085e-14	2.10295e-13
YGR248W	SOL4	-3.42705	3.0637e-73	7.35878e-71
YGR249W	MGA1	-1.42869	1.52489e-06	6.9714e-06
YGR250C	YGR250C	1.44288	3.2292e-18	5.50994e-17
YGR251W	NOP19	1.51189	3.04293e-09	2.00243e-08
YGR252W	GCN5	-0.488051	0.000133596	0.0004405
YGR256W	GND2	-1.05036	1.84718e-10	1.39657e-09
YGR257C	MTM1	-0.723142	9.85863e-07	4.65712e-06
YGR258C	RAD2	-0.283074	0.0250285	0.0492447
YGR263C	SAY1	-0.563033	0.00098594	0.00272563
YGR264C	MES1	1.51977	1.2653e-06	5.87058e-06
YGR266W	YGR266W	-2.5622	2.18333e-61	3.2464e-59
YGR267C	FOL2	0.556591	0.00715739	0.0162008
YGR271C-A	EFG1	2.50212	8.92351e-08	4.87127e-07
YGR271W	SLH1	-0.477261	0.000471687	0.00139474
YGR274C	TAF1	0.712446	3.6955e-09	2.41912e-08
YGR276C	RNH70	0.42933	0.00279473	0.00699585
YGR278W	CWC22	-0.60982	0.000354494	0.00106948
YGR279C	SCW4	-1.83696	2.33017e-25	7.23976e-24
YGR282C	BGL2	-0.643224	0.000130393	0.000431532
YGR285C	ZUO1	1.08529	4.48085e-05	0.000159898
YGR286C	BIO2	0.635776	0.00997714	0.0217326
YGR287C	IMA1	-0.775936	0.0214807	0.0430648
YGR289C	MAL11	-2.0741	1.49327e-31	7.01162e-30
YGR292W	MAL12	-1.11926	0.00402412	0.00971796
YHL001W	RPL14B	0.989693	3.26812e-06	1.40464e-05
YHL002C-A	YHL002C-A	-1.56144	0.00681229	0.0155436
YHL002W	HSE1	-0.513941	0.000261385	0.000810502
YHL003C	LAG1	-0.620012	0.00273814	0.00686182
YHL007C	STE20	0.773032	0.000337603	0.00102148
YHL008C	YHL008C	-0.58015	0.000181792	0.000582499
YHL010C	ETP1	-1.26407	1.87904e-15	2.47566e-14
YHL011C	PRS3	1.50905	4.06489e-16	5.79572e-15
YHL012W	YHL012W	1.17355	0.016087	0.033299
YHL013C	OTU2	0.487713	0.0180603	0.0369182
YHL015W	RPS20	-1.22819	1.82448e-08	1.0872e-07
YHL016C	DUR3	0.882517	1.88528e-05	7.15528e-05
YHL019C	APM2	-0.649366	0.00553357	0.0129089
YHL020C	OPI1	-0.719642	2.6286e-05	9.7712e-05
YHL021C	AIM17	-2.79274	1.19368e-15	1.60313e-14
YHL022C	SPO11	-0.836969	0.0195775	0.0396696
YHL024W	RIM4	-0.713614	0.00165074	0.00432782
YHL026C	YHL026C	1.12845	1.87092e-07	9.79371e-07
YHL027W	RIM101	1.22145	1.23075e-21	2.77474e-20
YHL028W	WSC4	-0.564606	0.0245082	0.0483429
YHL029C	OCA5	1.09063	1.04949e-06	4.939e-06
YHL031C	GOS1	-0.492042	0.00487033	0.0115209
YHL032C	GUT1	-1.19378	1.2517e-13	1.39587e-12
YHL034C	SBP1	-0.782152	0.000322028	0.000977195
YHL034W-A	YHL034W-A	-1.22775	0.0168392	0.0346951
YHL035C	VMR1	-2.47733	3.59288e-37	2.22154e-35
YHL036W	MUP3	1.35265	1.98154e-05	7.49068e-05
YHL039W	EFM1	1.84928	4.14506e-10	3.017e-09
YHL040C	ARN1	2.12056	2.60287e-10	1.91912e-09
YHL042W	YHL042W	1.32701	0.00563665	0.0131249
YHR001W	OSH7	-1.61226	5.75886e-39	3.82596e-37
YHR001W-A	QCR10	0.837853	2.65754e-06	1.16302e-05
YHR002W	LEU5	-0.868355	1.88592e-05	7.15528e-05
YHR004C	NEM1	-0.80809	3.2572e-09	2.13893e-08
YHR006W	STP2	-0.424492	0.00984406	0.0214606
YHR007C	ERG11	2.86896	7.42011e-116	6.6198e-113
YHR008C	SOD2	-0.445719	0.00289341	0.00721331
YHR011W	DIA4	-0.720811	0.000351308	0.00106089
YHR013C	ARD1	-0.469252	0.009451	0.020702
YHR015W	MIP6	0.941264	0.00342301	0.0083929
YHR016C	YSC84	-2.00256	1.16442e-14	1.4314e-13
YHR017W	YSC83	-2.1883	1.51551e-41	1.12671e-39
YHR018C	ARG4	0.683657	0.0077931	0.01745
YHR019C	DED81	0.409923	0.0106694	0.0230874
YHR022C	YHR022C	-1.81663	7.17422e-09	4.52556e-08
YHR023W	MYO1	-0.393704	0.00157451	0.00415061
YHR025W	THR1	1.42489	2.31476e-17	3.69153e-16
YHR026W	VMA16	-0.708416	5.65294e-05	0.000198329
YHR028C	DAP2	-0.522699	0.000100618	0.00033892
YHR030C	SLT2	-0.703301	0.00100784	0.00278003
YHR033W	YHR033W	-1.29538	1.09161e-16	1.6781e-15
YHR034C	PIH1	-0.426673	0.0116701	0.0250103
YHR040W	BCD1	0.721781	3.80941e-05	0.000137513
YHR043C	DOG2	-2.811	4.9321e-50	4.88904e-48
YHR044C	DOG1	-1.70509	9.20739e-14	1.04356e-12
YHR045W	YHR045W	-1.38333	3.55e-11	2.91324e-10
YHR046C	INM1	1.44628	6.61504e-09	4.20681e-08
YHR047C	AAP1	-0.514917	0.000299428	0.000915319
YHR049C-A	YHR049C-A	2.12904	0.00167145	0.00436929
YHR049W	FSH1	1.65253	3.67194e-11	3.00541e-10
YHR050W	SMF2	-0.443609	0.000744493	0.00211143
YHR051W	COX6	1.11123	4.10175e-11	3.33101e-10
YHR052W	CIC1	3.67419	1.15265e-21	2.60809e-20
YHR053C	CUP1-1	3.42999	9.97233e-31	4.39302e-29
YHR054C	YHR054C	1.30785	1.77793e-08	1.0625e-07
YHR055C	CUP1-2	3.4297	9.98894e-31	4.39302e-29
YHR064C	SSZ1	1.42002	3.44483e-12	3.23018e-11
YHR065C	RRP3	1.20206	5.51343e-06	2.29696e-05
YHR066W	SSF1	2.8689	1.99789e-16	2.97776e-15
YHR068W	DYS1	0.904406	0.000276786	0.000855282
YHR069C	RRP4	1.52499	5.77473e-11	4.63537e-10
YHR070W	TRM5	1.49331	7.1446e-09	4.51143e-08
YHR071W	PCL5	0.571934	1.78372e-05	6.82139e-05
YHR072W-A	NOP10	1.14621	5.93716e-05	0.000207053
YHR074W	QNS1	-0.550793	0.00417144	0.0100272
YHR077C	NMD2	0.520077	0.000163879	0.000529448
YHR079C	IRE1	0.626961	0.000160646	0.00052008
YHR080C	YHR080C	-0.914732	2.18948e-09	1.46552e-08
YHR081W	LRP1	1.08342	2.14337e-08	1.26116e-07
YHR084W	STE12	0.553691	0.000935684	0.0025982
YHR085W	IPI1	2.90516	4.47136e-22	1.04583e-20
YHR086W	NAM8	-0.656055	9.27431e-06	3.73184e-05
YHR087W	RTC3	-2.2559	4.78623e-30	2.03333e-28
YHR088W	RPF1	1.08318	0.00020985	0.000662544
YHR089C	GAR1	0.855049	0.0056958	0.0132428
YHR091C	MSR1	0.427065	0.00717446	0.0162276
YHR092C	HXT4	2.67134	4.10337e-16	5.82399e-15
YHR094C	HXT1	3.7184	5.64331e-28	2.11033e-26
YHR096C	HXT5	-0.779091	2.32132e-08	1.35356e-07
YHR098C	SFB3	-1.01862	1.18712e-15	1.59776e-14
YHR099W	TRA1	0.414975	0.00251925	0.00635921
YHR100C	GEP4	0.765857	0.00604578	0.0139827
YHR103W	SBE22	-0.651228	2.35632e-09	1.57046e-08
YHR104W	GRE3	-1.75962	1.33427e-12	1.32297e-11
YHR105W	YPT35	-1.28266	1.88179e-06	8.48503e-06
YHR110W	ERP5	-0.624402	0.0023788	0.00603641
YHR113W	APE4	-0.799171	9.68631e-06	3.8901e-05
YHR114W	BZZ1	-0.854879	3.90071e-10	2.84578e-09
YHR115C	DMA1	-0.316295	0.0168769	0.0347613
YHR120W	MSH1	0.617256	0.000658034	0.00189374
YHR121W	LSM12	0.719864	0.000136592	0.000449665
YHR122W	CIA2	1.06744	1.47521e-11	1.26722e-10
YHR124W	NDT80	3.01416	1.94447e-12	1.89442e-11
YHR126C	ANS1	4.38375	1.57125e-09	1.06889e-08
YHR128W	FUR1	1.03305	0.00082318	0.00230942
YHR132C	ECM14	-0.525394	0.000194616	0.000621358
YHR132W-A	IGO2	-0.775067	6.16197e-08	3.41451e-07
YHR133C	NSG1	0.557006	0.000527364	0.00153825
YHR137W	ARO9	1.03099	0.00341511	0.0083801
YHR138C	YHR138C	0.972394	0.000391526	0.00117439
YHR139C	SPS100	4.37451	8.86348e-40	6.08268e-38
YHR142W	CHS7	-1.73288	1.62011e-27	5.74862e-26
YHR143W-A	RPC10	0.922053	0.00512494	0.0120411
YHR146W	CRP1	1.11098	2.86464e-17	4.52904e-16
YHR147C	MRPL6	-0.448255	0.0223104	0.0445424
YHR148W	IMP3	2.27626	8.53628e-09	5.29911e-08
YHR150W	PEX28	0.402593	0.00405391	0.00978232
YHR152W	SPO12	-1.33899	2.6029e-06	1.14151e-05
YHR158C	KEL1	-0.719324	4.8715e-07	2.41066e-06
YHR159W	TDA11	-0.582397	0.0153373	0.0319699
YHR161C	YAP1801	-1.07544	5.95625e-12	5.39866e-11
YHR162W	MPC2	-2.04592	1.38494e-59	1.96566e-57
YHR169W	DBP8	2.0299	1.74096e-13	1.90075e-12
YHR170W	NMD3	0.713975	0.0158409	0.032855
YHR171W	ATG7	-1.43991	1.21914e-11	1.06334e-10
YHR172W	SPC97	-1.34173	8.56618e-07	4.07432e-06
YHR175W	CTR2	-0.449638	0.000891374	0.00248844
YHR176W	FMO1	0.584677	0.0169079	0.0348136
YHR179W	OYE2	2.50654	8.74674e-52	9.10389e-50
YHR184W	SSP1	1.16131	0.00626927	0.0144418
YHR187W	IKI1	1.0107	1.66802e-07	8.79796e-07
YHR188C	GPI16	-0.688172	0.000742736	0.0021074
YHR189W	PTH1	-1.2525	6.11382e-06	2.52686e-05
YHR190W	ERG9	-0.643313	0.00232034	0.00590004
YHR193C-A	YHR193C-A	-1.49604	0.00857623	0.0189991
YHR194W	MDM31	-1.00394	7.0163e-06	2.8789e-05
YHR195W	NVJ1	-1.18181	7.38358e-12	6.61556e-11
YHR196W	UTP9	2.57378	2.62715e-15	3.43234e-14
YHR197W	RIX1	0.78114	0.0144147	0.0302792
YHR198C	AIM18	-1.44373	3.99929e-31	1.82303e-29
YHR199C	AIM46	-0.489857	0.00132717	0.00355563
YHR202W	YHR202W	-0.868354	2.31805e-08	1.35292e-07
YHR203C	RPS4B	0.602222	0.00423029	0.0101608
YHR204W	MNL1	0.492833	0.000963533	0.00266841
YHR206W	SKN7	1.32737	3.00246e-21	6.55607e-20
YHR208W	BAT1	1.59552	3.76039e-07	1.88927e-06
YHR209W	CRG1	-0.995738	0.000527235	0.00153825
YHR210C	YHR210C	-0.995287	0.00577905	0.0134164
YHR211W	FLO5	-0.582965	0.0110535	0.0238113
YHR215W	PHO12	-0.969006	1.94187e-05	7.35413e-05
YHR216W	IMD2	-1.32152	0.000210825	0.00066495
YIL002C	INP51	-0.767541	8.02342e-05	0.000273805
YIL002W-A	YIL002W-A	0.79688	0.00466074	0.0110806
YIL003W	CFD1	1.02312	1.01634e-09	7.07585e-09
YIL007C	NAS2	-1.17671	1.36029e-08	8.24756e-08
YIL008W	URM1	1.28456	5.35856e-07	2.63083e-06
YIL009C-A	EST3	-1.24136	0.000165516	0.000534186
YIL009W	FAA3	-0.566674	0.000616036	0.00177861
YIL011W	TIR3	2.79187	2.87746e-08	1.65077e-07
YIL014C-A	YIL014C-A	0.749459	0.00941644	0.0206481
YIL015W	BAR1	-3.41238	4.69875e-57	5.86874e-55
YIL017C	VID28	-1.07121	1.05542e-06	4.95945e-06
YIL019W	FAF1	0.638558	0.017706	0.0362538
YIL023C	YKE4	-0.631649	5.79184e-05	0.00020286
YIL026C	IRR1	-1.47192	8.51481e-13	8.73153e-12
YIL028W	YIL028W	-0.950686	0.0232634	0.0462674
YIL029C	YIL029C	-2.40454	6.39798e-20	1.24472e-18
YIL030C	SSM4	0.691639	2.23788e-07	1.1598e-06
YIL030W-A	YIL030W-A	-0.729904	0.000489795	0.00144078
YIL033C	BCY1	-1.56497	2.44555e-11	2.04451e-10
YIL036W	CST6	-1.3506	3.36515e-31	1.54525e-29
YIL040W	APQ12	1.29736	0.000220025	0.000692218
YIL042C	PKP1	-0.474876	0.0031528	0.00778539
YIL045W	PIG2	-1.31177	3.51257e-12	3.28384e-11
YIL046W	MET30	0.526156	0.000278149	0.000858645
YIL047C	SYG1	1.68419	3.85694e-28	1.46869e-26
YIL047C-A	YIL047C-A	2.11337	9.42812e-17	1.45379e-15
YIL049W	DFG10	0.966084	0.000201425	0.000640152
YIL050W	PCL7	-1.00444	5.66626e-13	5.89763e-12
YIL051C	MMF1	-0.475243	0.0226772	0.0451879
YIL052C	RPL34B	-0.460203	0.0223986	0.0446756
YIL053W	GPP1	4.0874	7.51867e-42	5.65712e-40
YIL056W	VHR1	1.3378	1.02314e-12	1.03894e-11
YIL061C	SNP1	0.657336	0.000659038	0.00189489
YIL062C	ARC15	-0.706764	0.00265503	0.00667768
YIL063C	YRB2	-0.537143	0.000471081	0.00139361
YIL064W	EFM4	1.9033	9.99014e-24	2.73633e-22
YIL066C	RNR3	3.22977	3.71885e-26	1.22233e-24
YIL067C	YIL067C	1.39377	2.44029e-07	1.25532e-06
YIL068C	SEC6	-1.08163	1.32621e-11	1.14871e-10
YIL076W	SEC28	-1.03748	4.22656e-12	3.89305e-11
YIL077C	YIL077C	-1.10557	7.56282e-17	1.17487e-15
YIL079C	AIR1	3.50828	5.50645e-18	9.24402e-17
YIL083C	CAB2	0.527085	0.0042566	0.0102201
YIL087C	AIM19	-0.506576	0.00716014	0.0162011
YIL091C	UTP25	2.91076	2.04951e-22	5.0193e-21
YIL092W	YIL092W	0.730662	0.000262743	0.000814308
YIL093C	RSM25	-0.537375	0.00342846	0.00840295
YIL096C	BMT5	2.47439	1.49213e-09	1.01729e-08
YIL097W	FYV10	-1.11779	2.12618e-19	3.95178e-18
YIL098C	FMC1	-0.885456	0.000267086	0.000827358
YIL099W	SGA1	0.810889	0.0130364	0.0275974
YIL100W	YIL100W	1.86583	0.000808004	0.00227297
YIL103W	DPH1	0.797314	0.00189239	0.00488549
YIL104C	SHQ1	2.69426	1.22925e-18	2.15637e-17
YIL105C	SLM1	-1.39621	6.58004e-33	3.21034e-31
YIL106W	MOB1	-0.375872	0.00834081	0.0185434
YIL108W	YIL108W	-1.19977	1.80376e-13	1.95904e-12
YIL109C	SEC24	-0.962566	7.24464e-19	1.28897e-17
YIL110W	HPM1	1.22049	1.64274e-06	7.46645e-06
YIL111W	COX5B	-1.1964	1.54813e-10	1.18047e-09
YIL113W	SDP1	-2.21955	1.51022e-19	2.84076e-18
YIL116W	HIS5	1.07362	0.000181609	0.000582213
YIL117C	PRM5	-3.15744	1.30343e-50	1.31289e-48
YIL119C	RPI1	1.4925	1.89025e-05	7.16734e-05
YIL120W	QDR1	0.487229	0.015378	0.0320332
YIL123W	SIM1	-2.46351	2.85179e-14	3.37299e-13
YIL124W	AYR1	-2.23546	1.84422e-56	2.25827e-54
YIL125W	KGD1	0.501449	0.000720923	0.00205484
YIL127C	RRT14	1.55041	1.18274e-05	4.66301e-05
YIL130W	ASG1	1.32935	5.61805e-12	5.09952e-11
YIL136W	OM45	-1.84311	2.38147e-41	1.74968e-39
YIL140W	AXL2	-0.797433	0.000667228	0.00191667
YIL142W	CCT2	0.630634	2.60239e-07	1.33104e-06
YIL143C	SSL2	-0.422144	0.00068334	0.00195845
YIL149C	MLP2	0.511443	0.000658352	0.00189379
YIL150C	MCM10	0.743601	0.00101487	0.00279447
YIL151C	ESL1	0.538784	1.35359e-05	5.28653e-05
YIL152W	YIL152W	1.50114	2.05318e-12	1.99101e-11
YIL153W	RRD1	0.891171	0.000439726	0.00130579
YIL155C	GUT2	-0.848219	0.0010284	0.00282675
YIL160C	POT1	-2.12336	1.13681e-12	1.14506e-11
YIL161W	YIL161W	-0.59199	0.004648	0.011062
YIL162W	SUC2	-1.79664	7.71651e-06	3.14348e-05
YIL164C	NIT1	-0.798261	0.000566001	0.00164404
YIL165C	YIL165C	-0.659212	0.00384934	0.00933196
YIL169C	YIL169C	-1.90311	0.000984201	0.00272203
YIL172C	IMA3	0.528276	0.0160294	0.0332018
YIL173W	VTH1	-1.03772	0.00439329	0.01052
YIR003W	AIM21	-0.862543	8.63065e-09	5.34707e-08
YIR004W	DJP1	-0.51841	0.00324368	0.00799715
YIR006C	PAN1	-0.645189	6.01667e-06	2.49496e-05
YIR007W	YIR007W	-1.28734	2.11262e-06	9.41708e-06
YIR012W	SQT1	2.63012	4.1542e-36	2.44745e-34
YIR014W	YIR014W	-0.919617	4.06709e-05	0.000145971
YIR016W	YIR016W	-1.47936	3.34197e-28	1.28831e-26
YIR017C	MET28	-0.703364	0.00348284	0.0085162
YIR018W	YAP5	-0.433274	0.0157111	0.0326284
YIR019C	FLO11	-1.79713	1.31989e-06	6.1057e-06
YIR022W	SEC11	-0.762872	1.03627e-05	4.12723e-05
YIR023W	DAL81	0.695223	0.000419083	0.00125104
YIR029W	DAL2	0.729376	0.00375815	0.00912862
YIR034C	LYS1	1.05638	0.00534828	0.0125187
YIR035C	YIR035C	0.455849	0.00982047	0.0214212
YIR038C	GTT1	0.683772	1.11329e-05	4.39753e-05
YIR039C	YPS6	-2.67689	2.62204e-55	3.03234e-53
YJL002C	OST1	0.36533	0.0214158	0.0429761
YJL003W	COX16	-0.733322	0.00857145	0.0189953
YJL005W	CYR1	-1.35731	5.03058e-09	3.24881e-08
YJL008C	CCT8	0.522611	2.33675e-05	8.75932e-05
YJL010C	NOP9	1.96069	1.95478e-11	1.64979e-10
YJL011C	RPC17	1.79649	3.49978e-10	2.55927e-09
YJL014W	CCT3	0.529872	1.99455e-05	7.52826e-05
YJL019W	MPS3	0.560765	0.00141612	0.00376339
YJL020C	BBC1	-1.16297	1.41878e-05	5.51011e-05
YJL025W	RRN7	1.10195	6.25767e-06	2.58289e-05
YJL026W	RNR2	1.70219	7.40582e-26	2.38399e-24
YJL029C	VPS53	-0.462432	0.00158451	0.0041717
YJL033W	HCA4	0.813043	0.0104899	0.0227069
YJL034W	KAR2	-0.959148	1.54437e-05	5.95345e-05
YJL036W	SNX4	-0.855732	2.5466e-10	1.88207e-09
YJL042W	MHP1	-1.00088	1.96035e-10	1.47144e-09
YJL044C	GYP6	-0.411543	0.0041322	0.00994818
YJL045W	YJL045W	3.50166	2.20373e-27	7.68843e-26
YJL046W	AIM22	-0.649091	7.19553e-05	0.000247718
YJL047C	RTT101	-0.518125	0.000110103	0.000368286
YJL050W	MTR4	2.05647	7.04494e-10	5.01661e-09
YJL051W	IRC8	-1.03249	0.00052153	0.00152336
YJL052W	TDH1	0.648423	0.0208676	0.0420243
YJL053W	PEP8	-0.996911	2.55355e-09	1.69288e-08
YJL054W	TIM54	0.929151	7.78392e-09	4.88058e-08
YJL056C	ZAP1	0.533703	0.000747987	0.00211845
YJL057C	IKS1	-0.855385	9.25957e-05	0.00031359
YJL059W	YHC3	-1.38248	1.51366e-06	6.93021e-06
YJL065C	DLS1	-0.428702	0.00812979	0.0181259
YJL069C	UTP18	4.05154	3.17465e-41	2.30531e-39
YJL070C	YJL070C	-1.07117	1.95492e-11	1.64979e-10
YJL071W	ARG2	0.930465	3.61787e-05	0.000131206
YJL072C	PSF2	0.929203	0.00139275	0.00371221
YJL073W	JEM1	-0.659646	0.000620642	0.00179109
YJL076W	NET1	0.47674	0.00307353	0.00761372
YJL079C	PRY1	0.811377	0.000239479	0.000748146
YJL082W	IML2	-1.10034	6.48035e-16	8.97334e-15
YJL085W	EXO70	-0.712665	0.000147216	0.000480839
YJL088W	ARG3	1.49038	0.000131155	0.000433597
YJL089W	SIP4	-0.994342	6.41403e-07	3.12446e-06
YJL091C	GWT1	-2.18329	1.3598e-17	2.22303e-16
YJL092W	SRS2	-0.747148	0.000933626	0.00259479
YJL093C	TOK1	-0.408734	0.0195331	0.0395923
YJL094C	KHA1	0.584406	0.00643529	0.014786
YJL095W	BCK1	0.533268	0.00020587	0.000652286
YJL096W	MRPL49	-0.605767	0.0060185	0.0139257
YJL097W	PHS1	-0.714452	0.000834498	0.00234012
YJL098W	SAP185	1.8092	1.89848e-12	1.8525e-11
YJL099W	CHS6	-1.34464	2.24233e-14	2.69296e-13
YJL100W	LSB6	-1.07574	9.19804e-08	5.01674e-07
YJL102W	MEF2	1.46033	8.95647e-15	1.10759e-13
YJL106W	IME2	-1.03773	1.40457e-05	5.45834e-05
YJL107C	YJL107C	1.72604	1.3988e-12	1.3822e-11
YJL108C	PRM10	1.32803	2.84865e-09	1.88252e-08
YJL109C	UTP10	1.7992	2.29543e-06	1.01522e-05
YJL111W	CCT7	0.803585	2.06005e-06	9.20904e-06
YJL115W	ASF1	0.742782	5.74399e-05	0.000201298
YJL116C	NCA3	4.48288	1.03359e-69	1.95599e-67
YJL118W	YJL118W	1.44176	0.000144202	0.000471745
YJL122W	ALB1	2.83843	2.58041e-13	2.76409e-12
YJL123C	MTC1	-0.5296	7.0421e-05	0.000242972
YJL125C	GCD14	0.691524	0.00256797	0.00647698
YJL127C	SPT10	0.73945	8.17882e-05	0.000278803
YJL129C	TRK1	0.931417	1.02625e-11	9.03938e-11
YJL130C	URA2	1.41177	5.03514e-06	2.12319e-05
YJL131C	AIM23	-0.793021	2.81224e-06	1.22472e-05
YJL132W	YJL132W	-1.4194	7.00764e-17	1.09362e-15
YJL133C-A	YJL133C-A	-0.315548	0.018885	0.0383658
YJL137C	GLG2	-0.871319	3.87269e-06	1.65085e-05
YJL138C	TIF2	1.30376	1.37198e-07	7.30435e-07
YJL140W	RPB4	-0.989329	2.19363e-09	1.46673e-08
YJL146W	IDS2	-0.751513	5.07647e-06	2.13702e-05
YJL148W	RPA34	2.02466	1.25619e-07	6.72226e-07
YJL149W	DAS1	1.18425	1.95549e-12	1.90219e-11
YJL150W	YJL150W	1.88933	0.00294782	0.00733724
YJL153C	INO1	-0.934319	1.62985e-05	6.25978e-05
YJL155C	FBP26	-1.47847	1.0308e-11	9.0667e-11
YJL158C	CIS3	-0.84367	6.17615e-06	2.55093e-05
YJL159W	HSP150	-0.508397	0.000176632	0.000567423
YJL161W	FMP33	-1.82093	1.20966e-13	1.3514e-12
YJL162C	JJJ2	1.28123	3.43028e-06	1.4713e-05
YJL163C	YJL163C	-1.83141	2.07798e-12	2.01193e-11
YJL164C	TPK1	-1.32859	3.12122e-09	2.05179e-08
YJL165C	HAL5	1.70761	1.57127e-07	8.33538e-07
YJL166W	QCR8	0.768141	0.000204444	0.000648757
YJL168C	SET2	0.577125	0.000801796	0.00225914
YJL170C	ASG7	-2.52563	1.45252e-15	1.93825e-14
YJL171C	YJL171C	1.11729	0.000435288	0.00129385
YJL176C	SWI3	-0.61193	9.90463e-05	0.000333987
YJL177W	RPL17B	0.57928	0.00377907	0.00917228
YJL183W	MNN11	0.68167	0.00213698	0.00547468
YJL187C	SWE1	-0.739921	0.00165868	0.00433953
YJL188C	BUD19	-1.12391	0.0209746	0.0421855
YJL190C	RPS22A	0.947709	0.00302228	0.0074927
YJL191W	RPS14B	-0.564265	0.000293863	0.000900479
YJL193W	YJL193W	1.897	2.71395e-07	1.3868e-06
YJL194W	CDC6	1.37402	6.72719e-05	0.000233008
YJL197W	UBP12	0.803844	1.26999e-09	8.74433e-09
YJL198W	PHO90	-0.98947	2.28545e-07	1.18097e-06
YJL199C	MBB1	-1.78069	2.98615e-08	1.70617e-07
YJL200C	ACO2	1.88216	1.00074e-05	3.99847e-05
YJL201W	ECM25	-0.951418	2.4152e-08	1.40437e-07
YJL203W	PRP21	-0.50828	0.00984542	0.0214606
YJL204C	RCY1	0.533234	0.00385905	0.00934823
YJL208C	NUC1	2.06734	1.89664e-08	1.12483e-07
YJL210W	PEX2	-0.584421	0.00215317	0.00550862
YJL217W	REE1	-0.838301	0.00673146	0.0153985
YJL218W	YJL218W	-1.40308	0.00416971	0.0100269
YJL221C	IMA4	0.533392	0.0137257	0.0289879
YJL222W	VTH2	-1.12058	1.00728e-05	4.01947e-05
YJR001W	AVT1	-1.53722	1.71628e-16	2.57649e-15
YJR002W	MPP10	0.518378	0.0180543	0.0369182
YJR003C	YJR003C	1.9041	1.26371e-12	1.26209e-11
YJR005W	APL1	-0.366008	0.0125754	0.026712
YJR006W	POL31	-0.634851	7.27252e-05	0.000249818
YJR007W	SUI2	0.775449	0.00679959	0.0155316
YJR008W	MHO1	-1.29979	8.74581e-17	1.35527e-15
YJR009C	TDH2	0.584013	0.00434826	0.0104281
YJR019C	TES1	-0.396865	0.0183907	0.0375204
YJR021C	REC107	-1.05864	8.77438e-08	4.79825e-07
YJR022W	LSM8	-0.845467	0.00644845	0.0148108
YJR024C	MDE1	-0.620044	3.21882e-05	0.000117759
YJR029W	YJR029W	-0.691513	0.000200517	0.000637916
YJR030C	YJR030C	-0.637139	0.0116543	0.0249936
YJR032W	CPR7	1.11384	1.01851e-06	4.80409e-06
YJR033C	RAV1	-1.16519	4.97584e-08	2.77448e-07
YJR036C	HUL4	-2.32898	6.56692e-42	5.00127e-40
YJR039W	YJR039W	-2.04143	8.28501e-23	2.0696e-21
YJR041C	URB2	2.25492	4.97637e-11	4.01517e-10
YJR042W	NUP85	0.401439	0.00783442	0.0175299
YJR043C	POL32	1.00835	0.000249188	0.00077499
YJR044C	VPS55	-0.717897	7.64236e-05	0.000261515
YJR046W	TAH11	1.79758	5.44674e-12	4.95122e-11
YJR047C	ANB1	1.42518	0.00871096	0.0192566
YJR055W	HIT1	1.98208	3.78029e-09	2.46687e-08
YJR059W	PTK2	-0.982355	4.67407e-11	3.78593e-10
YJR061W	YJR061W	3.05248	4.07228e-12	3.75649e-11
YJR062C	NTA1	-0.638388	7.47582e-05	0.000256378
YJR063W	RPA12	3.14322	5.16192e-13	5.40876e-12
YJR064W	CCT5	1.39728	6.94305e-14	7.91228e-13
YJR065C	ARP3	-0.482603	0.00728937	0.0164637
YJR066W	TOR1	-0.782051	3.47601e-09	2.28022e-08
YJR067C	YAE1	0.537558	0.0151848	0.031673
YJR069C	HAM1	0.630661	0.00878449	0.0194054
YJR070C	LIA1	1.04383	0.000717597	0.0020463
YJR072C	NPA3	0.52369	5.77311e-06	2.40193e-05
YJR073C	OPI3	-0.706228	0.000967293	0.00267764
YJR075W	HOC1	0.706496	5.95481e-08	3.30265e-07
YJR076C	CDC11	-0.676124	2.93205e-06	1.26981e-05
YJR077C	MIR1	1.65206	4.57096e-16	6.4292e-15
YJR078W	BNA2	3.11849	4.83891e-31	2.18978e-29
YJR082C	EAF6	0.649851	0.00107943	0.002954
YJR083C	ACF4	-0.502982	0.00928078	0.0203936
YJR086W	STE18	-0.648862	0.00811233	0.0180934
YJR089W	BIR1	1.01341	5.44762e-13	5.68903e-12
YJR090C	GRR1	-0.397038	0.00405889	0.00979057
YJR092W	BUD4	-0.712409	0.0186336	0.0379046
YJR094C	IME1	0.775308	0.00231411	0.005889
YJR095W	SFC1	-1.60191	4.3913e-15	5.61961e-14
YJR096W	YJR096W	-1.06156	3.32625e-06	1.42766e-05
YJR097W	JJJ3	3.84236	1.6971e-09	1.152e-08
YJR098C	YJR098C	-0.599659	0.0108977	0.0235221
YJR104C	SOD1	-2.12563	3.30844e-25	1.0128e-23
YJR106W	ECM27	0.672681	0.00850697	0.0188658
YJR109C	CPA2	2.8538	1.18959e-10	9.22853e-10
YJR112W	NNF1	-1.17468	3.83791e-07	1.92512e-06
YJR112W-A	YJR112W-A	-0.723854	0.00604982	0.0139827
YJR113C	RSM7	-1.26963	3.78614e-22	8.99029e-21
YJR115W	YJR115W	-3.12981	2.93578e-83	9.64946e-81
YJR116W	TDA4	-1.80016	2.27538e-12	2.19287e-11
YJR117W	STE24	-0.386299	0.0165886	0.0342239
YJR119C	JHD2	1.98138	1.26513e-12	1.26209e-11
YJR121W	ATP2	0.304949	0.00871512	0.019259
YJR124C	YJR124C	1.20818	6.71064e-05	0.000232564
YJR125C	ENT3	-1.03669	8.41189e-10	5.91579e-09
YJR126C	VPS70	-0.366263	0.0139345	0.0293692
YJR127C	RSF2	-0.596636	3.07532e-05	0.000112936
YJR129C	EFM3	0.569563	0.0102427	0.0222799
YJR131W	MNS1	-0.587397	0.000746745	0.00211685
YJR136C	TTI2	0.548745	0.0061757	0.0142472
YJR138W	IML1	0.514373	0.000116908	0.000389588
YJR142W	YJR142W	-0.689212	0.0111547	0.0240046
YJR143C	PMT4	-0.601776	0.00156521	0.00412785
YJR147W	HMS2	-0.999481	0.000163087	0.000527164
YJR148W	BAT2	-1.88832	7.22294e-34	3.69732e-32
YJR151C	DAN4	-0.946363	0.000175657	0.00056458
YJR154W	YJR154W	0.88606	0.0171759	0.0352956
YJR155W	AAD10	0.653212	0.000466475	0.00138063
YJR156C	THI11	0.830126	0.0081585	0.0181704
YJR157W	YJR157W	1.48237	0.00912371	0.0200908
YKL001C	MET14	3.47688	1.66483e-13	1.82401e-12
YKL002W	DID4	-0.533305	0.00471114	0.0111782
YKL004W	AUR1	0.716544	0.00123573	0.00333353
YKL006W	RPL14A	0.885658	0.00109129	0.00297733
YKL009W	MRT4	3.12487	9.11168e-21	1.87797e-19
YKL011C	CCE1	-0.750815	0.000105043	0.000352875
YKL014C	URB1	1.84295	5.95835e-09	3.80469e-08
YKL015W	PUT3	1.04188	2.17675e-08	1.27522e-07
YKL016C	ATP7	1.14784	3.95906e-16	5.65775e-15
YKL017C	HCS1	0.950991	0.000637931	0.00183843
YKL018W	SWD2	-0.54287	0.00694931	0.0157985
YKL019W	RAM2	-0.357283	0.0237154	0.0470465
YKL020C	SPT23	-0.50811	1.13925e-05	4.49724e-05
YKL023C-A	YKL023C-A	0.703359	0.0113146	0.0243151
YKL023W	YKL023W	-0.618335	7.43311e-05	0.000255054
YKL028W	TFA1	0.643444	4.11475e-05	0.000147512
YKL029C	MAE1	3.69012	6.69204e-23	1.68515e-21
YKL030W	YKL030W	1.85457	0.00369765	0.00899214
YKL032C	IXR1	0.566795	0.00470014	0.0111606
YKL033W	TTI1	0.98349	4.22933e-10	3.07476e-09
YKL033W-A	YKL033W-A	-0.682436	6.0106e-05	0.000209232
YKL034W	TUL1	-1.00095	2.649e-18	4.59528e-17
YKL035W	UGP1	-3.41048	1.73764e-69	3.19164e-67
YKL038W	RGT1	-0.603841	4.24747e-05	0.000152096
YKL039W	PTM1	-0.625836	1.55861e-07	8.28385e-07
YKL043W	PHD1	1.80079	1.76521e-12	1.72786e-11
YKL044W	YKL044W	2.83344	9.53782e-12	8.46075e-11
YKL046C	DCW1	0.784465	1.09228e-06	5.11723e-06
YKL048C	ELM1	0.569866	0.00268995	0.00675733
YKL051W	SFK1	1.04189	1.36347e-06	6.27939e-06
YKL052C	ASK1	0.873813	1.22822e-05	4.83621e-05
YKL057C	NUP120	0.454268	0.0247723	0.0487869
YKL061W	BLI1	0.909818	0.000121518	0.000404088
YKL062W	MSN4	1.14923	8.376e-05	0.000284748
YKL065W-A	YKL065W-A	1.02541	0.000168939	0.000544668
YKL067W	YNK1	0.663107	0.000156072	0.000506584
YKL068W	NUP100	-0.375076	0.00745665	0.016799
YKL071W	YKL071W	1.13605	0.0124508	0.0264925
YKL072W	STB6	1.04524	1.56445e-07	8.30782e-07
YKL073W	LHS1	-0.590825	3.42266e-05	0.000124851
YKL074C	MUD2	0.724176	1.18216e-06	5.51352e-06
YKL078W	DHR2	3.06222	4.66522e-14	5.41529e-13
YKL079W	SMY1	-0.515252	0.00504685	0.0118934
YKL082C	RRP14	1.9663	3.52894e-12	3.28928e-11
YKL085W	MDH1	0.674999	3.57855e-07	1.80372e-06
YKL086W	SRX1	-1.40857	1.56759e-05	6.03925e-05
YKL088W	CAB3	-0.654892	2.01625e-06	9.03261e-06
YKL089W	MIF2	0.71253	0.00279498	0.00699585
YKL091C	YKL091C	-2.45046	1.904e-71	3.96349e-69
YKL092C	BUD2	-0.91653	1.01448e-09	7.07077e-09
YKL093W	MBR1	-1.71872	4.71927e-47	4.27128e-45
YKL096W	CWP1	-2.07376	8.14643e-23	2.04315e-21
YKL096W-A	CWP2	-0.709854	0.00137398	0.00366531
YKL099C	UTP11	1.85525	2.36692e-09	1.57584e-08
YKL100C	YKL100C	-1.17823	2.26089e-20	4.58417e-19
YKL103C	APE1	-1.28792	5.11826e-05	0.000180892
YKL104C	GFA1	-2.23601	2.81206e-58	3.65861e-56
YKL105C	SEG2	-1.20611	2.75868e-12	2.63828e-11
YKL106W	AAT1	0.989282	1.04793e-06	4.93537e-06
YKL109W	HAP4	1.87185	4.51666e-15	5.76821e-14
YKL110C	KTI12	1.99614	1.30749e-08	7.94285e-08
YKL114C	APN1	0.393456	0.0123768	0.026353
YKL121W	DGR2	-0.988443	4.31347e-08	2.42245e-07
YKL125W	RRN3	1.34703	2.94561e-12	2.79565e-11
YKL127W	PGM1	-0.918342	0.000576217	0.00166983
YKL132C	RMA1	0.940915	0.000429829	0.00127928
YKL135C	APL2	-0.284932	0.0240187	0.0475275
YKL136W	YKL136W	-1.26205	0.0217814	0.0435836
YKL139W	CTK1	1.13041	9.81009e-11	7.6772e-10
YKL140W	TGL1	-1.02624	1.24219e-06	5.76765e-06
YKL141W	SDH3	0.38412	0.00116674	0.00316658
YKL143W	LTV1	0.776833	0.00737338	0.0166474
YKL144C	RPC25	1.17002	0.000181228	0.000581287
YKL149C	DBR1	-0.487056	0.000904934	0.00252291
YKL150W	MCR1	-1.49327	1.06609e-40	7.56564e-39
YKL151C	YKL151C	-1.80856	6.66554e-15	8.35869e-14
YKL154W	SRP102	0.773279	0.000374407	0.00112629
YKL155C	RSM22	0.799846	4.38161e-06	1.85387e-05
YKL156W	RPS27A	1.6519	3.44605e-07	1.73974e-06
YKL159C	RCN1	3.35584	1.04703e-15	1.42766e-14
YKL161C	KDX1	-1.11298	0.000405461	0.00121269
YKL162C	YKL162C	-1.50352	2.28914e-14	2.73864e-13
YKL164C	PIR1	-1.16813	1.49758e-08	9.01578e-08
YKL165C	MCD4	-1.24197	2.65813e-10	1.95755e-09
YKL166C	TPK3	1.47351	7.53347e-11	5.94022e-10
YKL168C	KKQ8	-1.2278	1.04737e-07	5.6778e-07
YKL172W	EBP2	1.94595	7.03013e-07	3.39545e-06
YKL173W	SNU114	1.48144	2.12759e-09	1.42715e-08
YKL174C	TPO5	2.57509	1.52653e-21	3.40471e-20
YKL175W	ZRT3	0.523184	0.00129095	0.00346602
YKL178C	STE3	1.48871	9.20537e-07	4.35842e-06
YKL182W	FAS1	1.11661	3.12921e-21	6.80903e-20
YKL184W	SPE1	-0.461398	0.0116639	0.0250055
YKL186C	MTR2	1.5935	5.28064e-07	2.59666e-06
YKL187C	FAT3	-0.857021	0.00285012	0.00711959
YKL188C	PXA2	-1.07491	3.54919e-11	2.91324e-10
YKL189W	HYM1	-0.907874	8.04646e-05	0.000274441
YKL190W	CNB1	0.914138	1.70888e-08	1.02418e-07
YKL191W	DPH2	0.934341	7.26343e-07	3.49193e-06
YKL193C	SDS22	-1.54034	3.75888e-18	6.39624e-17
YKL194C	MST1	-0.681273	0.000281368	0.00086647
YKL195W	MIA40	-0.724889	7.07039e-05	0.000243813
YKL201C	MNN4	0.705593	0.00400103	0.00966594
YKL204W	EAP1	-0.649324	5.63099e-07	2.75592e-06
YKL205W	LOS1	1.33431	4.06603e-08	2.28554e-07
YKL206C	ADD66	-0.687442	0.000272482	0.000843234
YKL209C	STE6	-2.00906	2.70629e-20	5.46952e-19
YKL211C	TRP3	1.03364	1.11301e-06	5.20267e-06
YKL212W	SAC1	0.676671	0.000153683	0.000499608
YKL215C	OXP1	-0.737578	0.00108256	0.00295997
YKL216W	URA1	1.65837	7.75557e-07	3.71138e-06
YKL217W	JEN1	-1.68317	1.33332e-22	3.29114e-21
YKL218C	SRY1	0.756119	0.000481457	0.00142026
YKL221W	MCH2	0.860407	0.0208658	0.0420243
YKR001C	VPS1	-0.697726	3.20682e-08	1.82558e-07
YKR002W	PAP1	-0.912592	1.95748e-10	1.47105e-09
YKR003W	OSH6	-1.9884	2.65057e-24	7.62803e-23
YKR008W	RSC4	0.549225	0.00615468	0.014204
YKR009C	FOX2	-0.833517	1.35725e-06	6.25999e-06
YKR013W	PRY2	-2.76063	2.29965e-23	6.11119e-22
YKR017C	HEL1	-1.16896	8.11314e-13	8.33364e-12
YKR019C	IRS4	1.92817	9.48875e-09	5.86705e-08
YKR020W	VPS51	0.797146	0.00153785	0.00406084
YKR022C	NTR2	0.716458	0.000317895	0.000966378
YKR023W	YKR023W	0.666137	2.63153e-06	1.15326e-05
YKR024C	DBP7	3.43838	8.801e-28	3.2522e-26
YKR025W	RPC37	1.27481	1.26322e-11	1.09719e-10
YKR026C	GCN3	1.19919	1.65368e-05	6.34351e-05
YKR027W	BCH2	-0.708242	0.00161939	0.00425099
YKR034W	DAL80	1.59611	0.000804022	0.0022638
YKR035W-A	DID2	-0.576791	4.31806e-05	0.000154535
YKR036C	CAF4	0.520615	0.000227648	0.000714404
YKR038C	KAE1	-0.525951	0.000200668	0.000638073
YKR039W	GAP1	1.71287	7.07514e-07	3.41455e-06
YKR041W	YKR041W	0.783913	0.0159226	0.0330026
YKR043C	SHB17	0.921854	2.28872e-07	1.18125e-06
YKR048C	NAP1	-0.581575	0.000158365	0.00051296
YKR051W	YKR051W	-0.921	1.36656e-08	8.27754e-08
YKR052C	MRS4	-1.9045	3.32624e-11	2.74404e-10
YKR055W	RHO4	-0.591472	0.00223177	0.00568874
YKR056W	TRM2	1.74603	4.70105e-13	4.95913e-12
YKR057W	RPS21A	0.875778	0.00120555	0.00326054
YKR058W	GLG1	-1.92882	1.13212e-18	1.99157e-17
YKR060W	UTP30	1.20075	1.49741e-05	5.80108e-05
YKR061W	KTR2	0.892431	4.15939e-06	1.76824e-05
YKR063C	LAS1	1.22449	1.17757e-06	5.49621e-06
YKR064W	OAF3	0.833536	5.12096e-09	3.30376e-08
YKR066C	CCP1	-1.51029	3.85138e-21	8.26524e-20
YKR067W	GPT2	-1.04197	4.63173e-12	4.24123e-11
YKR069W	MET1	0.808178	8.0494e-06	3.26843e-05
YKR071C	DRE2	0.655957	0.000692479	0.00197986
YKR075C	YKR075C	0.663443	0.00141468	0.00376263
YKR077W	MSA2	0.699507	0.0139449	0.0293813
YKR079C	TRZ1	0.988259	0.000221776	0.000697027
YKR081C	RPF2	2.13884	7.11651e-11	5.66148e-10
YKR082W	NUP133	1.03106	4.55351e-08	2.55266e-07
YKR085C	MRPL20	-0.39591	0.0252256	0.0495545
YKR086W	PRP16	1.14314	3.57793e-14	4.19215e-13
YKR087C	OMA1	-0.779304	3.67398e-06	1.57043e-05
YKR089C	TGL4	-1.26782	2.91909e-37	1.84138e-35
YKR090W	PXL1	-0.792959	7.36217e-06	3.0126e-05
YKR091W	SRL3	-2.66556	1.33943e-22	3.2932e-21
YKR092C	SRP40	1.93185	1.33462e-12	1.32297e-11
YKR093W	PTR2	-1.27876	0.000411189	0.00122924
YKR094C	RPL40B	0.904757	0.00175149	0.00455941
YKR095W-A	PCC1	-0.750545	0.00370101	0.00899681
YKR096W	ESL2	-0.753778	3.69941e-09	2.41914e-08
YKR097W	PCK1	3.63849	1.74021e-178	5.43381e-175
YKR098C	UBP11	-1.73196	7.91658e-14	8.98891e-13
YKR099W	BAS1	2.13672	1.34888e-11	1.16579e-10
YKR102W	FLO10	-0.6403	0.00151486	0.0040069
YKR105C	VBA5	-2.75876	2.23279e-07	1.15812e-06
YLL002W	RTT109	-1.47891	2.59775e-07	1.32975e-06
YLL004W	ORC3	1.39717	1.37683e-06	6.33626e-06
YLL006W	MMM1	-0.593898	0.00179428	0.00466109
YLL008W	DRS1	1.50993	3.13108e-05	0.000114684
YLL011W	SOF1	2.2974	6.92887e-11	5.52628e-10
YLL012W	YEH1	1.73257	7.9701e-09	4.98231e-08
YLL016W	SDC25	-0.601357	0.000204429	0.000648757
YLL018C	DPS1	-0.287743	0.00596766	0.0138247
YLL019C	KNS1	0.419118	0.00149151	0.00394847
YLL021W	SPA2	0.507744	0.00604834	0.0139827
YLL023C	POM33	-1.91154	5.2353e-24	1.47939e-22
YLL028W	TPO1	2.18365	3.51906e-09	2.30604e-08
YLL029W	FRA1	-1.21787	4.84849e-23	1.23587e-21
YLL033W	IRC19	0.715446	0.0115158	0.0247221
YLL034C	RIX7	3.18174	1.52635e-23	4.12643e-22
YLL035W	GRC3	2.54563	1.55831e-24	4.54749e-23
YLL036C	PRP19	-0.468454	0.00218542	0.00558198
YLL038C	ENT4	-0.703324	0.00297391	0.00738451
YLL039C	UBI4	-0.520809	2.73925e-06	1.19543e-05
YLL040C	VPS13	-0.662917	0.00815173	0.0181618
YLL041C	SDH2	0.930189	8.3704e-10	5.89325e-09
YLL042C	ATG10	0.959426	0.00802032	0.0179074
YLL043W	FPS1	0.469624	0.000144205	0.000471745
YLL046C	RNP1	2.97965	1.55246e-06	7.07158e-06
YLL049W	LDB18	-0.63563	0.00832657	0.0185183
YLL051C	FRE6	0.605849	0.000319277	0.000969788
YLL052C	AQY2	1.16363	0.0110717	0.0238424
YLL053C	YLL053C	1.29521	0.000149025	0.000486238
YLL054C	YLL054C	0.639496	0.000340552	0.0010294
YLL055W	YCT1	1.41435	1.11095e-05	4.39106e-05
YLL056C	YLL056C	1.12682	0.00149369	0.00395259
YLL057C	JLP1	4.68367	5.89279e-22	1.35795e-20
YLL058W	YLL058W	1.73994	1.43972e-16	2.18229e-15
YLL064C	PAU18	4.28494	8.24673e-06	3.34421e-05
YLR001C	YLR001C	-0.467291	3.83628e-05	0.000138403
YLR002C	NOC3	1.68018	2.25199e-09	1.50414e-08
YLR003C	CMS1	1.60212	1.20749e-08	7.37843e-08
YLR004C	THI73	1.21583	0.0014411	0.00382314
YLR007W	NSE1	0.81935	3.27271e-07	1.65625e-06
YLR009W	RLP24	2.13844	2.10702e-10	1.5702e-09
YLR011W	LOT6	-0.863618	0.00860137	0.0190481
YLR014C	PPR1	2.90559	3.61798e-28	1.38615e-26
YLR015W	BRE2	0.950203	4.41837e-07	2.19338e-06
YLR017W	MEU1	0.811417	0.00174046	0.00453259
YLR019W	PSR2	-0.373012	0.0208768	0.0420243
YLR020C	YEH2	1.425	6.00245e-21	1.2664e-19
YLR023C	IZH3	0.745468	0.0110391	0.0237886
YLR025W	SNF7	-0.527646	2.34635e-05	8.79001e-05
YLR026C	SED5	0.645644	2.76716e-05	0.000102254
YLR027C	AAT2	0.451735	0.000810999	0.00228036
YLR028C	ADE16	-0.768055	1.68265e-09	1.14343e-08
YLR038C	COX12	0.971231	1.53894e-06	7.02024e-06
YLR039C	RIC1	0.692104	0.000239399	0.000748146
YLR042C	YLR042C	-2.13553	2.98931e-06	1.29282e-05
YLR045C	STU2	-1.15043	2.82709e-11	2.35402e-10
YLR046C	YLR046C	1.59337	0.000139689	0.000458411
YLR048W	RPS0B	0.619584	0.0103509	0.0224762
YLR049C	YLR049C	-2.38782	5.44151e-16	7.56843e-15
YLR051C	FCF2	1.56253	1.29343e-08	7.86514e-08
YLR054C	OSW2	4.97581	9.70591e-24	2.6702e-22
YLR055C	SPT8	0.442816	0.0156285	0.0324791
YLR056W	ERG3	3.60205	7.83394e-110	6.11537e-107
YLR057W	MNL2	1.26827	1.02281e-15	1.40076e-14
YLR060W	FRS1	0.546875	0.018066	0.0369182
YLR063W	BMT6	3.46523	6.45618e-15	8.11244e-14
YLR064W	PER33	0.478022	0.0185945	0.0378372
YLR067C	PET309	0.585238	0.000401573	0.00120222
YLR068W	FYV7	2.48397	5.33635e-15	6.74605e-14
YLR070C	XYL2	-2.12716	7.71434e-10	5.46214e-09
YLR072W	YLR072W	-0.357051	0.0214369	0.0430046
YLR073C	RFU1	0.902365	0.00942019	0.020649
YLR074C	BUD20	0.986559	1.84818e-05	7.02917e-05
YLR075W	RPL10	0.543377	0.00928064	0.0203936
YLR078C	BOS1	-0.577213	0.00690415	0.015713
YLR079W	SIC1	-1.21504	2.19921e-11	1.84846e-10
YLR081W	GAL2	3.0873	2.21337e-07	1.149e-06
YLR083C	EMP70	0.810189	0.00186605	0.00482747
YLR084C	RAX2	-1.0655	3.53181e-05	0.000128383
YLR085C	ARP6	-0.707313	0.000487458	0.00143568
YLR089C	ALT1	-0.86178	2.50437e-05	9.33162e-05
YLR090W	XDJ1	-0.602686	0.00599304	0.0138719
YLR091W	GEP5	-0.644718	0.0069297	0.0157654
YLR093C	NYV1	-0.613945	0.000705964	0.00201589
YLR094C	GIS3	0.424953	9.29283e-05	0.000314546
YLR096W	KIN2	0.75639	4.16254e-05	0.00014914
YLR097C	HRT3	-0.495027	0.00068753	0.00196775
YLR098C	CHA4	-0.362179	0.0150422	0.0314176
YLR099C	ICT1	1.11649	2.63771e-05	9.79341e-05
YLR100W	ERG27	-0.608054	0.0163475	0.0337712
YLR102C	APC9	-0.844553	0.000216038	0.000680361
YLR107W	REX3	2.06782	2.07786e-17	3.32724e-16
YLR109W	AHP1	-1.29409	1.16351e-19	2.22888e-18
YLR110C	CCW12	-1.51731	1.24641e-27	4.47345e-26
YLR114C	AVL9	0.455936	0.000292172	0.000896177
YLR120C	YPS1	1.47685	5.33816e-05	0.000187919
YLR121C	YPS3	4.65702	8.97768e-24	2.48078e-22
YLR127C	APC2	0.533163	0.000162975	0.000527075
[truncated: 1,182 more rows]

## Sheet: etoh.v.gluc_MUT_tra
Gene stable ID	Gene name	l2fc	p	FDR
15S_rRNA	#N/A	2.10272	1.88441e-05	8.46325e-05
21S_rRNA	#N/A	1.45012	1.48784e-05	6.80667e-05
ICR1	ICR1	-2.07239	6.59442e-17	1.38776e-15
LSR1	LSR1	3.37078	8.77222e-10	8.46449e-09
NME1	NME1	2.30243	0.000198575	0.000732123
Q0045	COX1	0.887615	0.0116838	0.02835
Q0070	AI5_ALPHA	2.45396	4.4991e-08	3.28103e-07
Q0075	AI5_BETA	2.03908	1.40981e-06	7.96728e-06
Q0085	ATP6	1.46065	0.00660775	0.0172113
Q0105	COB	1.80006	0.00226208	0.00661754
Q0130	OLI1	2.23174	6.83985e-09	5.70332e-08
Q0140	VAR1	1.04817	0.00952438	0.0237419
Q0250	COX2	1.81043	0.00204916	0.00606153
RDN18-1	RDN18-1	2.08956	6.93009e-09	5.75684e-08
RDN18-2	RDN18-2	2.0784	8.56928e-09	6.98717e-08
RDN25-1	RDN25-1	0.986734	0.000246701	0.00089512
RDN25-2	RDN25-2	0.955539	0.000432015	0.00149547
RDN37-1	RDN37-1	1.05984	0.00730954	0.0188467
RDN58-1	RDN58-1	1.50636	0.00195756	0.00581914
RDN58-2	RDN58-2	1.47948	0.00222499	0.00651494
RPR1	RPR1	3.00232	5.08856e-09	4.33017e-08
RUF5-1	RUF5-1	2.22413	1.77865e-05	8.04277e-05
RUF5-2	RUF5-2	2.23077	1.60736e-05	7.30811e-05
SCR1	SCR1	2.68551	3.7772e-08	2.79454e-07
snR14	snR14	5.73333	1.6569e-06	9.19131e-06
snR161	snR161	0.938048	0.021682	0.0484756
snR17a	snR17a	2.35851	8.31015e-05	0.000335289
snR17b	snR17b	1.17752	0.018376	0.0420793
snR19	snR19	3.54098	7.14248e-06	3.53076e-05
snR190	snR190	2.97596	8.94371e-05	0.000358433
snR3	snR3	1.19536	0.0163577	0.0379675
snR30	snR30	0.928158	0.0131984	0.0315173
snR35	snR35	1.17811	0.017755	0.0408107
snR4	snR4	1.80785	0.00106465	0.00337361
snR45	snR45	2.99056	0.000209692	0.000767982
snR7-L	snR7-L	2.71398	0.000319923	0.00113532
snR8	snR8	1.27487	0.0120179	0.0289802
snR86	snR86	0.51499	0.00388656	0.0107082
SRG1	SRG1	0.781349	0.0163421	0.0379446
YAL001C	TFC3	-0.757861	1.63131e-07	1.08683e-06
YAL002W	VPS8	-0.6396	3.90165e-07	2.4377e-06
YAL003W	EFB1	0.847866	1.4674e-06	8.25754e-06
YAL005C	SSA1	-0.941415	0.00133636	0.00412995
YAL007C	ERP2	-1.35647	3.08129e-09	2.73806e-08
YAL010C	MDM10	-0.653362	0.000238686	0.000866987
YAL011W	SWC3	0.542437	0.00452226	0.0122409
YAL013W	DEP1	-0.385158	0.00143555	0.0044159
YAL016W	TPD3	-0.736605	1.32237e-05	6.10443e-05
YAL017W	PSK1	-1.03993	6.74488e-07	4.04632e-06
YAL019W	FUN30	0.984867	3.35625e-06	1.75601e-05
YAL021C	CCR4	-0.49079	0.00366163	0.0101603
YAL023C	PMT2	-0.94087	2.30645e-08	1.77784e-07
YAL025C	MAK16	2.02278	3.73856e-09	3.26952e-08
YAL027W	SAW1	-0.631851	0.00355798	0.00991001
YAL031C	GIP4	-0.817389	3.66824e-10	3.70118e-09
YAL034C	FUN19	-0.752036	2.53963e-06	1.36317e-05
YAL034W-A	MTW1	-1.27723	3.56037e-05	0.000153557
YAL036C	RBG1	1.44715	2.6192e-11	3.0196e-10
YAL041W	CDC24	0.425388	0.0011666	0.00365126
YAL042W	ERV46	0.37145	0.00864682	0.0217863
YAL044W-A	YAL044W-A	0.519365	0.00181784	0.00545024
YAL048C	GEM1	0.336404	0.0180627	0.0414746
YAL051W	OAF1	0.379198	0.0165229	0.0383108
YAL053W	FLC2	0.751533	0.000305699	0.00108833
YAL054C	ACS1	-1.78732	3.79718e-51	5.35564e-49
YAL055W	PEX22	-0.550397	0.000331715	0.00117214
YAL059W	ECM1	0.890775	0.00922737	0.0230823
YAL060W	BDH1	-0.911312	4.65411e-11	5.14201e-10
YAL062W	GDH3	3.36653	1.64456e-32	1.01886e-30
YAL063C	FLO9	0.501293	0.0157209	0.0367597
YAL067C	SEO1	2.13696	8.33782e-06	4.04031e-05
YAR002C-A	ERP1	-0.918051	1.8799e-05	8.4487e-05
YAR003W	SWD1	-0.430963	0.0111553	0.0272672
YAR007C	RFA1	-0.692458	0.000544188	0.00184996
YAR009C	YAR009C	-0.813175	1.68393e-05	7.64574e-05
YAR018C	KIN3	-1.22996	1.42435e-05	6.54333e-05
YAR019C	CDC15	-0.854882	8.75775e-08	6.07907e-07
YAR035W	YAT1	-0.66341	0.000295425	0.0010549
YAR042W	SWH1	-0.651041	3.83811e-08	2.83643e-07
YAR071W	PHO11	-0.812493	0.00238134	0.00691758
YBL002W	HTB2	-1.52431	1.11743e-10	1.18141e-09
YBL003C	HTA2	-2.42187	3.05397e-21	9.16052e-20
YBL005W	PDR3	0.374529	0.0138033	0.0327964
YBL005W-B	YBL005W-B	-0.69006	6.59953e-11	7.1741e-10
YBL008W	HIR1	0.700388	4.46623e-06	2.2827e-05
YBL009W	ALK2	-0.672117	0.00770814	0.0197439
YBL010C	YBL010C	-0.771983	0.00158363	0.00483106
YBL014C	RRN6	1.21605	4.10324e-13	5.66674e-12
YBL015W	ACH1	0.800312	5.43798e-05	0.000227005
YBL020W	RFT1	0.546869	0.00336556	0.00941762
YBL021C	HAP3	1.03871	5.14568e-05	0.000215842
YBL024W	NCL1	0.797944	0.00623927	0.0163673
YBL026W	LSM2	-0.652878	0.00290695	0.00825629
YBL029C-A	YBL029C-A	-0.940127	0.000132642	0.000509138
YBL030C	PET9	1.63856	6.24802e-31	3.45151e-29
YBL031W	SHE1	-1.00656	0.000304141	0.00108337
YBL033C	RIB1	0.943102	3.25655e-14	4.96268e-13
YBL034C	STU1	-0.7455	5.73811e-06	2.87521e-05
YBL036C	YBL036C	0.847741	1.01302e-07	6.95887e-07
YBL037W	APL3	-0.527665	0.000176562	0.000660515
YBL039C	URA7	2.04043	9.40969e-13	1.24505e-11
YBL040C	ERD2	-1.3868	2.02474e-12	2.58612e-11
YBL042C	FUI1	2.69124	1.20879e-25	5.00817e-24
YBL043W	ECM13	2.2664	5.79003e-11	6.33368e-10
YBL045C	COR1	0.830519	4.48929e-11	4.9682e-10
YBL046W	PSY4	-0.621751	5.50293e-06	2.76775e-05
YBL047C	EDE1	-0.827713	7.8392e-07	4.65229e-06
YBL050W	SEC17	-0.40616	0.00403207	0.0110494
YBL051C	PIN4	0.457428	0.00171366	0.00517532
YBL054W	TOD6	2.27477	1.67138e-12	2.1472e-11
YBL056W	PTC3	-0.46028	0.00313743	0.00884269
YBL060W	YEL1	-0.422147	0.00374531	0.0103405
YBL061C	SKT5	-0.625866	0.00176069	0.00530286
YBL063W	KIP1	-0.813277	6.39575e-05	0.00026383
YBL064C	PRX1	-0.635116	0.000541395	0.00184141
YBL066C	SEF1	1.46825	7.41408e-17	1.53587e-15
YBL069W	AST1	1.43975	2.85844e-07	1.82725e-06
YBL071W-A	KTI11	1.11698	0.00282582	0.00805694
YBL075C	SSA3	2.25666	6.40693e-58	1.28702e-55
YBL080C	PET112	-1.06505	7.39515e-06	3.63938e-05
YBL082C	ALG3	-0.807648	1.06223e-06	6.12306e-06
YBL083C	YBL083C	-1.60855	0.000103812	0.00041036
YBL086C	YBL086C	-1.14782	4.27057e-12	5.25225e-11
YBL087C	RPL23A	0.52895	0.0153836	0.0360473
YBL089W	AVT5	-0.575118	0.00273404	0.00782891
YBL090W	MRP21	-0.549224	0.000623183	0.00207905
YBL093C	ROX3	1.82673	6.31862e-15	1.04454e-13
YBL094C	YBL094C	1.45335	0.00694249	0.0180054
YBL095W	YBL095W	-1.02032	1.0029e-10	1.06542e-09
YBL099W	ATP1	1.13785	1.21007e-26	5.34768e-25
YBL103C	RTG3	0.627665	0.000120994	0.000468514
YBL104C	SEA4	0.530693	0.000366059	0.00128528
YBL107C	MIX23	0.554188	0.00624395	0.0163731
YBR001C	NTH2	-1.13556	2.08326e-12	2.65066e-11
YBR002C	RER2	0.617119	0.000546067	0.00185445
YBR003W	COQ1	-1.49419	4.38709e-27	1.97837e-25
YBR004C	GPI18	1.91016	3.75312e-16	7.16986e-15
YBR005W	RCR1	1.71624	1.57399e-06	8.79021e-06
YBR006W	UGA2	0.677295	9.25609e-09	7.50106e-08
YBR008C	FLR1	0.706907	0.0115684	0.0281214
YBR009C	HHF1	-0.954257	1.74499e-08	1.37381e-07
YBR014C	GRX7	-1.54415	4.1398e-29	2.11098e-27
YBR015C	MNN2	-0.320195	0.0097258	0.0242104
YBR019C	GAL10	1.77766	0.00193594	0.00576261
YBR021W	FUR4	2.20739	3.70872e-25	1.49909e-23
YBR023C	CHS3	-0.638281	5.55952e-05	0.000231641
YBR024W	SCO2	-0.760002	0.000658408	0.00218996
YBR025C	OLA1	0.329983	0.0209357	0.047109
YBR026C	ETR1	-0.598229	0.00415107	0.0113101
YBR028C	YPK3	0.647037	0.0117235	0.0284255
YBR033W	EDS1	-0.591965	0.00499002	0.0133706
YBR034C	HMT1	2.25863	2.45661e-14	3.796e-13
YBR035C	PDX3	-0.569267	3.66437e-06	1.90297e-05
YBR037C	SCO1	-1.04301	5.10863e-06	2.59106e-05
YBR038W	CHS2	-1.89059	1.82093e-15	3.18495e-14
YBR039W	ATP3	1.49835	1.7616e-26	7.68268e-25
YBR041W	FAT1	-0.601482	8.54754e-06	4.12986e-05
YBR042C	CST26	0.470318	0.0144326	0.0340354
YBR043C	QDR3	0.745535	1.31386e-07	8.92372e-07
YBR046C	ZTA1	-0.379121	0.00367327	0.0101798
YBR047W	FMP23	-0.939107	0.000252138	0.000910858
YBR052C	RFS1	-1.353	4.3581e-07	2.69998e-06
YBR053C	YBR053C	-1.3071	1.47752e-06	8.29336e-06
YBR054W	YRO2	1.98422	5.74551e-15	9.59371e-14
YBR056W	YBR056W	-0.71413	0.0217075	0.0485163
YBR056W-A	YBR056W-A	5.87019	1.30244e-21	4.03453e-20
YBR057C	MUM2	-0.497875	0.0189632	0.0433025
YBR059C	AKL1	-0.547372	0.00776626	0.0198694
YBR061C	TRM7	0.998533	0.00124097	0.00386578
YBR065C	ECM2	1.17617	8.64184e-12	1.03406e-10
YBR068C	BAP2	-0.537259	2.66783e-06	1.42698e-05
YBR071W	YBR071W	2.52808	1.96935e-10	2.03663e-09
YBR072W	HSP26	4.20925	6.14808e-41	5.6605e-39
YBR078W	ECM33	1.62473	5.66813e-12	6.90699e-11
YBR083W	TEC1	-2.50713	4.99684e-53	7.88668e-51
YBR085C-A	YBR085C-A	0.73099	0.00154338	0.00471911
YBR085W	AAC3	1.27519	0.0111379	0.0272548
YBR086C	IST2	-1.56004	2.6814e-51	3.94999e-49
YBR087W	RFC5	-1.16873	3.37993e-07	2.13793e-06
YBR089C-A	NHP6B	0.614851	0.00348468	0.0097181
YBR093C	PHO5	-0.82717	0.00175559	0.00528991
YBR094W	PBY1	-0.509828	0.00592631	0.0156267
YBR095C	RXT2	-0.315235	0.0162764	0.0378184
YBR096W	YBR096W	-0.961728	6.46054e-06	3.21041e-05
YBR097W	VPS15	-1.21728	2.18253e-07	1.43106e-06
YBR101C	FES1	1.02539	0.00018711	0.000695263
YBR103W	SIF2	-0.599101	7.76358e-06	3.79534e-05
YBR104W	YMC2	1.85806	6.18351e-09	5.18867e-08
YBR105C	VID24	1.664	1.60176e-14	2.54021e-13
YBR106W	PHO88	1.61631	5.02582e-11	5.53425e-10
YBR111C	YSA1	-0.692631	3.58088e-07	2.25858e-06
YBR111W-A	SUS1	-0.536644	0.00952683	0.0237419
YBR114W	RAD16	1.54803	2.42622e-26	1.03764e-24
YBR115C	LYS2	1.03063	0.000712988	0.0023491
YBR116C	YBR116C	-2.59178	1.30559e-47	1.60274e-45
YBR117C	TKL2	-1.9298	7.93047e-22	2.49152e-20
YBR119W	MUD1	-0.799837	2.9025e-06	1.54172e-05
YBR120C	CBP6	-1.37542	2.11727e-09	1.92002e-08
YBR122C	MRPL36	-0.386126	0.00938605	0.0234262
YBR123C	TFC1	-0.340157	0.0209885	0.0471832
YBR125C	PTC4	-0.895503	2.86248e-06	1.5229e-05
YBR126C	TPS1	-2.19108	6.2108e-12	7.54054e-11
YBR126W-A	YBR126W-A	-1.27505	0.000306156	0.00108937
YBR126W-B	YBR126W-B	-1.28626	0.00209882	0.00619459
YBR128C	ATG14	-2.06913	2.97137e-16	5.75942e-15
YBR130C	SHE3	-0.580484	0.00104708	0.00332429
YBR131W	CCZ1	0.91036	1.10852e-06	6.37329e-06
YBR132C	AGP2	-2.16149	2.70479e-27	1.25385e-25
YBR137W	YBR137W	-1.20181	9.27236e-06	4.45409e-05
YBR138C	YBR138C	-2.32626	1.17572e-17	2.68752e-16
YBR139W	YBR139W	-2.55613	2.76054e-19	7.17632e-18
YBR141C	BMT2	2.21009	3.19814e-09	2.8305e-08
YBR142W	MAK5	1.2553	0.000161982	0.000609062
YBR145W	ADH5	0.727458	0.0051315	0.0137386
YBR146W	MRPS9	-0.540232	0.000152617	0.000578115
YBR149W	ARA1	-0.859671	0.00304627	0.00861507
YBR150C	TBS1	0.489742	0.00321251	0.00902744
YBR151W	APD1	-0.872695	3.05019e-06	1.6137e-05
YBR152W	SPP381	0.953177	1.37506e-05	6.32567e-05
YBR154C	RPB5	0.656776	0.0155117	0.0363219
YBR155W	CNS1	2.13584	6.36404e-12	7.69839e-11
YBR156C	SLI15	-1.08196	1.78567e-05	8.06897e-05
YBR157C	ICS2	1.37134	2.00236e-20	5.62444e-19
YBR158W	AMN1	-0.624395	0.000515805	0.00176251
YBR159W	IFA38	-1.07487	8.05985e-11	8.64543e-10
YBR160W	CDC28	-1.17602	9.13335e-12	1.08894e-10
YBR161W	CSH1	-0.909599	1.95808e-05	8.77033e-05
YBR162W-A	YSY6	0.845329	0.00112897	0.00354491
YBR163W	EXO5	0.452607	0.00644476	0.0168463
YBR164C	ARL1	-0.560537	0.00219891	0.00645267
YBR168W	PEX32	-0.855136	6.05368e-06	3.0241e-05
YBR177C	EHT1	-1.66271	2.70929e-37	2.11293e-35
YBR182C	SMP1	3.77715	5.14664e-22	1.65617e-20
YBR183W	YPC1	-1.67752	7.24847e-19	1.83397e-17
YBR186W	PCH2	1.26448	0.00234558	0.00683167
YBR187W	GDT1	0.814382	3.20314e-05	0.000139328
YBR195C	MSI1	1.31589	4.2804e-08	3.14228e-07
YBR200W	BEM1	0.510827	0.000214815	0.000785877
YBR201W	DER1	-0.750558	0.00233809	0.00681582
YBR202W	MCM7	0.698074	0.000734362	0.00240994
YBR204C	LDH1	-0.599321	0.00535261	0.0142386
YBR205W	KTR3	-0.646751	5.65108e-05	0.000235308
YBR206W	YBR206W	-1.22151	0.000153154	0.000579484
YBR208C	DUR1,2	0.634236	8.50554e-05	0.000342536
YBR211C	AME1	-1.05392	1.92649e-08	1.50598e-07
YBR212W	NGR1	-0.645754	0.000526343	0.00179574
YBR213W	MET8	0.752391	0.00182582	0.00547169
YBR216C	YBP1	-0.572862	0.000188087	0.000698503
YBR218C	PYC2	0.639657	0.00415409	0.0113137
YBR222C	PCS60	1.52278	1.76306e-32	1.07223e-30
YBR225W	YBR225W	-0.597093	1.69581e-06	9.36012e-06
YBR227C	MCX1	0.589019	5.14779e-05	0.000215842
YBR230C	OM14	-1.16375	5.25916e-16	9.79296e-15
YBR230W-A	YBR230W-A	1.3567	2.6769e-05	0.00011744
YBR231C	SWC5	0.422291	0.011317	0.0276115
YBR233W	PBP2	-0.537266	0.00458626	0.0124041
YBR234C	ARC40	-0.911108	0.000120485	0.000467072
YBR238C	YBR238C	2.47156	5.75392e-13	7.8483e-12
YBR240C	THI2	1.95396	9.06839e-12	1.08314e-10
YBR241C	YBR241C	-0.739227	0.00123751	0.00385682
YBR242W	YBR242W	1.82007	7.85891e-16	1.43913e-14
YBR243C	ALG7	-1.32379	6.39796e-13	8.691e-12
YBR244W	GPX2	-0.784015	7.02878e-05	0.000287084
YBR247C	ENP1	2.20101	3.73985e-13	5.23027e-12
YBR248C	HIS7	2.07748	9.50836e-07	5.52903e-06
YBR249C	ARO4	1.17026	0.000115322	0.000451013
YBR250W	SPO23	1.70188	3.22501e-05	0.000140127
YBR256C	RIB5	0.398621	0.00116645	0.00365126
YBR257W	POP4	0.543622	0.0193077	0.0439842
YBR261C	TAE1	0.689849	9.14908e-05	0.000365357
YBR262C	MIC12	0.54094	0.0051647	0.0138107
YBR263W	SHM1	0.688321	2.46842e-09	2.21723e-08
YBR267W	REI1	2.0456	6.09325e-14	9.18003e-13
YBR271W	EFM2	1.13663	5.16019e-06	2.61321e-05
YBR272C	HSM3	-0.759732	8.29728e-05	0.000335178
YBR276C	PPS1	-0.405898	0.00278525	0.00795495
YBR278W	DPB3	-0.427322	0.0127076	0.0304992
YBR280C	SAF1	-0.729009	0.00566753	0.01501
YBR284W	YBR284W	2.27063	5.60161e-10	5.52575e-09
YBR285W	YBR285W	-2.28069	3.61896e-11	4.05238e-10
YBR286W	APE3	-1.35951	1.47759e-11	1.73985e-10
YBR288C	APM3	-0.596202	0.0013009	0.00403164
YBR290W	BSD2	0.378145	0.0212311	0.0476443
YBR293W	VBA2	0.434835	0.021207	0.0476062
YBR294W	SUL1	1.76757	7.42476e-05	0.000301955
YBR296C	PHO89	3.04959	8.97628e-56	1.60821e-53
YBR298C	MAL31	-2.10833	4.95833e-72	1.64344e-69
YBR299W	MAL32	-1.58442	1.35233e-07	9.16623e-07
YCL005W	LDB16	-0.450734	0.0113514	0.0276546
YCL005W-A	VMA9	-0.798398	0.00014361	0.000545631
YCL009C	ILV6	1.25132	2.43762e-14	3.77546e-13
YCL011C	GBP2	-0.318217	0.00369733	0.0102294
YCL012C	YCL012C	-1.17094	2.14576e-08	1.6656e-07
YCL016C	DCC1	-0.517121	0.00163515	0.00496766
YCL017C	NFS1	0.351008	0.0210731	0.0473378
YCL019W	YCL019W	-0.728539	0.0137252	0.0326459
YCL021W-A	YCL021W-A	-1.54095	7.06418e-09	5.84625e-08
YCL025C	AGP1	1.65544	1.2776e-06	7.26973e-06
YCL027W	FUS1	-1.84871	1.71063e-09	1.57799e-08
YCL028W	RNQ1	-0.345259	0.00471967	0.012713
YCL029C	BIK1	0.590679	0.00072281	0.00237674
YCL030C	HIS4	1.42642	5.34776e-05	0.000223661
YCL032W	STE50	-0.459055	0.0137589	0.0327144
YCL034W	LSB5	-0.673633	0.000896875	0.00288756
YCL036W	GFD2	1.2719	5.34434e-06	2.69822e-05
YCL037C	SRO9	2.01346	1.39032e-09	1.31476e-08
YCL038C	ATG22	-0.590674	0.00160976	0.00490174
YCL040W	GLK1	-1.51956	7.4981e-12	9.03614e-11
YCL042W	YCL042W	-1.56458	5.57789e-09	4.7103e-08
YCL047C	POF1	-2.00782	1.35999e-24	5.2415e-23
YCL049C	YCL049C	-0.653471	0.0112191	0.0274028
YCL051W	LRE1	-0.423906	0.00983252	0.024421
YCL052C	PBN1	-0.627127	0.000232423	0.000845629
YCL054W	SPB1	2.25912	3.9246e-12	4.84472e-11
YCL055W	KAR4	-1.67254	1.37081e-13	1.98843e-12
YCL057C-A	MIC10	0.886753	1.94488e-10	2.01447e-09
YCL058W-A	ADF1	1.54362	1.28104e-05	5.95097e-05
YCL059C	KRR1	0.70856	0.012618	0.0303062
YCL063W	VAC17	-1.11138	0.000747052	0.00244795
YCL064C	CHA1	-0.835106	0.0157185	0.0367597
YCR002C	CDC10	-1.25147	1.37194e-14	2.19147e-13
YCR003W	MRPL32	-0.678602	0.00111494	0.00351114
YCR004C	YCP4	-1.10732	3.66879e-07	2.30963e-06
YCR005C	CIT2	-1.47289	1.57565e-18	3.826e-17
YCR006C	YCR006C	0.752898	0.00581562	0.0153715
YCR007C	YCR007C	3.9677	1.01547e-17	2.33734e-16
YCR008W	SAT4	0.584355	3.09393e-06	1.63423e-05
YCR010C	ADY2	-2.16185	9.52348e-15	1.55113e-13
YCR011C	ADP1	-1.4455	4.35376e-34	2.85753e-32
YCR018C	SRD1	-1.35549	6.39227e-10	6.25914e-09
YCR021C	HSP30	3.71071	1.61171e-36	1.18711e-34
YCR023C	YCR023C	-0.680477	2.10867e-05	9.41303e-05
YCR024C	SLM5	-1.52733	4.04832e-17	8.74146e-16
YCR028C	FEN2	0.7195	4.8084e-05	0.000202766
YCR028C-A	RIM1	-0.381091	0.0206307	0.046549
YCR030C	SYP1	-1.39407	4.57455e-15	7.71621e-14
YCR031C	RPS14A	-0.695985	0.000110741	0.000434125
YCR035C	RRP43	0.706004	0.00035981	0.00126669
YCR036W	RBK1	-0.47173	0.00428265	0.0116161
YCR043C	YCR043C	-1.122	3.60741e-06	1.87852e-05
YCR044C	PER1	-1.50904	5.48599e-13	7.49827e-12
YCR045W-A	YCR045W-A	-1.2993	0.00240688	0.00697953
YCR047C	BUD23	1.11917	1.43077e-06	8.07886e-06
YCR048W	ARE1	1.71688	9.78419e-19	2.43832e-17
YCR051W	YCR051W	0.518575	0.00137196	0.00422813
YCR053W	THR4	1.28431	2.89247e-06	1.53762e-05
YCR057C	PWP2	1.59336	3.39419e-08	2.5196e-07
YCR059C	YIH1	0.867436	3.8115e-07	2.38813e-06
YCR061W	YCR061W	-1.04825	1.25813e-07	8.57157e-07
YCR063W	BUD31	1.84279	4.79282e-05	0.000202238
YCR065W	HCM1	0.617067	0.0146703	0.0345592
YCR067C	SED4	-0.543999	6.10146e-05	0.000252774
YCR068W	ATG15	0.764607	8.83312e-05	0.000354448
YCR072C	RSA4	2.08309	4.71032e-11	5.19546e-10
YCR073C	SSK22	-0.56079	0.00934212	0.0233254
YCR073W-A	SOL2	-0.585385	0.0031761	0.00893833
YCR075C	ERS1	-2.30174	1.10176e-23	3.94788e-22
YCR075W-A	YCR075W-A	-0.840917	0.00656276	0.0171076
YCR082W	AHC2	0.655088	2.49017e-05	0.000109611
YCR086W	CSM1	-0.665671	0.00861351	0.0217271
YCR088W	ABP1	-0.681833	0.00866963	0.0218272
YCR089W	FIG2	-0.949557	6.89217e-10	6.72875e-09
YCR090C	YCR090C	-0.603649	0.00639223	0.0167156
YCR091W	KIN82	-1.86662	1.61975e-14	2.56261e-13
YCR092C	MSH3	0.714574	6.7709e-05	0.000277528
YCR093W	CDC39	-0.613199	1.52864e-07	1.0246e-06
YCR099C	YCR099C	-1.03317	0.0119014	0.0287412
YCR100C	YCR100C	-1.60954	1.31959e-05	6.09586e-05
YCR101C	YCR101C	-0.837027	0.0108567	0.0266256
YDL004W	ATP16	1.21387	1.87312e-19	4.90788e-18
YDL005C	MED2	-0.398255	0.00833422	0.0211433
YDL006W	PTC1	-0.588852	2.72421e-05	0.0001192
YDL009C	YDL009C	1.18354	0.00803368	0.0204592
YDL010W	GRX6	2.08153	8.43942e-11	9.03795e-10
YDL012C	YDL012C	2.07746	7.95149e-08	5.57783e-07
YDL013W	SLX5	1.22868	4.49804e-16	8.51929e-15
YDL014W	NOP1	1.92948	4.25667e-09	3.67415e-08
YDL018C	ERP3	-2.24899	6.91942e-13	9.32294e-12
YDL019C	OSH2	-1.57192	4.34734e-11	4.83334e-10
YDL020C	RPN4	0.567742	2.26634e-08	1.751e-07
YDL021W	GPM2	-2.03613	4.84361e-15	8.14931e-14
YDL023C	YDL023C	1.20536	0.0136004	0.0323775
YDL024C	DIA3	0.64587	0.000326554	0.00115575
YDL027C	YDL027C	-0.856268	5.07609e-06	2.5785e-05
YDL028C	MPS1	-0.400532	0.00519476	0.0138687
YDL029W	ARP2	-0.586806	0.00830459	0.0210762
YDL030W	PRP9	0.52135	0.00214229	0.00630326
YDL031W	DBP10	1.70776	1.53072e-09	1.43395e-08
YDL033C	SLM3	0.66173	0.000278273	0.00099874
YDL035C	GPR1	0.313465	0.00393034	0.0108109
YDL037C	BSC1	4.46234	6.99248e-17	1.46687e-15
YDL039C	PRM7	3.53924	1.46603e-18	3.59939e-17
YDL040C	NAT1	-0.785418	4.30621e-06	2.20602e-05
YDL042C	SIR2	-0.512749	0.0098876	0.0245395
YDL045C	FAD1	-0.768177	3.66585e-06	1.90297e-05
YDL046W	NPC2	-0.66755	7.47653e-08	5.26694e-07
YDL047W	SIT4	0.784522	1.21804e-07	8.30698e-07
YDL048C	STP4	3.08629	1.62211e-70	4.88773e-68
YDL053C	PBP4	0.974372	9.48972e-07	5.52303e-06
YDL056W	MBP1	-0.385398	0.00671687	0.0174612
YDL060W	TSR1	1.75216	4.50428e-10	4.47659e-09
YDL063C	SYO1	1.81898	2.78452e-08	2.10139e-07
YDL067C	COX9	1.14249	7.68104e-09	6.33304e-08
YDL070W	BDF2	3.52448	7.42748e-29	3.73006e-27
YDL072C	YET3	-0.800729	0.000841107	0.00272917
YDL073W	YDL073W	0.746203	2.5866e-07	1.66796e-06
YDL074C	BRE1	0.580495	0.000392975	0.00137107
YDL079C	MRK1	-2.21886	2.30274e-13	3.28984e-12
YDL081C	RPP1A	-0.766721	0.00066883	0.00221684
YDL084W	SUB2	-0.425945	0.00211514	0.00624001
YDL085W	NDE2	-0.537991	0.0140161	0.033183
YDL088C	ASM4	-0.433982	0.00324433	0.00909743
YDL089W	NUR1	-0.720636	7.44301e-06	3.6575e-05
YDL090C	RAM1	-0.874229	3.5013e-07	2.21049e-06
YDL091C	UBX3	-0.834316	1.14813e-07	7.87066e-07
YDL095W	PMT1	-0.985276	4.39823e-18	1.05256e-16
YDL098C	SNU23	0.533394	0.0105117	0.0258752
YDL101C	DUN1	-1.23208	3.2955e-06	1.72694e-05
YDL103C	QRI1	-0.419378	0.0154028	0.0360796
YDL104C	QRI7	0.716551	0.00118748	0.00371137
YDL106C	PHO2	-0.47844	0.000352524	0.00124272
YDL108W	KIN28	0.751061	1.26681e-05	5.89727e-05
YDL109C	YDL109C	0.80075	0.00112271	0.00353092
YDL110C	TMA17	-1.91504	9.92451e-13	1.30794e-11
YDL116W	NUP84	-0.48756	0.0171903	0.0396639
YDL117W	CYK3	-0.514244	0.00851755	0.0215097
YDL122W	UBP1	0.724223	0.000995678	0.00317172
YDL124W	YDL124W	-0.42149	0.0125015	0.0300479
YDL125C	HNT1	-0.713868	3.02758e-06	1.60302e-05
YDL126C	CDC48	-0.747581	0.000356767	0.00125665
YDL127W	PCL2	-1.70067	2.37112e-05	0.000105068
YDL129W	YDL129W	1.51815	1.59954e-14	2.54021e-13
YDL131W	LYS21	0.933246	9.01035e-05	0.000360251
YDL132W	CDC53	-0.681239	9.17632e-06	4.41116e-05
YDL134C	PPH21	-0.740244	6.04681e-08	4.34754e-07
YDL135C	RDI1	-0.726088	0.000281678	0.00101039
YDL138W	RGT2	1.30382	5.2532e-10	5.19753e-09
YDL142C	CRD1	-1.71364	6.35493e-14	9.53096e-13
YDL143W	CCT4	0.287462	0.0213475	0.0478892
YDL145C	COP1	-0.618182	9.01983e-09	7.3275e-08
YDL146W	LDB17	-2.00624	1.58185e-24	6.02648e-23
YDL148C	NOP14	1.38234	1.57937e-06	8.81281e-06
YDL150W	RPC53	0.536833	0.00250909	0.00725688
YDL154W	MSH5	-0.679773	0.000317025	0.00112684
YDL156W	CMR1	0.785887	0.00294877	0.00836073
YDL160C	DHH1	-0.362799	0.00649006	0.0169581
YDL161W	ENT1	-0.481276	0.0117068	0.0283954
YDL165W	CDC36	-0.576876	0.000181488	0.000677032
YDL166C	FAP7	0.588328	0.0161182	0.0375431
YDL167C	NRP1	1.61232	2.30593e-06	1.24378e-05
YDL168W	SFA1	0.634322	0.0012971	0.00402174
YDL169C	UGX2	-1.10676	2.52974e-07	1.63447e-06
YDL170W	UGA3	2.15389	4.39224e-13	6.02819e-12
YDL171C	GLT1	1.00863	7.49389e-05	0.000304393
YDL173W	PAR32	1.00244	1.30619e-05	6.04239e-05
YDL174C	DLD1	-0.852751	9.02922e-05	0.000360788
YDL181W	INH1	1.04051	7.05499e-08	5.01797e-07
YDL188C	PPH22	-0.672991	1.26896e-05	5.90312e-05
YDL191W	RPL35A	-0.594958	0.00470051	0.0126717
YDL193W	NUS1	-0.822096	3.88712e-09	3.36393e-08
YDL195W	SEC31	-0.912313	2.07058e-15	3.60259e-14
YDL197C	ASF2	-0.537325	0.0124658	0.029973
YDL198C	GGC1	0.879733	0.0015	0.00459709
YDL199C	YDL199C	-1.23099	1.33695e-11	1.58262e-10
YDL201W	TRM8	1.17849	1.23716e-05	5.77136e-05
YDL203C	ACK1	0.372486	0.00688509	0.0178635
YDL204W	RTN2	-3.06902	6.8225e-121	1.13066e-117
YDL206W	YDL206W	-0.850827	7.80931e-13	1.04582e-11
YDL208W	NHP2	1.33519	8.52698e-06	4.12293e-05
YDL209C	CWC2	1.84788	1.74498e-17	3.86873e-16
YDL210W	UGA4	1.98634	1.15971e-05	5.44841e-05
YDL213C	NOP6	0.651224	0.0207549	0.0467708
YDL214C	PRR2	-2.7895	7.04873e-56	1.29795e-53
YDL215C	GDH2	-1.46773	1.19283e-20	3.39368e-19
YDL216C	RRI1	-1.29619	4.46009e-20	1.21172e-18
YDL218W	YDL218W	0.782301	0.0147083	0.0346117
YDL219W	DTD1	-0.855967	0.000435247	0.00150587
YDL222C	FMP45	-1.12295	5.5707e-07	3.3879e-06
YDL223C	HBT1	-1.04463	1.16892e-05	5.48392e-05
YDL228C	YDL228C	1.29885	0.0117359	0.0284348
YDL229W	SSB1	0.817379	0.00678635	0.0176349
YDL230W	PTP1	-0.838981	3.30884e-05	0.000143361
YDL233W	MFG1	0.775641	0.000717995	0.00236325
YDL234C	GYP7	2.47006	2.18258e-11	2.53386e-10
YDL235C	YPD1	-0.774213	0.000620285	0.00207043
YDL237W	AIM6	-0.637329	7.00885e-07	4.18451e-06
YDL239C	ADY3	-0.86753	0.000181248	0.000676517
YDL240W	LRG1	-0.885091	7.59869e-06	3.72848e-05
YDL241W	YDL241W	1.03959	0.00828496	0.0210506
YDL244W	THI13	1.67618	4.25484e-06	2.18476e-05
YDL247W	MPH2	-1.30226	0.0121263	0.029231
YDR001C	NTH1	-0.707077	1.95505e-08	1.52471e-07
YDR003W	RCR2	-0.556442	0.00039415	0.00137445
YDR005C	MAF1	-0.602377	0.000318798	0.00113254
YDR007W	TRP1	0.646535	2.72244e-07	1.74536e-06
YDR011W	SNQ2	1.26748	1.3633e-12	1.76856e-11
YDR016C	DAD1	-1.13929	0.00112442	0.00353428
YDR018C	YDR018C	-1.4492	3.87814e-09	3.36054e-08
YDR021W	FAL1	1.61998	9.69838e-06	4.64192e-05
YDR026C	NSI1	0.479486	0.000893599	0.00288256
YDR027C	VPS54	-1.06207	1.33432e-17	3.00859e-16
YDR030C	RAD28	0.935878	7.15318e-08	5.06607e-07
YDR031W	MIX14	-1.034	3.03102e-07	1.92828e-06
YDR033W	MRH1	1.00272	0.00238078	0.00691758
YDR034C-D	YDR034C-D	-0.764215	2.34251e-05	0.000103939
YDR035W	ARO3	1.16555	4.26661e-06	2.18912e-05
YDR036C	EHD3	1.50816	2.67368e-29	1.38468e-27
YDR037W	KRS1	1.90892	4.34549e-08	3.18301e-07
YDR040C	ENA1	-1.04891	1.6366e-09	1.52374e-08
YDR043C	NRG1	0.813894	1.01505e-08	8.15608e-08
YDR044W	HEM13	1.60762	1.93466e-08	1.51059e-07
YDR046C	BAP3	0.485708	0.00061858	0.00206682
YDR050C	TPI1	-0.75839	3.85517e-06	1.99656e-05
YDR051C	DET1	-0.589701	1.01692e-05	4.85324e-05
YDR055W	PST1	2.28956	3.66511e-16	7.04232e-15
YDR057W	YOS9	-0.487148	0.00850275	0.0214805
YDR059C	UBC5	0.879627	5.0163e-05	0.000210595
YDR060W	MAK21	1.51145	2.17039e-06	1.17931e-05
YDR063W	AIM7	-1.21001	1.04547e-06	6.0317e-06
YDR065W	RRG1	0.54415	0.0167931	0.0388422
YDR066C	RTR2	-0.860668	0.00751879	0.0193186
YDR069C	DOA4	-0.978414	1.06087e-12	1.39534e-11
YDR070C	FMP16	-1.69198	1.59576e-09	1.4899e-08
YDR071C	PAA1	-1.13478	1.13454e-09	1.08214e-08
YDR072C	IPT1	1.11961	1.95113e-07	1.28825e-06
YDR073W	SNF11	-0.445223	0.0119246	0.0287863
YDR074W	TPS2	-1.99505	1.34556e-23	4.74453e-22
YDR075W	PPH3	0.726553	0.00809203	0.020592
YDR076W	RAD55	1.02513	0.000261682	0.000943794
YDR079W	PET100	-0.452657	0.0114877	0.0279456
YDR082W	STN1	0.698245	0.000525052	0.00179226
YDR083W	RRP8	0.78373	0.0104243	0.0257173
YDR084C	TVP23	-0.640403	0.00118943	0.00371571
YDR085C	AFR1	-2.55469	8.40651e-81	3.71512e-78
YDR086C	SSS1	-0.632883	0.00120865	0.0037722
YDR090C	YDR090C	0.445357	0.0146835	0.034578
YDR091C	RLI1	1.08475	0.00019671	0.000726054
YDR093W	DNF2	-0.454642	0.00194729	0.00579121
YDR094W	YDR094W	-1.01376	6.03947e-05	0.000250536
YDR096W	GIS1	-0.772713	0.0051779	0.0138349
YDR098C	GRX3	-0.753186	1.85365e-05	8.34204e-05
YDR099W	BMH2	-0.502937	0.000107554	0.000424136
YDR100W	TVP15	-2.06218	3.95597e-15	6.77627e-14
YDR101C	ARX1	2.5012	4.42657e-12	5.42399e-11
YDR105C	TMS1	-0.463828	0.000971799	0.00311211
YDR107C	TMN2	-1.10124	1.91041e-07	1.26388e-06
YDR109C	YDR109C	0.434482	0.0158083	0.0369381
YDR110W	FOB1	1.32274	8.12192e-08	5.67336e-07
YDR111C	ALT2	1.03431	0.000485805	0.00166774
YDR113C	PDS1	-1.08677	3.09572e-07	1.96566e-06
YDR115W	YDR115W	-0.740515	0.0019132	0.0057026
YDR116C	MRPL1	-0.483845	0.00684952	0.0177921
YDR118W	APC4	-0.447023	0.0223298	0.0497729
YDR119W-A	COX26	-0.834677	0.00916785	0.0229421
YDR120C	TRM1	1.89796	8.59857e-12	1.03074e-10
YDR123C	INO2	2.27201	8.86004e-13	1.17702e-11
YDR125C	ECM18	-0.421674	0.017495	0.0403108
YDR126W	SWF1	0.531239	0.0140083	0.0331764
YDR128W	MTC5	-0.419384	0.0018096	0.00543043
YDR130C	FIN1	-0.696147	4.23345e-05	0.000180822
YDR131C	YDR131C	-0.56701	0.00477432	0.0128445
YDR133C	YDR133C	-2.07505	4.82168e-07	2.97329e-06
YDR134C	YDR134C	-1.99535	5.65412e-06	2.83948e-05
YDR137W	RGP1	-0.454426	0.000984885	0.00314187
YDR138W	HPR1	0.909102	2.96672e-08	2.22219e-07
YDR142C	PEX7	-0.622859	5.00136e-05	0.000210235
YDR144C	MKC7	-0.767512	0.00106644	0.00337764
YDR146C	SWI5	-2.13301	2.07194e-10	2.13939e-09
YDR147W	EKI1	1.0549	2.55618e-07	1.64994e-06
YDR148C	KGD2	1.58967	1.72377e-39	1.48401e-37
YDR156W	RPA14	0.863057	5.37694e-06	2.71072e-05
YDR158W	HOM2	1.77308	8.10518e-09	6.64966e-08
YDR161W	YDR161W	0.628814	0.00238419	0.00692283
YDR165W	TRM82	0.837864	0.00989209	0.0245414
YDR166C	SEC5	-0.345314	0.0111906	0.0273433
YDR171W	HSP42	-1.08859	0.00272364	0.00780252
YDR172W	SUP35	0.612234	0.00235318	0.00684778
YDR173C	ARG82	0.387809	0.0139612	0.0330887
YDR178W	SDH4	0.839604	1.12333e-10	1.18576e-09
YDR184C	ATC1	1.10745	0.000161607	0.000608342
YDR185C	UPS3	-1.72274	9.44196e-10	9.08429e-09
YDR186C	YDR186C	1.36158	1.04949e-11	1.24902e-10
YDR187C	YDR187C	1.26167	0.00844315	0.0213706
YDR188W	CCT6	0.665225	1.40328e-07	9.4825e-07
YDR190C	RVB1	0.590109	0.00279944	0.00799202
YDR191W	HST4	1.05427	7.59747e-06	3.72848e-05
YDR194C	MSS116	1.0929	1.7928e-19	4.71607e-18
YDR196C	CAB5	-0.966314	3.15215e-08	2.35311e-07
YDR197W	CBS2	-0.970748	1.50283e-07	1.01026e-06
YDR202C	RAV2	-1.06857	3.3224e-13	4.66615e-12
YDR204W	COQ4	-0.464421	0.00836711	0.0212024
YDR207C	UME6	0.49409	8.74693e-05	0.000351415
YDR208W	MSS4	-0.400833	0.000246243	0.000893947
YDR211W	GCD6	0.453022	0.018336	0.0420296
YDR213W	UPC2	2.78447	1.22393e-14	1.96927e-13
YDR216W	ADR1	-0.502659	0.00172973	0.00521912
YDR217C	RAD9	1.17496	2.90976e-13	4.11275e-12
YDR218C	SPR28	1.75076	0.00105365	0.0033408
YDR219C	MFB1	-0.437486	0.0117292	0.0284288
YDR222W	YDR222W	4.11482	3.94606e-23	1.34837e-21
YDR225W	HTA1	0.778278	5.59299e-07	3.39835e-06
YDR226W	ADK1	0.85898	0.000151058	0.00057293
YDR227W	SIR4	0.748772	5.68679e-07	3.44902e-06
YDR228C	PCF11	-0.559335	0.000722636	0.00237674
YDR229W	IVY1	-0.770305	3.30724e-07	2.09396e-06
YDR232W	HEM1	1.6553	7.12453e-25	2.81122e-23
YDR234W	LYS4	2.88632	5.39133e-41	5.03368e-39
YDR238C	SEC26	-0.649646	3.3598e-08	2.49968e-07
YDR242W	AMD2	1.10261	1.02596e-06	5.94501e-06
YDR243C	PRP28	1.02856	1.64729e-07	1.09638e-06
YDR247W	VHS1	0.942703	2.63034e-08	1.99731e-07
YDR251W	PAM1	-0.852396	1.02892e-06	5.95692e-06
YDR254W	CHL4	-0.766505	0.0040862	0.0111471
YDR255C	RMD5	-0.844316	6.14224e-06	3.06373e-05
YDR259C	YAP6	1.29404	1.06392e-08	8.52811e-08
YDR261C	EXG2	-1.0424	4.47567e-06	2.28576e-05
YDR261W-B	YDR261W-B	-1.41545	1.29078e-15	2.3126e-14
YDR263C	DIN7	-1.14607	1.71419e-08	1.35117e-07
YDR267C	CIA1	-0.592917	0.000895103	0.00288461
YDR268W	MSW1	-0.693027	7.0532e-05	0.000287739
YDR272W	GLO2	-0.378451	0.0169446	0.0391552
YDR275W	BSC2	0.583046	0.00850247	0.0214805
YDR277C	MTH1	0.609631	0.000157606	0.000594634
YDR284C	DPP1	-1.24193	1.36662e-06	7.74965e-06
YDR288W	NSE3	-0.813417	1.62465e-07	1.08348e-06
YDR297W	SUR2	2.29293	3.34621e-09	2.95367e-08
YDR298C	ATP5	0.918434	1.03344e-13	1.51229e-12
YDR299W	BFR2	1.736	1.11153e-06	6.38506e-06
YDR301W	CFT1	-0.326476	0.0133102	0.0317614
YDR304C	CPR5	-1.01841	3.50426e-08	2.5984e-07
YDR305C	HNT2	-0.737613	0.000215882	0.000789343
YDR306C	YDR306C	-0.538458	1.16743e-05	5.48078e-05
YDR307W	PMT7	-0.417731	0.00999001	0.0247473
YDR309C	GIC2	-2.84622	6.44986e-21	1.87527e-19
YDR312W	SSF2	1.40144	4.24055e-10	4.23668e-09
YDR315C	IPK1	-0.619144	0.00374151	0.0103344
YDR316W	OMS1	-0.324575	0.0215094	0.048171
YDR316W-B	YDR316W-B	0.68136	0.000195429	0.00072213
YDR320C	SWA2	-0.67488	1.29696e-05	6.00905e-05
YDR320C-A	DAD4	-0.803988	0.000141922	0.000540688
YDR322C-A	TIM11	1.00539	1.54083e-06	8.62685e-06
YDR322W	MRPL35	-0.436085	0.010163	0.0251195
YDR323C	PEP7	0.483548	0.00372205	0.0102892
YDR324C	UTP4	1.76991	1.75541e-07	1.16716e-06
YDR330W	UBX5	-0.655134	0.00354281	0.00987193
YDR334W	SWR1	0.547614	4.18886e-05	0.000179033
YDR338C	YDR338C	-0.379443	0.00764902	0.0196228
YDR342C	HXT7	-3.38906	1.19796e-42	1.18527e-40
YDR345C	HXT3	4.5443	3.49353e-45	3.92519e-43
YDR346C	SVF1	0.646648	0.00709347	0.0183467
YDR354W	TRP4	0.73146	0.0104915	0.0258543
YDR356W	SPC110	-0.772163	1.94693e-06	1.06575e-05
YDR358W	GGA1	-1.92014	1.07094e-35	7.47288e-34
YDR359C	EAF1	1.09186	1.5878e-12	2.04777e-11
YDR361C	BCP1	0.856565	0.00114268	0.00358317
YDR364C	CDC40	1.03949	2.1364e-09	1.93473e-08
YDR365W-B	YDR365W-B	-0.902246	1.0371e-08	8.32318e-08
YDR367W	KEI1	-0.976777	4.87878e-07	3.00014e-06
YDR368W	YPR1	-0.896079	5.52798e-12	6.74861e-11
YDR371W	CTS2	-0.881501	0.000552716	0.00187319
YDR372C	VPS74	0.803509	8.94301e-09	7.28295e-08
YDR376W	ARH1	-0.458437	0.0135316	0.032255
YDR377W	ATP17	1.13339	1.53137e-06	8.58837e-06
YDR379W	RGA2	-0.283798	0.0208014	0.0468545
YDR380W	ARO10	4.07153	1.1613e-37	9.275e-36
YDR381C-A	YDR381C-A	-0.464493	0.00834208	0.0211552
YDR381W	YRA1	-0.827711	0.000154471	0.000584133
YDR382W	RPP2B	-0.623327	0.00214112	0.0063026
YDR383C	NKP1	-0.735236	7.4056e-05	0.000301361
YDR389W	SAC7	0.44134	0.00109825	0.00346515
YDR390C	UBA2	-0.381426	0.00947075	0.0236199
YDR391C	YDR391C	-0.858175	0.00193236	0.00575455
YDR395W	SXM1	0.633952	0.00309205	0.00872965
YDR397C	NCB2	1.29644	1.75318e-08	1.37699e-07
YDR398W	UTP5	2.08003	7.29927e-10	7.09485e-09
YDR399W	HPT1	0.866257	0.0182041	0.0417705
YDR403W	DIT1	0.772283	0.0214789	0.0481188
YDR404C	RPB7	-0.614031	0.000110179	0.000432431
YDR406W	PDR15	0.574714	0.0104679	0.0258058
YDR407C	TRS120	-0.650696	0.000997423	0.00317575
YDR412W	RRP17	0.625036	0.00467553	0.0126146
YDR415C	YDR415C	-0.365778	0.00863687	0.0217695
YDR419W	RAD30	0.658204	7.70289e-06	3.77402e-05
YDR424C	DYN2	-0.830217	0.00105159	0.00333699
YDR425W	SNX41	-1.00349	5.08779e-10	5.0414e-09
YDR429C	TIF35	0.597203	0.00392546	0.0108019
YDR432W	NPL3	0.755998	0.0001567	0.000591887
YDR436W	PPZ2	-0.804219	1.85186e-06	1.01623e-05
YDR440W	DOT1	-0.646036	0.00236391	0.00687597
YDR441C	APT2	1.09915	0.00069572	0.00229792
YDR444W	YDR444W	-0.535817	4.92816e-05	0.000207552
YDR449C	UTP6	1.52771	1.03873e-06	6.00325e-06
YDR452W	PPN1	-0.631475	5.04073e-09	4.29498e-08
YDR453C	TSA2	-1.0485	3.6918e-05	0.000159018
YDR458C	HEH2	-0.338678	0.0189739	0.0433121
YDR463W	STP1	0.60161	0.00592356	0.0156257
YDR464W	SPP41	1.00367	2.44651e-06	1.31746e-05
YDR465C	RMT2	1.34041	8.32169e-06	4.03544e-05
YDR468C	TLG1	-0.557317	0.0102445	0.0253116
YDR469W	SDC1	1.07541	5.15619e-05	0.000216058
YDR470C	UGO1	-1.13586	2.00809e-12	2.56981e-11
YDR473C	PRP3	0.694806	8.51044e-05	0.000342536
YDR478W	SNM1	1.03224	0.000109582	0.000431364
YDR479C	PEX29	-1.09078	6.8224e-13	9.21094e-12
YDR480W	DIG2	-0.615544	0.00312119	0.00880066
YDR482C	CWC21	1.85517	4.4508e-18	1.06131e-16
YDR483W	KRE2	1.04399	6.33829e-17	1.34238e-15
YDR484W	VPS52	-0.921453	2.80843e-06	1.49655e-05
YDR485C	VPS72	0.44178	0.00254202	0.0073393
YDR490C	PKH1	-0.499566	0.0194723	0.0443124
YDR492W	IZH1	2.18271	1.78894e-07	1.18826e-06
YDR494W	RSM28	-0.346152	0.00972124	0.0242082
YDR495C	VPS3	0.30343	0.0131052	0.0313287
YDR496C	PUF6	1.64013	3.18291e-06	1.67589e-05
YDR498C	SEC20	-0.849062	1.49846e-09	1.40764e-08
YDR501W	PLM2	-1.93228	2.71039e-07	1.73932e-06
YDR503C	LPP1	-1.70459	4.40525e-17	9.48131e-16
YDR505C	PSP1	0.714574	8.52854e-10	8.25338e-09
YDR507C	GIN4	-0.678266	0.00429404	0.0116422
YDR511W	SDH7	-0.76231	3.22573e-05	0.000140127
YDR512C	EMI1	-0.927516	5.22621e-07	3.19011e-06
YDR513W	GRX2	-1.83696	2.36729e-21	7.23169e-20
YDR514C	YDR514C	1.72882	6.70888e-11	7.27876e-10
YDR515W	SLF1	0.891139	6.00256e-06	3.00083e-05
YDR516C	EMI2	-2.44092	1.45735e-15	2.59002e-14
YDR517W	GRH1	-0.694808	0.00356646	0.00992946
YDR519W	FPR2	-0.820374	1.82139e-05	8.21918e-05
YDR524C-B	YDR524C-B	1.63466	2.66573e-07	1.71398e-06
YDR526C	YDR526C	1.018	0.0191261	0.0436294
YDR527W	RBA50	2.80908	3.93998e-63	9.67338e-61
YDR528W	HLR1	2.53001	3.47121e-12	4.32531e-11
YDR529C	QCR7	1.23379	2.03444e-20	5.69042e-19
YDR534C	FIT1	-1.50293	6.99803e-10	6.82205e-09
YDR538W	PAD1	-0.801688	1.43717e-06	8.10811e-06
YDR539W	FDC1	-0.436384	0.004307	0.0116726
YDR540C	IRC4	-2.36218	2.8908e-11	3.30969e-10
YEL002C	WBP1	-0.646452	0.000138119	0.000527717
YEL005C	VAB2	-0.708022	8.96149e-05	0.000358514
YEL007W	MIT1	-0.58962	7.74292e-06	3.79083e-05
YEL009C	GCN4	1.09002	3.53978e-11	3.97042e-10
YEL011W	GLC3	-2.67796	4.78931e-42	4.60121e-40
YEL013W	VAC8	-1.35613	7.21301e-23	2.43954e-21
YEL015W	EDC3	-0.530807	0.000702477	0.00231793
YEL017C-A	PMP2	1.01015	0.0195764	0.044473
YEL017W	GTT3	-1.00786	2.25242e-12	2.8604e-11
YEL019C	MMS21	1.40721	1.17545e-06	6.72889e-06
YEL020C	YEL020C	0.506637	0.00426227	0.0115703
YEL020W-A	TIM9	0.710247	0.00758757	0.0194727
YEL024W	RIP1	0.927354	7.40296e-06	3.64052e-05
YEL025C	YEL025C	-0.423128	0.00289148	0.00822282
YEL029C	BUD16	1.53931	1.37131e-08	1.0926e-07
YEL031W	SPF1	0.555662	0.000443856	0.00153246
YEL032W	MCM3	0.558191	0.00767613	0.0196771
YEL034C-A	YEL034C-A	1.56245	0.00184663	0.00552655
YEL036C	ANP1	1.03647	1.05696e-05	5.01904e-05
YEL037C	RAD23	1.04053	1.52564e-18	3.71819e-17
YEL038W	UTR4	-0.724797	3.87733e-07	2.42708e-06
YEL039C	CYC7	-2.92858	5.608e-44	5.90086e-42
YEL041W	YEF1	-1.09123	0.000117495	0.000457893
YEL042W	GDA1	0.694665	0.00700787	0.0181509
YEL043W	YEL043W	1.63836	3.41515e-10	3.45107e-09
YEL044W	IES6	0.526495	0.0010798	0.0034167
YEL046C	GLY1	3.22901	1.51112e-48	1.92639e-46
YEL052W	AFG1	-0.828587	3.93377e-13	5.47835e-12
YEL056W	HAT2	-0.96311	4.0624e-06	2.09733e-05
YEL057C	YEL057C	-1.05741	8.77171e-06	4.232e-05
YEL058W	PCM1	0.904746	0.00247889	0.00717579
YEL059W	HHY1	1.73033	0.0032234	0.00905035
YEL060C	PRB1	1.4513	4.48097e-05	0.000190047
YEL063C	CAN1	0.685741	0.0116223	0.0282213
YEL064C	AVT2	-0.97043	5.79089e-05	0.000240827
YEL065W	SIT1	-1.36589	2.27415e-06	1.22863e-05
YEL068C	YEL068C	-0.660034	0.0185046	0.0423428
YEL069C	HXT13	-7.51762	3.54255e-51	5.10512e-49
YEL070W	DSF1	-4.50236	5.90254e-58	1.22275e-55
YEL071W	DLD3	-0.923696	7.69362e-08	5.40265e-07
YEL073C	YEL073C	-1.8228	1.1354e-15	2.05083e-14
YER001W	MNN1	2.78205	3.30256e-16	6.38271e-15
YER002W	NOP16	0.835952	0.000364192	0.0012794
YER003C	PMI40	-0.819311	3.77756e-05	0.000162186
YER004W	FMP52	0.950316	4.72972e-08	3.4341e-07
YER006W	NUG1	0.95872	0.00082818	0.00268986
YER007W	PAC2	0.456602	0.00517428	0.0138308
YER011W	TIR1	-1.10785	0.0193148	0.0439842
YER013W	PRP22	0.491321	0.000845183	0.00274106
YER015W	FAA2	-0.546692	0.00980256	0.0243635
YER016W	BIM1	-0.743777	1.15739e-06	6.63124e-06
YER017C	AFG3	0.490668	0.00369627	0.0102294
YER019W	ISC1	-0.621365	0.000174657	0.000654127
YER020W	GPA2	1.32786	3.86437e-05	0.000165698
YER022W	SRB4	-0.740192	5.29969e-06	2.67772e-05
YER024W	YAT2	-1.4835	1.36178e-12	1.76856e-11
YER026C	CHO1	-1.51265	2.77875e-27	1.27919e-25
YER028C	MIG3	1.46582	1.08565e-05	5.1442e-05
YER029C	SMB1	-0.587499	0.00479625	0.0128931
YER033C	ZRG8	0.551112	2.45269e-05	0.000108176
YER034W	YER034W	0.665539	0.0053968	0.0143446
YER036C	ARB1	1.70668	1.69442e-15	2.97152e-14
YER037W	PHM8	1.48178	2.55923e-27	1.19473e-25
YER038C	KRE29	0.642559	0.00371128	0.0102637
YER039C	HVG1	-0.6468	0.000793307	0.00258801
YER040W	GLN3	0.939818	2.43537e-05	0.000107484
YER042W	MXR1	0.641799	0.011621	0.0282213
YER045C	ACA1	2.08079	3.79617e-07	2.38267e-06
YER046W	SPO73	0.698746	0.0205424	0.0463864
YER047C	SAP1	0.473272	0.000136135	0.00052134
YER049W	TPA1	1.45835	2.53777e-08	1.93589e-07
YER052C	HOM3	3.00342	4.59935e-34	2.98912e-32
YER053C	PIC2	-2.21496	2.03908e-16	3.98733e-15
YER054C	GIP2	-1.33965	2.06202e-07	1.35338e-06
YER055C	HIS1	1.60209	4.19276e-06	2.1579e-05
YER056C	FCY2	2.42602	4.53707e-09	3.90094e-08
YER058W	PET117	-0.965769	0.00385809	0.0106386
YER059W	PCL6	-1.04269	3.18637e-10	3.23467e-09
YER062C	GPP2	2.51286	8.61924e-16	1.57402e-14
YER066W	RRT13	-1.03265	9.57132e-05	0.000380613
YER067W	RGI1	-4.69278	1.62369e-71	5.12545e-69
YER069W	ARG5,6	2.45943	6.24722e-09	5.2355e-08
YER073W	ALD5	4.32593	9.68445e-96	6.41982e-93
YER076C	YER076C	-0.616957	0.0177062	0.0407268
YER078C	ICP55	-1.05158	3.1378e-09	2.78454e-08
YER079W	YER079W	-0.765427	6.28592e-07	3.78812e-06
YER080W	AIM9	-0.612871	8.88897e-05	0.000356473
YER082C	UTP7	1.34048	8.39466e-07	4.93335e-06
YER086W	ILV1	2.10676	2.41705e-09	2.17403e-08
YER087C-B	SBH1	-0.655951	0.000166187	0.000624167
YER087W	AIM10	-0.893914	1.29717e-05	6.00905e-05
YER088C	DOT6	0.774964	5.30904e-09	4.48898e-08
YER090W	TRP2	0.746653	0.000383094	0.00134083
YER092W	IES5	0.472148	0.0195456	0.0444239
YER093C	TSC11	0.547337	0.000132483	0.000508824
YER093C-A	AIM11	-0.595795	0.0105165	0.0258776
YER095W	RAD51	-0.987079	1.65308e-09	1.53477e-08
YER096W	SHC1	-0.69339	0.0029274	0.00830726
YER100W	UBC6	0.66638	3.64691e-06	1.89611e-05
YER101C	AST2	-0.600227	0.000805815	0.00262494
YER103W	SSA4	1.0012	1.59371e-05	7.25545e-05
YER106W	MAM1	1.17075	0.0188193	0.0429887
YER109C	FLO8	0.566796	0.00297218	0.00842242
YER110C	KAP123	1.04412	0.000109911	0.000432145
YER116C	SLX8	0.440704	0.0204933	0.0463019
YER121W	YER121W	-0.676034	0.0142751	0.033712
YER126C	NSA2	2.05988	5.84126e-11	6.3792e-10
YER127W	LCP5	1.73381	3.1477e-10	3.20032e-09
YER130C	COM2	3.46093	1.66556e-67	4.60042e-65
YER132C	PMD1	1.54061	5.29504e-22	1.68754e-20
YER134C	YER134C	-1.28392	7.51527e-08	5.28861e-07
YER137C	YER137C	0.77183	0.000872703	0.00282202
YER138C	YER138C	-0.70158	8.21128e-05	0.000331906
YER145C	FTR1	1.55532	1.3698e-06	7.75903e-06
YER147C-A	YER147C-A	1.61944	0.00408457	0.0111471
YER148W	SPT15	0.752338	7.87399e-07	4.66875e-06
YER149C	PEA2	0.659296	0.000558353	0.00188554
YER151C	UBP3	0.685712	2.87833e-08	2.16332e-07
YER155C	BEM2	-0.740611	9.90538e-10	9.50257e-09
YER158C	YER158C	2.53398	4.73028e-20	1.27988e-18
YER158W-A	YER158W-A	1.23604	0.0133614	0.0318722
YER159C	BUR6	1.2334	1.67788e-11	1.95822e-10
YER161C	SPT2	0.611213	3.22955e-06	1.69641e-05
YER165W	PAB1	1.02159	5.26988e-08	3.81376e-07
YER166W	DNF1	-0.271091	0.0113243	0.0276191
YER167W	BCK2	0.716851	1.19038e-07	8.13505e-07
YER168C	CCA1	-0.589573	0.00112282	0.00353092
YER169W	RPH1	1.22449	8.22679e-20	2.19901e-18
YER184C	TOG1	1.58934	2.07133e-06	1.12733e-05
YER185W	PUG1	3.98497	3.24857e-11	3.68116e-10
YER186C	YER186C	0.533138	0.00119957	0.00374561
YER190W	YRF1-2	1.51048	0.0032441	0.00909743
YFL001W	DEG1	1.14618	3.88697e-07	2.43083e-06
YFL002C	SPB4	0.538732	9.21286e-05	0.000367461
YFL002W-A	YFL002W-A	-1.12269	1.47766e-11	1.73985e-10
YFL007W	BLM10	-0.500178	0.00705153	0.0182453
YFL008W	SMC1	-0.401076	0.019846	0.0450391
YFL010C	WWM1	0.905693	3.85233e-09	3.34255e-08
YFL011W	HXT10	0.901472	0.0167273	0.0387169
YFL013C	IES1	0.426482	0.00337609	0.00944308
YFL014W	HSP12	-0.486986	0.00425657	0.0115595
YFL016C	MDJ1	0.942073	0.000716217	0.00235857
YFL017C	GNA1	-0.879858	8.05297e-07	4.74939e-06
YFL018C	LPD1	0.853575	1.01048e-08	8.12925e-08
YFL021C-A	YFL021C-A	1.72271	0.000550776	0.00186948
YFL021W	GAT1	0.764325	0.000363872	0.00127895
YFL023W	BUD27	2.54069	1.90034e-24	7.11714e-23
YFL024C	EPL1	1.15903	8.38104e-17	1.72006e-15
YFL026W	STE2	-1.80727	3.85615e-14	5.84952e-13
YFL027C	GYP8	-0.494608	0.000500196	0.00171536
YFL028C	CAF16	0.590057	0.00667669	0.0173704
YFL030W	AGX1	1.19216	4.62677e-09	3.96777e-08
YFL033C	RIM15	0.76473	0.000209848	0.000768129
YFL037W	TUB2	-0.400567	0.0199152	0.0451344
YFL039C	ACT1	-0.614447	0.00482805	0.012968
YFL044C	OTU1	0.498129	0.0203988	0.0461357
YFL045C	SEC53	-1.00665	5.1657e-09	4.38456e-08
YFL049W	SWP82	-0.454528	0.00174924	0.00527316
YFL050C	ALR2	-1.21514	5.37377e-17	1.14542e-15
YFL052W	YFL052W	-2.41678	1.06984e-43	1.10812e-41
YFL053W	DAK2	2.54903	8.21721e-08	5.73388e-07
YFL054C	YFL054C	-1.19513	0.000568413	0.00191659
YFL058W	THI5	1.74456	0.00127471	0.00395786
YFL059W	SNZ3	2.39507	3.10376e-13	4.37762e-12
YFL060C	SNO3	1.28064	0.000133828	0.000513098
YFR006W	YFR006W	-1.00831	1.71153e-09	1.57799e-08
YFR007W	YFH7	-0.948953	0.00172003	0.00519222
YFR008W	FAR7	-0.613929	0.00344151	0.00961794
YFR009W	GCN20	-0.50364	0.00233204	0.00680118
YFR010W	UBP6	-0.520881	0.000415898	0.00144496
YFR014C	CMK1	-0.800649	0.00669108	0.017401
YFR015C	GSY1	-3.35051	1.17425e-23	4.185e-22
YFR017C	IGD1	-1.3929	3.87181e-12	4.78848e-11
YFR019W	FAB1	-0.567616	0.0165163	0.0383087
YFR022W	ROG3	1.91859	6.0929e-35	4.1639e-33
YFR023W	PES4	1.4815	0.00164025	0.00497945
YFR031C	SMC2	-0.626034	0.000763127	0.00249816
YFR032C-A	RPL29	-0.699178	0.00407597	0.0111378
YFR033C	QCR6	1.55593	3.00592e-14	4.60191e-13
YFR034C	PHO4	1.63633	2.88844e-11	3.30969e-10
YFR038W	IRC5	-0.432222	0.00402842	0.011044
YFR039C	OSW7	0.790935	0.00069517	0.00229792
YFR040W	SAP155	0.40016	0.00657902	0.0171432
YFR041C	ERJ5	-1.31581	1.093e-12	1.42909e-11
YFR042W	KEG1	-1.59397	2.82919e-08	2.1288e-07
YFR043C	IRC6	-0.440125	0.0130693	0.0312638
YFR044C	DUG1	-0.670296	0.000119637	0.000464331
YFR045W	YFR045W	-0.710669	0.00190329	0.00568074
YFR048W	RMD8	0.597167	0.00012897	0.000496772
YFR052C-A	YFR052C-A	-1.70883	7.70522e-05	0.000312021
YFR052W	RPN12	-0.739414	0.000894514	0.00288411
YFR053C	HXK1	-1.72926	4.38022e-06	2.24047e-05
YGL002W	ERP6	-0.684645	1.69469e-05	7.6788e-05
YGL006W	PMC1	1.92457	4.99862e-07	3.06246e-06
YGL008C	PMA1	2.83368	7.99649e-17	1.65136e-15
YGL010W	MPO1	-0.979438	1.4392e-05	6.59784e-05
YGL012W	ERG4	-0.402245	0.0199131	0.0451344
YGL013C	PDR1	0.645052	0.00163054	0.00496048
YGL019W	CKB1	-0.420743	0.00144793	0.00445191
YGL021W	ALK1	-1.21684	1.71343e-06	9.44954e-06
YGL023C	PIB2	0.994739	1.15028e-12	1.50103e-11
YGL026C	TRP5	1.27206	8.08139e-09	6.64659e-08
YGL029W	CGR1	1.08837	0.00185906	0.00555874
YGL030W	RPL30	-0.611839	0.0220374	0.0492038
YGL032C	AGA2	-0.831894	0.00909993	0.022798
YGL035C	MIG1	0.276781	0.0183818	0.0420793
YGL036W	YGL036W	-1.08815	3.54109e-22	1.15635e-20
YGL037C	PNC1	-1.77606	7.07952e-15	1.16452e-13
YGL040C	HEM2	0.560435	8.81701e-06	4.24845e-05
YGL043W	DST1	0.47449	0.000334679	0.00118198
YGL045W	RIM8	2.43921	5.8498e-17	1.2429e-15
YGL047W	ALG13	-1.21372	3.75289e-05	0.000161231
YGL049C	TIF4632	-0.593622	2.19176e-06	1.188e-05
YGL051W	MST27	1.41439	0.000195155	0.000721519
YGL055W	OLE1	5.08436	2.161e-132	4.77508e-129
YGL056C	SDS23	0.996593	8.37509e-08	5.83791e-07
YGL058W	RAD6	1.04108	6.38553e-08	4.56139e-07
YGL059W	PKP2	-1.04268	1.68103e-09	1.55853e-08
YGL060W	YBP2	-0.733881	2.71778e-05	0.000118997
YGL064C	MRH4	1.10148	3.20209e-06	1.68332e-05
YGL065C	ALG2	-1.13786	2.75867e-12	3.47666e-11
YGL070C	RPB9	0.784852	0.00131165	0.00406306
YGL078C	DBP3	1.76209	4.03442e-07	2.51592e-06
YGL080W	MPC1	-0.784634	4.04233e-05	0.000173105
YGL082W	YGL082W	-0.952711	4.4353e-08	3.24521e-07
YGL083W	SCY1	-0.887299	2.04134e-06	1.11467e-05
YGL084C	GUP1	-0.958555	8.59341e-08	5.98379e-07
YGL090W	LIF1	0.991912	2.47384e-07	1.60304e-06
YGL095C	VPS45	-0.550335	0.000207788	0.00076185
YGL096W	TOS8	1.26215	6.78693e-07	4.06419e-06
YGL099W	LSG1	0.956079	0.000120168	0.000466117
YGL104C	VPS73	-1.68357	1.16482e-15	2.09257e-14
YGL111W	NSA1	0.694063	0.000295513	0.0010549
YGL115W	SNF4	-1.17597	4.27661e-13	5.89389e-12
YGL120C	PRP43	1.67254	2.51104e-07	1.62556e-06
YGL121C	GPG1	1.38667	5.28472e-22	1.68754e-20
YGL122C	NAB2	0.868881	1.97218e-05	8.82754e-05
YGL124C	MON1	-1.35247	1.35945e-15	2.42905e-14
YGL134W	PCL10	0.832937	1.23684e-05	5.77136e-05
YGL135W	RPL1B	-0.634375	0.00528576	0.0140777
YGL137W	SEC27	-0.582609	0.000183363	0.000683255
YGL139W	FLC3	0.520688	0.00091544	0.00294299
YGL140C	YGL140C	0.318217	0.0108552	0.0266256
YGL142C	GPI10	-0.596855	0.00191128	0.00569946
YGL144C	ROG1	1.65764	2.79026e-13	3.96073e-12
YGL147C	RPL9A	-0.831932	0.00785122	0.0200562
YGL148W	ARO2	0.946594	2.89481e-05	0.000126331
YGL151W	NUT1	-0.644177	9.60907e-06	4.60582e-05
YGL153W	PEX14	-0.442115	0.00227558	0.00665408
YGL155W	CDC43	-0.787833	1.0401e-06	6.00595e-06
YGL157W	ARI1	0.735309	0.00276315	0.00790205
YGL158W	RCK1	-2.07116	7.88119e-07	4.66885e-06
YGL160W	AIM14	-0.796037	2.61358e-08	1.98914e-07
YGL161C	YIP5	-1.10132	1.84084e-05	8.29004e-05
YGL162W	SUT1	-1.05402	2.83394e-05	0.000123838
YGL163C	RAD54	0.463002	0.00258944	0.00745997
YGL164C	YRB30	-0.468738	0.00197943	0.00587099
YGL166W	CUP2	1.08511	2.11042e-05	9.4145e-05
YGL167C	PMR1	0.608398	0.00216409	0.00635895
YGL169W	SUA5	1.17402	6.65769e-07	4.00125e-06
YGL171W	ROK1	1.17002	0.000557439	0.00188458
YGL173C	XRN1	-0.57893	0.000383005	0.00134083
YGL177W	YGL177W	2.56696	4.93235e-06	2.50741e-05
YGL178W	MPT5	0.567777	0.00204747	0.00605924
YGL179C	TOS3	1.95686	4.17357e-24	1.54562e-22
YGL180W	ATG1	0.670981	0.000704395	0.0023231
YGL182C	YGL182C	1.72939	0.00287874	0.00819019
YGL183C	MND1	4.43697	4.60566e-24	1.69616e-22
YGL184C	STR3	5.62933	1.22076e-39	1.09357e-37
YGL187C	COX4	0.928929	3.84386e-09	3.33957e-08
YGL189C	RPS26A	-0.623201	0.000976668	0.00312164
YGL190C	CDC55	-1.3709	1.18533e-24	4.62211e-23
YGL191W	COX13	0.726534	9.19888e-05	0.000367124
YGL195W	GCN1	-0.64833	3.72746e-05	0.000160242
YGL198W	YIP4	-1.07606	6.74585e-19	1.72657e-17
YGL200C	EMP24	-0.489109	0.00630241	0.0165133
YGL201C	MCM6	0.544404	0.00179867	0.00540498
YGL203C	KEX1	0.726978	1.44929e-06	8.16952e-06
YGL205W	POX1	-1.15039	6.78832e-06	3.36321e-05
YGL206C	CHC1	-1.66415	3.0423e-30	1.63963e-28
YGL208W	SIP2	-0.792956	3.24302e-06	1.70214e-05
YGL209W	MIG2	3.65072	1.77312e-16	3.49822e-15
YGL211W	NCS6	0.412938	0.0109973	0.0269362
YGL212W	VAM7	0.43713	0.0152377	0.0357182
YGL215W	CLG1	1.01455	8.31225e-09	6.78966e-08
YGL222C	EDC1	-0.509253	0.00991321	0.0245846
YGL223C	COG1	-0.464921	0.0018028	0.00541494
YGL224C	SDT1	0.684153	0.000508283	0.0017404
YGL225W	VRG4	1.07863	1.86755e-05	8.39889e-05
YGL227W	VID30	-1.09587	1.73497e-06	9.5524e-06
YGL229C	SAP4	-2.14629	1.45229e-19	3.85088e-18
YGL231C	EMC4	-0.626619	0.00493414	0.0132423
YGL232W	TAN1	-0.883084	3.79919e-07	2.38267e-06
YGL233W	SEC15	-0.946021	1.29938e-13	1.8931e-12
YGL234W	ADE5,7	0.981367	0.00584407	0.0154283
YGL236C	MTO1	1.40546	5.66093e-11	6.2027e-10
YGL237C	HAP2	-0.795068	1.94205e-07	1.28353e-06
YGL240W	DOC1	1.10313	0.000282612	0.00101212
YGL241W	KAP114	-0.740754	0.000119319	0.000463639
YGL245W	GUS1	-0.421144	0.000691614	0.00228778
YGL248W	PDE1	-0.613571	1.26422e-07	8.60422e-07
YGL250W	RMR1	-1.35491	2.50387e-08	1.91886e-07
YGL254W	FZF1	1.34769	4.40493e-10	4.39102e-09
YGL255W	ZRT1	1.3844	6.76451e-05	0.000277487
YGL259W	YPS5	-1.04607	0.006297	0.0165057
YGR002C	SWC4	0.354923	0.00772507	0.019772
YGR003W	CUL3	0.939396	8.12698e-09	6.6593e-08
YGR008C	STF2	-1.07295	0.000557888	0.00188493
YGR011W	YGR011W	-1.11978	0.000152918	0.000578923
YGR014W	MSB2	-0.553349	0.00123338	0.00384574
YGR015C	YGR015C	-0.470718	0.00885958	0.0222463
YGR019W	UGA1	-0.85909	3.45183e-09	3.0388e-08
YGR021W	YGR021W	-1.19448	1.83635e-12	2.35457e-11
YGR024C	THG1	-0.551002	0.0161542	0.0376005
YGR026W	YGR026W	-0.777378	7.371e-05	0.000300137
YGR027W-B	YGR027W-B	-0.961801	2.27515e-12	2.88375e-11
YGR028W	MSP1	-0.486287	0.000666454	0.00221007
YGR032W	GSC2	1.81888	6.89987e-14	1.02785e-12
YGR033C	TIM21	-0.427735	0.017928	0.0411797
YGR035C	YGR035C	1.53151	0.000186086	0.000692626
YGR038W	ORM1	-0.838605	3.62795e-06	1.88773e-05
YGR040W	KSS1	-0.725578	0.00407607	0.0111378
YGR044C	RME1	-0.525291	0.000583306	0.00196381
YGR047C	TFC4	0.641198	1.22157e-05	5.70669e-05
YGR048W	UFD1	0.727299	0.00018655	0.000693571
YGR049W	SCM4	1.16605	1.47697e-05	6.76164e-05
YGR052W	FMP48	0.718562	0.00599998	0.0157895
YGR054W	YGR054W	0.910405	5.42027e-07	3.29968e-06
YGR055W	MUP1	1.67662	1.30565e-16	2.62277e-15
YGR056W	RSC1	0.428559	0.00601109	0.0158125
YGR057C	LST7	1.39097	1.64008e-09	1.52484e-08
YGR058W	PEF1	0.480069	0.0108454	0.0266175
YGR060W	ERG25	3.23587	2.60621e-70	7.51154e-68
YGR062C	COX18	-0.685075	0.00017993	0.000671973
YGR065C	VHT1	0.833618	0.0076674	0.0196624
YGR070W	ROM1	-1.85077	1.0913e-31	6.1831e-30
YGR076C	MRPL25	-0.903841	8.13969e-06	3.95587e-05
YGR077C	PEX8	-0.543686	0.000186216	0.00069272
YGR079W	YGR079W	2.49509	8.84215e-15	1.44371e-13
YGR080W	TWF1	-1.24056	2.96852e-07	1.89579e-06
YGR086C	PIL1	-1.06172	2.57525e-08	1.96222e-07
YGR087C	PDC6	4.42796	2.85068e-79	1.18107e-76
YGR088W	CTT1	-2.42824	1.22277e-21	3.8055e-20
YGR092W	DBF2	-1.59671	1.11833e-20	3.20928e-19
YGR093W	DRN1	0.730339	5.22318e-05	0.000218727
YGR095C	RRP46	1.44476	4.28856e-07	2.66188e-06
YGR096W	TPC1	0.693735	0.00573317	0.0151778
YGR097W	ASK10	1.15244	6.85728e-09	5.71067e-08
YGR098C	ESP1	-1.01488	7.29451e-11	7.86265e-10
YGR099W	TEL2	-0.777562	2.75937e-06	1.47278e-05
YGR101W	PCP1	-0.811131	5.73828e-06	2.87521e-05
YGR102C	GTF1	0.395845	0.00127155	0.00395362
YGR108W	CLB1	-1.28103	0.000331119	0.00117066
YGR111W	YGR111W	-1.22365	2.78643e-08	2.10139e-07
YGR112W	SHY1	-0.866294	0.000555411	0.0018804
YGR113W	DAM1	-0.406408	0.0111464	0.0272656
YGR116W	SPT6	-0.349708	0.0143098	0.033782
YGR117C	YGR117C	-0.796073	1.19541e-07	8.16101e-07
YGR121C	MEP1	2.85407	7.83369e-24	2.85327e-22
YGR123C	PPT1	0.865455	0.00413069	0.0112638
YGR124W	ASN2	0.883336	1.86179e-11	2.16903e-10
YGR125W	YGR125W	-0.594568	7.24174e-08	5.12332e-07
YGR126W	YGR126W	0.951194	0.00528087	0.0140703
YGR127W	YGR127W	-0.695418	0.00112583	0.00353701
YGR128C	UTP8	1.33112	3.23289e-05	0.000140254
YGR130C	YGR130C	-1.70889	2.43103e-17	5.2837e-16
YGR133W	PEX4	0.484319	0.00608147	0.0159786
YGR134W	CAF130	0.703223	9.24796e-08	6.39257e-07
YGR138C	TPO2	5.46049	2.37587e-96	1.74996e-93
YGR140W	CBF2	0.872521	1.03749e-05	4.93721e-05
YGR142W	BTN2	3.40316	5.99329e-12	7.28983e-11
YGR143W	SKN1	-0.728713	0.000177703	0.000664406
YGR144W	THI4	1.33047	0.000299725	0.00106879
YGR145W	ENP2	0.829519	0.00251103	0.00725933
YGR146C	ECL1	-1.93445	1.30096e-28	6.43589e-27
YGR149W	YGR149W	-1.67739	5.02971e-13	6.88883e-12
YGR150C	CCM1	0.61908	1.17218e-05	5.49533e-05
YGR157W	CHO2	-1.8731	1.24262e-14	1.99451e-13
YGR158C	MTR3	0.789401	0.00352743	0.00983318
YGR159C	NSR1	3.01619	3.19765e-20	8.72312e-19
YGR160W	YGR160W	2.42104	0.000598311	0.00200617
YGR161C	RTS3	1.27599	1.11089e-05	5.2563e-05
YGR161W-B	YGR161W-B	-1.01859	2.14811e-10	2.21459e-09
YGR162W	TIF4631	1.35113	4.13023e-06	2.12903e-05
YGR163W	GTR2	-0.709157	7.96647e-07	4.70675e-06
YGR165W	MRPS35	-0.41682	0.00206634	0.0061069
YGR170W	PSD2	-0.594145	4.20667e-06	2.16338e-05
YGR171C	MSM1	-0.648532	8.66287e-05	0.00034846
YGR172C	YIP1	-0.638259	0.000251543	0.000909205
YGR173W	RBG2	1.17938	1.89924e-09	1.74136e-08
YGR174C	CBP4	-0.595484	1.36383e-06	7.74043e-06
YGR175C	ERG1	2.06726	3.68576e-43	3.70196e-41
YGR177C	ATF2	1.18328	6.7601e-05	0.000277478
YGR180C	RNR4	1.48873	1.09512e-08	8.76759e-08
YGR182C	YGR182C	0.914333	0.000201107	0.000739811
YGR186W	TFG1	-0.262701	0.019024	0.0434115
YGR187C	HGH1	1.0088	0.00132074	0.00408739
YGR188C	BUB1	0.728114	0.0132771	0.0316938
YGR192C	TDH3	-0.421519	0.0163261	0.0379206
YGR193C	PDX1	-1.01911	1.13741e-20	3.24994e-19
YGR194C	XKS1	-3.00268	1.93271e-64	4.92767e-62
YGR197C	SNG1	1.03465	0.000267308	0.000961991
YGR198W	YPP1	0.476795	0.00240295	0.00697425
YGR201C	YGR201C	0.992786	0.000725481	0.00238398
YGR202C	PCT1	0.842501	2.2221e-09	2.00685e-08
YGR204W	ADE3	0.923906	0.000577503	0.00194526
YGR205W	TDA10	-2.59121	5.27211e-17	1.12738e-15
YGR206W	MVB12	-0.863703	4.03553e-05	0.000172925
YGR208W	SER2	1.12485	0.00334821	0.00937301
YGR209C	TRX2	-0.955423	7.38835e-06	3.63873e-05
YGR210C	YGR210C	0.555422	0.0019737	0.00585873
YGR211W	ZPR1	2.14901	1.83987e-44	1.96718e-42
YGR213C	RTA1	5.56166	2.04312e-12	2.60459e-11
YGR216C	GPI1	-0.502233	0.00849086	0.0214715
YGR218W	CRM1	-0.55317	0.000377134	0.00132136
YGR222W	PET54	-0.843582	9.88609e-07	5.74364e-06
YGR223C	HSV2	-0.511538	0.00656179	0.0171076
YGR227W	DIE2	-0.591352	0.0104343	0.0257324
YGR230W	BNS1	-1.20338	5.94859e-08	4.28157e-07
YGR232W	NAS6	-0.702658	7.29745e-06	3.59932e-05
YGR234W	YHB1	1.22438	4.68652e-16	8.80084e-15
YGR236C	SPG1	-0.961248	0.0059663	0.0157134
YGR237C	YGR237C	-0.69366	4.44507e-05	0.000188645
YGR238C	KEL2	-0.819754	6.41358e-05	0.0002644
YGR239C	PEX21	2.47284	1.9226e-14	3.00843e-13
YGR241C	YAP1802	-1.37865	2.84004e-22	9.41333e-21
YGR243W	MPC3	-1.53275	5.25408e-15	8.79528e-14
YGR245C	SDA1	0.845985	0.00612687	0.0160915
YGR247W	CPD1	-2.07285	1.70999e-16	3.40406e-15
YGR248W	SOL4	-3.76358	1.17986e-86	6.01637e-84
YGR249W	MGA1	-1.9208	3.82704e-10	3.85554e-09
YGR250C	YGR250C	1.8518	1.7493e-28	8.5897e-27
YGR251W	NOP19	1.21544	5.75112e-07	3.48166e-06
YGR255C	COQ6	-0.580426	0.020946	0.047116
YGR256W	GND2	-0.555212	0.000569794	0.00192027
YGR257C	MTM1	-0.642634	1.27001e-05	5.90385e-05
YGR259C	YGR259C	1.34335	0.0101494	0.0251029
YGR261C	APL6	-0.531418	0.000161426	0.000608006
YGR263C	SAY1	-0.451925	0.0078247	0.0199961
YGR264C	MES1	0.936711	0.00124192	0.00386691
YGR266W	YGR266W	-2.20087	1.47831e-45	1.68961e-43
YGR267C	FOL2	0.604604	0.00344776	0.00962729
YGR268C	HUA1	1.6076	1.15808e-05	5.4446e-05
YGR271C-A	EFG1	0.873995	0.0160022	0.0373254
YGR271W	SLH1	-0.628651	4.62501e-06	2.36022e-05
YGR274C	TAF1	0.567508	2.17964e-06	1.18336e-05
YGR276C	RNH70	0.489098	0.000660204	0.00219373
YGR278W	CWC22	-0.504724	0.0026747	0.00767557
YGR279C	SCW4	-1.55742	6.87326e-19	1.7457e-17
YGR282C	BGL2	-0.506647	0.00235206	0.00684751
YGR284C	ERV29	-0.46901	0.0224369	0.0499779
YGR286C	BIO2	1.25429	1.6801e-06	9.29666e-06
YGR287C	IMA1	-1.32493	0.000385186	0.00134718
YGR288W	MAL13	0.543997	0.0100732	0.0249346
YGR289C	MAL11	-1.46274	7.35474e-17	1.52836e-15
YGR292W	MAL12	-1.53464	0.000224818	0.000820661
YGR296W	YRF1-3	0.90494	0.0113737	0.0276886
YHL002W	HSE1	-0.33693	0.0150888	0.0354065
YHL003C	LAG1	-0.83585	7.0535e-05	0.000287739
YHL007C	STE20	0.916487	2.43328e-05	0.000107473
YHL010C	ETP1	-0.896896	9.29095e-09	7.52011e-08
YHL011C	PRS3	1.59738	4.88244e-18	1.15592e-16
YHL015W	RPS20	-0.843043	6.82365e-05	0.00027905
YHL016C	DUR3	0.767992	0.000159207	0.00059999
YHL020C	OPI1	-0.531549	0.00166209	0.00504026
YHL021C	AIM17	-2.79299	5.34296e-16	9.92115e-15
YHL022C	SPO11	-0.893914	0.012614	0.0303062
YHL026C	YHL026C	1.13198	6.26404e-08	4.48427e-07
YHL027W	RIM101	1.52818	1.31262e-32	8.20881e-31
YHL029C	OCA5	0.959986	1.2488e-05	5.81749e-05
YHL030W	ECM29	-0.513024	0.0166612	0.0385909
YHL032C	GUT1	-0.429244	0.00578116	0.0152926
YHL034C	SBP1	-0.485176	0.0208807	0.047001
YHL035C	VMR1	-2.75584	1.09702e-45	1.27581e-43
YHL036W	MUP3	1.16323	0.000136614	0.000522568
YHL039W	EFM1	1.21001	1.35764e-05	6.24985e-05
YHL040C	ARN1	2.23863	1.66182e-11	1.9429e-10
YHL044W	YHL044W	-0.526238	0.0176413	0.0406198
YHR001W	OSH7	-1.38539	3.5942e-29	1.84697e-27
YHR001W-A	QCR10	1.22761	2.77404e-11	3.18702e-10
YHR002W	LEU5	-0.569597	0.00399948	0.0109692
YHR004C	NEM1	-0.918378	2.9502e-11	3.37187e-10
YHR007C	ERG11	2.58122	8.38997e-99	6.95214e-96
YHR007C-A	YHR007C-A	-1.08847	0.0131846	0.0314959
YHR011W	DIA4	-0.730112	0.000290143	0.00103685
YHR013C	ARD1	-0.806364	9.50459e-06	4.55904e-05
YHR015W	MIP6	1.39627	8.94866e-05	0.000358433
YHR016C	YSC84	-1.79664	2.5974e-12	3.27965e-11
YHR017W	YSC83	-1.86555	7.10734e-31	3.89377e-29
YHR018C	ARG4	0.902774	0.000565198	0.00190672
YHR019C	DED81	0.532357	0.000944072	0.0030321
YHR022C	YHR022C	-1.61934	4.34498e-08	3.18301e-07
YHR023W	MYO1	-0.701657	2.43818e-08	1.87502e-07
YHR025W	THR1	0.846405	1.3997e-07	9.46798e-07
YHR026W	VMA16	-0.890063	4.59204e-07	2.83961e-06
YHR028C	DAP2	-0.458111	0.00064957	0.00216382
YHR030C	SLT2	-0.531943	0.0110351	0.0270131
YHR033W	YHR033W	-1.03266	2.34452e-11	2.7171e-10
YHR034C	PIH1	-0.421341	0.0118044	0.0285589
YHR038W	RRF1	-0.881537	0.000584332	0.00196427
YHR039C-A	VMA10	-0.501105	0.00019633	0.000725055
YHR040W	BCD1	0.99171	1.96898e-08	1.53377e-07
YHR043C	DOG2	-2.53271	3.48297e-41	3.29837e-39
YHR044C	DOG1	-1.45722	6.77998e-11	7.34387e-10
YHR045W	YHR045W	-1.05267	2.52343e-07	1.63198e-06
YHR046C	INM1	1.39183	7.05566e-09	5.84625e-08
YHR047C	AAP1	-0.513492	0.000326223	0.0011552
YHR048W	YHK8	1.21841	0.0026313	0.0075707
YHR049W	FSH1	0.80626	0.000516755	0.00176485
YHR051W	COX6	1.47884	5.98139e-18	1.40605e-16
YHR052W	CIC1	2.03486	9.69937e-09	7.83156e-08
YHR053C	CUP1-1	3.79165	9.86806e-37	7.43357e-35
YHR054C	YHR054C	0.627313	0.00408078	0.0111415
YHR055C	CUP1-2	3.79884	7.4088e-37	5.64517e-35
YHR058C	MED6	0.488303	0.0118042	0.0285589
YHR064C	SSZ1	0.97839	7.7492e-07	4.603e-06
YHR065C	RRP3	0.804905	0.00133101	0.00411533
YHR066W	SSF1	2.04633	5.5131e-10	5.44654e-09
YHR069C	RRP4	1.3252	5.30081e-09	4.48775e-08
YHR069C-A	YHR069C-A	1.33551	0.00818058	0.0208093
YHR070W	TRM5	1.80712	3.25143e-12	4.07443e-11
YHR072W	ERG7	0.511639	0.000122161	0.000471967
YHR072W-A	NOP10	0.915373	0.000783251	0.00255646
YHR075C	PPE1	-0.740565	4.60366e-05	0.000194877
YHR077C	NMD2	0.506545	0.000224213	0.000818902
YHR080C	YHR080C	-1.23633	1.49067e-15	2.64215e-14
YHR081W	LRP1	0.583652	0.00157399	0.00480387
YHR085W	IPI1	1.39756	4.02467e-08	2.96439e-07
YHR086W	NAM8	-0.532183	0.000274892	0.000987486
YHR087W	RTC3	-3.05296	2.20378e-53	3.56314e-51
YHR088W	RPF1	1.51734	6.05157e-07	3.65021e-06
YHR089C	GAR1	0.799526	0.00828072	0.0210479
YHR090C	YNG2	0.439855	0.00217826	0.00639774
YHR091C	MSR1	0.389342	0.0136026	0.0323775
YHR092C	HXT4	1.21827	3.51887e-05	0.000151965
YHR094C	HXT1	1.94951	1.80835e-09	1.66494e-08
YHR096C	HXT5	-0.413092	0.0026544	0.00762815
YHR098C	SFB3	-1.00223	3.34058e-15	5.73697e-14
YHR102W	KIC1	0.352289	0.00923375	0.0230896
YHR103W	SBE22	-0.562092	2.761e-07	1.76837e-06
YHR104W	GRE3	-2.11884	2.12961e-17	4.67455e-16
YHR105W	YPT35	-0.597926	0.0169462	0.0391552
YHR108W	GGA2	-0.377886	0.016782	0.0388299
YHR113W	APE4	-0.562833	0.00156612	0.00478203
YHR114W	BZZ1	-0.668658	9.47387e-07	5.51865e-06
YHR122W	CIA2	1.2211	6.06883e-15	1.00828e-13
YHR123W	EPT1	-0.554581	0.0193138	0.0439842
YHR124W	NDT80	1.711	1.04782e-05	4.9828e-05
YHR126C	ANS1	6.80753	4.29425e-15	7.29913e-14
YHR128W	FUR1	1.17541	0.000158699	0.000598418
YHR131C	YHR131C	0.442858	0.0101525	0.0251029
YHR132W-A	IGO2	-0.602267	2.95456e-05	0.000128854
YHR133C	NSG1	0.420701	0.0071032	0.0183647
YHR134W	WSS1	0.486263	0.00250264	0.00724137
YHR136C	SPL2	-0.553276	0.0198998	0.0451303
YHR137W	ARO9	1.53641	4.86681e-05	0.000205099
YHR139C	SPS100	3.87591	5.88464e-32	3.42187e-30
YHR141C	RPL42B	-0.643081	0.00498444	0.013361
YHR142W	CHS7	-1.57932	1.20695e-23	4.27854e-22
YHR143W-A	RPC10	1.19282	0.00029734	0.00106085
YHR146W	CRP1	1.17791	3.01704e-19	7.81248e-18
YHR147C	MRPL6	-0.617073	0.00191013	0.00569857
YHR148W	IMP3	1.73014	1.68616e-06	9.32239e-06
YHR150W	PEX28	0.615434	1.38873e-05	6.38409e-05
YHR152W	SPO12	-1.08322	9.78196e-05	0.000387595
YHR158C	KEL1	-0.583507	4.38477e-05	0.00018633
YHR161C	YAP1801	-0.772094	5.67309e-07	3.44385e-06
YHR162W	MPC2	-1.96522	4.5774e-55	7.98515e-53
YHR163W	SOL3	-0.738736	0.000198934	0.000733036
YHR169W	DBP8	1.66787	1.77819e-10	1.84759e-09
YHR170W	NMD3	0.930749	0.0021245	0.00625925
YHR171W	ATG7	-1.87533	7.44983e-18	1.73891e-16
YHR172W	SPC97	-1.22083	1.21697e-05	5.6892e-05
YHR175W	CTR2	-0.408793	0.00229623	0.00670856
YHR175W-A	YHR175W-A	-1.71763	0.00208763	0.00616432
YHR176W	FMO1	0.925494	0.00026502	0.000954792
YHR179W	OYE2	2.51883	6.86534e-53	1.05838e-50
YHR183W	GND1	-0.734801	0.015762	0.0368428
YHR184W	SSP1	1.87523	7.51876e-05	0.000305216
YHR187W	IKI1	0.661639	0.000352625	0.00124272
YHR190W	ERG9	-0.665817	0.00160771	0.00489776
YHR194W	MDM31	-0.497439	0.019203	0.0437896
YHR195W	NVJ1	-0.842197	7.16302e-07	4.26627e-06
YHR196W	UTP9	1.56634	2.59974e-07	1.6748e-06
YHR198C	AIM18	-1.32594	4.71778e-26	1.97938e-24
YHR202W	YHR202W	-0.411554	0.00702819	0.0181921
YHR204W	MNL1	0.45444	0.00211706	0.00624288
YHR206W	SKN7	1.29175	2.47053e-20	6.85235e-19
YHR208W	BAT1	1.40761	4.18847e-06	2.15737e-05
YHR209W	CRG1	-0.685798	0.0123711	0.0297778
YHR210C	YHR210C	-1.70059	1.19365e-05	5.58411e-05
YHR211W	FLO5	-0.572644	0.0119288	0.0287863
YHR214W-A	YHR214W-A	-0.757248	0.0068637	0.017822
YHR215W	PHO12	-0.704951	0.00148599	0.00455836
YHR216W	IMD2	-1.48633	4.14172e-05	0.000177132
YIL002C	INP51	-0.949798	1.37062e-06	7.75903e-06
YIL003W	CFD1	0.698226	1.14289e-05	5.38085e-05
YIL007C	NAS2	-0.988052	1.39409e-06	7.88517e-06
YIL008W	URM1	0.679172	0.00303987	0.00860065
YIL009C-A	EST3	-1.70069	8.64511e-07	5.07154e-06
YIL010W	DOT5	-0.596043	0.00722909	0.0186611
YIL011W	TIR3	2.74603	2.91555e-08	2.18692e-07
YIL013C	PDR11	0.949267	0.000271783	0.000977032
YIL015W	BAR1	-3.13241	1.0965e-47	1.37145e-45
YIL017C	VID28	-0.983851	6.31065e-06	3.143e-05
YIL019W	FAF1	0.918261	0.000888081	0.00286616
YIL022W	TIM44	0.323348	0.0137185	0.0326417
YIL024C	YIL024C	0.742836	0.000368045	0.00129157
YIL026C	IRR1	-1.12226	4.5521e-08	3.31603e-07
YIL027C	EMC5	-1.0361	3.2293e-05	0.00014019
YIL029C	YIL029C	-2.15771	3.76744e-16	7.17654e-15
YIL033C	BCY1	-0.978065	1.35452e-05	6.23983e-05
YIL036W	CST6	-1.13654	1.46482e-22	4.90419e-21
YIL045W	PIG2	-1.40075	1.44238e-13	2.08768e-12
YIL046W	MET30	1.14029	1.28353e-14	2.05519e-13
YIL047C	SYG1	2.00272	5.52334e-39	4.69413e-37
YIL047C-A	YIL047C-A	1.27194	6.36121e-08	4.54892e-07
YIL050W	PCL7	-0.890934	1.42775e-10	1.49519e-09
YIL051C	MMF1	-0.547097	0.00865966	0.0218104
YIL052C	RPL34B	-0.664259	0.00109607	0.00346158
YIL053W	GPP1	2.81568	1.73264e-21	5.34218e-20
YIL056W	VHR1	0.926397	4.17381e-07	2.59551e-06
YIL057C	RGI2	0.715905	0.0168303	0.0389147
YIL061C	SNP1	0.724533	0.000161824	0.000608815
YIL062C	ARC15	-0.702995	0.00266296	0.0076485
YIL064W	EFM4	1.75014	4.45443e-21	1.32414e-19
YIL066C	RNR3	3.25499	6.01847e-27	2.6957e-25
YIL067C	YIL067C	1.36037	3.64025e-07	2.29384e-06
YIL068C	SEC6	-1.11351	5.00679e-12	6.12362e-11
YIL071C	PCI8	-0.601593	0.000172441	0.000647289
YIL073C	SPO22	0.596876	0.0122883	0.0295892
YIL076W	SEC28	-1.18251	4.0235e-15	6.87417e-14
YIL077C	YIL077C	-0.708233	7.07926e-08	5.02984e-07
YIL079C	AIR1	2.90786	9.65667e-15	1.56897e-13
YIL084C	SDS3	0.448127	0.019822	0.0449999
YIL089W	YIL089W	-0.935955	0.0130017	0.0311375
YIL091C	UTP25	2.28051	2.27944e-15	3.935e-14
YIL092W	YIL092W	0.844058	2.39829e-05	0.00010613
YIL094C	LYS12	1.07747	0.00184509	0.00552443
YIL096C	BMT5	1.84316	1.19205e-06	6.81804e-06
YIL097W	FYV10	-1.19882	2.38997e-21	7.26564e-20
YIL098C	FMC1	-0.78369	0.00111792	0.00351884
YIL099W	SGA1	1.09401	0.00127886	0.00396889
YIL100W	YIL100W	1.7133	0.00102596	0.00325879
YIL103W	DPH1	0.807375	0.00145737	0.00447678
YIL104C	SHQ1	1.7928	1.18116e-10	1.24482e-09
YIL105C	SLM1	-1.24223	2.40722e-26	1.0362e-24
YIL108W	YIL108W	-0.78499	9.26255e-07	5.41459e-06
YIL109C	SEC24	-0.911698	4.64536e-17	9.96573e-16
YIL110W	HPM1	0.580323	0.0121646	0.0293127
YIL111W	COX5B	-0.966164	9.37703e-08	6.47503e-07
YIL112W	HOS4	0.388384	0.00729698	0.0188217
YIL113W	SDP1	-1.88828	4.51143e-16	8.5203e-15
YIL116W	HIS5	0.790267	0.00397811	0.0109196
YIL117C	PRM5	-3.12457	3.45413e-49	4.57949e-47
YIL123W	SIM1	-2.08254	6.6016e-11	7.1741e-10
YIL124W	AYR1	-2.43224	1.21477e-64	3.22108e-62
YIL125W	KGD1	1.13841	6.99789e-14	1.04011e-12
YIL127C	RRT14	1.1382	0.000551548	0.00187037
YIL130W	ASG1	0.895359	1.65607e-06	9.19131e-06
YIL136W	OM45	-0.928411	4.35323e-12	5.34399e-11
YIL140W	AXL2	-0.922286	0.000102373	0.000404911
YIL142W	CCT2	0.539097	9.11524e-06	4.38497e-05
YIL145C	PAN6	0.635922	0.000994805	0.00317046
YIL148W	RPL40A	-0.765086	0.00560784	0.0148626
YIL150C	MCM10	1.43736	2.20838e-09	1.99719e-08
YIL152W	YIL152W	1.40704	3.36572e-11	3.8074e-10
YIL153W	RRD1	1.11831	1.4914e-05	6.81826e-05
YIL158W	AIM20	-0.987419	0.0113344	0.0276336
YIL160C	POT1	-1.51691	1.26968e-07	8.6325e-07
YIL162W	SUC2	-1.86921	2.66927e-06	1.42698e-05
YIL165C	YIL165C	-0.507335	0.0207572	0.0467708
YIL168W	#N/A	1.06039	0.00369131	0.0102212
YIL172C	IMA3	0.748443	0.000993122	0.00316662
YIR001C	SGN1	0.408088	0.013835	0.0328601
YIR003W	AIM21	-0.438136	0.00294468	0.0083527
YIR007W	YIR007W	-1.18005	1.12483e-05	5.3071e-05
YIR012W	SQT1	2.14736	2.30866e-26	1.00027e-24
YIR014W	YIR014W	-0.893811	6.94073e-05	0.000283663
YIR016W	YIR016W	-1.32791	5.38557e-23	1.83082e-21
YIR019C	FLO11	-1.75243	2.27395e-06	1.22863e-05
YIR021W	MRS1	-0.749642	0.00197442	0.00585873
YIR022W	SEC11	-0.586328	0.000617766	0.00206514
YIR023W	DAL81	0.444199	0.0202947	0.0459473
YIR025W	MND2	0.804561	0.0149862	0.0351908
YIR026C	YVH1	1.05972	0.000179912	0.000671973
YIR029W	DAL2	1.31083	9.05401e-07	5.30672e-06
YIR034C	LYS1	1.51149	0.000190205	0.000705184
YIR035C	YIR035C	0.782764	1.06052e-05	5.03237e-05
YIR038C	GTT1	0.595418	0.000119482	0.000463999
YIR039C	YPS6	-2.33259	4.42577e-42	4.31447e-40
YJL005W	CYR1	-1.34718	6.16784e-09	5.18208e-08
YJL008C	CCT8	0.573583	3.17337e-06	1.6722e-05
YJL010C	NOP9	1.34399	9.14452e-07	5.35504e-06
YJL014W	CCT3	0.746398	2.03794e-09	1.85062e-08
YJL019W	MPS3	0.823844	4.10388e-06	2.11709e-05
YJL020C	BBC1	-0.66394	0.00839752	0.0212714
YJL025W	RRN7	0.733132	0.00142903	0.00439788
YJL026W	RNR2	1.79319	1.13598e-28	5.66198e-27
YJL029C	VPS53	-0.462285	0.00155455	0.0047489
YJL031C	BET4	-0.471063	0.0193403	0.0440272
YJL034W	KAR2	-0.98023	9.76205e-06	4.66902e-05
YJL036W	SNX4	-0.750832	2.91634e-08	2.18692e-07
YJL037W	IRC18	1.19084	0.00323617	0.00908239
YJL042W	MHP1	-0.772957	7.14036e-07	4.2566e-06
YJL044C	GYP6	-0.496384	0.000529793	0.00180473
YJL045W	YJL045W	3.91046	1.14298e-33	7.28541e-32
YJL046W	AIM22	-0.435038	0.00750385	0.0192877
YJL047C	RTT101	-0.640358	2.49992e-06	1.34404e-05
YJL050W	MTR4	1.40808	7.21049e-06	3.56172e-05
YJL052W	TDH1	0.635553	0.021459	0.0481067
YJL053W	PEP8	-0.807429	1.246e-06	7.10208e-06
YJL054W	TIM54	0.90336	1.74987e-08	1.37602e-07
YJL056C	ZAP1	0.564785	0.000385316	0.00134718
YJL057C	IKS1	-0.717092	0.00090786	0.00292004
YJL059W	YHC3	-1.36696	1.83782e-06	1.00935e-05
YJL069C	UTP18	2.54804	2.83977e-21	8.55673e-20
YJL070C	YJL070C	-1.24045	1.44227e-14	2.29827e-13
YJL071W	ARG2	0.59814	0.00543956	0.0144467
YJL072C	PSF2	0.895458	0.00159767	0.00487165
YJL073W	JEM1	-1.01452	2.28122e-07	1.48987e-06
YJL076W	NET1	0.453729	0.00460584	0.0124468
YJL078C	PRY3	0.884048	0.00100932	0.00321056
YJL082W	IML2	-0.847968	2.69325e-10	2.75944e-09
YJL083W	TAX4	0.468016	0.0135756	0.0323366
YJL085W	EXO70	-0.828795	9.68977e-06	4.64115e-05
YJL088W	ARG3	0.967344	0.00593395	0.0156406
YJL089W	SIP4	-1.02245	2.99279e-07	1.90578e-06
YJL091C	GWT1	-2.15354	2.4786e-17	5.36948e-16
YJL092W	SRS2	-0.589354	0.00789753	0.0201589
YJL094C	KHA1	0.617559	0.00396295	0.010887
YJL095W	BCK1	0.37803	0.00738665	0.019016
YJL096W	MRPL49	-0.860509	0.000133035	0.000510353
YJL097W	PHS1	-1.53166	2.42099e-11	2.80082e-10
YJL098W	SAP185	1.12261	3.18787e-06	1.67717e-05
YJL099W	CHS6	-1.13516	1.07425e-10	1.13757e-09
YJL100W	LSB6	-0.501813	0.00933304	0.0233115
YJL101C	GSH1	0.767234	0.000435803	0.00150701
YJL102W	MEF2	2.01966	1.26249e-25	5.19815e-24
YJL103C	GSM1	0.702246	0.00077649	0.00253939
YJL106W	IME2	-0.997929	3.1507e-05	0.000137137
YJL107C	YJL107C	1.96925	6.88223e-16	1.26378e-14
YJL108C	PRM10	1.04892	1.53898e-06	8.62373e-06
YJL109C	UTP10	0.852041	0.0092691	0.0231693
YJL111W	CCT7	0.569485	0.000611145	0.00204507
YJL115W	ASF1	0.69583	0.000135004	0.000517308
YJL116C	NCA3	4.60701	2.55227e-73	8.90472e-71
YJL122W	ALB1	1.60912	4.2222e-06	2.16969e-05
YJL123C	MTC1	-0.452429	0.000660148	0.00219373
YJL125C	GCD14	0.75863	0.000881776	0.00284858
YJL127C	SPT10	0.994606	1.81296e-07	1.20301e-06
YJL129C	TRK1	0.645296	1.61413e-06	8.99164e-06
YJL130C	URA2	1.03645	0.00042441	0.00147222
YJL131C	AIM23	-0.772627	5.23082e-06	2.64695e-05
YJL132W	YJL132W	-1.40773	2.43575e-16	4.749e-15
YJL136C	RPS21B	-0.588984	0.011473	0.0279202
YJL137C	GLG2	-0.838182	1.0126e-05	4.8361e-05
YJL138C	TIF2	0.904805	0.000144024	0.000546811
YJL139C	YUR1	0.753631	0.000976494	0.00312164
YJL140W	RPB4	-0.541121	0.000815079	0.00264991
YJL143W	TIM17	0.453033	0.0118657	0.0286968
YJL145W	SFH5	-0.555182	0.00085668	0.00277563
YJL148W	RPA34	0.767569	0.0155456	0.0363883
YJL149W	DAS1	0.963804	6.44498e-09	5.39441e-08
YJL150W	YJL150W	1.32631	0.00824368	0.0209618
YJL153C	INO1	-0.754861	0.000395468	0.00137831
YJL154C	VPS35	-0.421694	0.0178868	0.0410994
YJL155C	FBP26	-0.981818	3.14227e-06	1.65713e-05
YJL160C	YJL160C	0.920287	0.021656	0.0484502
YJL161W	FMP33	-2.00639	6.47555e-16	1.1924e-14
YJL162C	JJJ2	0.699696	0.00580419	0.0153474
YJL163C	YJL163C	-1.65495	1.3961e-10	1.46436e-09
YJL164C	TPK1	-1.32181	3.69001e-09	3.23132e-08
YJL165C	HAL5	1.66413	2.33419e-07	1.51848e-06
YJL166W	QCR8	1.1116	1.49058e-07	1.00315e-06
YJL170C	ASG7	-2.0829	1.61288e-11	1.89235e-10
YJL171C	YJL171C	0.758523	0.0108924	0.0266935
YJL176C	SWI3	-0.356263	0.0205679	0.0464232
YJL180C	ATP12	-0.454329	0.00495133	0.0132777
YJL184W	GON7	0.681899	0.000806975	0.00262743
YJL185C	ATG36	-0.781302	0.00221758	0.00650229
YJL187C	SWE1	-0.553321	0.0160205	0.0373548
YJL191W	RPS14B	-0.583034	0.000139482	0.000532311
YJL192C	SOP4	-0.564369	0.00109285	0.00345438
YJL193W	YJL193W	0.974947	0.00178022	0.00535438
YJL194W	CDC6	1.33074	6.81036e-05	0.000278678
YJL196C	ELO1	-0.773199	0.0141605	0.0335009
YJL197W	UBP12	0.572983	1.05188e-05	4.99849e-05
YJL199C	MBB1	-1.14479	0.000129655	0.000499118
YJL200C	ACO2	1.96264	2.98553e-06	1.58456e-05
YJL201W	ECM25	-1.58282	3.72233e-19	9.60129e-18
YJL208C	NUC1	1.60229	2.98905e-06	1.58515e-05
YJL210W	PEX2	-0.460296	0.0141926	0.0335411
YJL217W	REE1	-1.26428	0.000115899	0.000452738
YJL218W	YJL218W	-2.15138	0.000202275	0.000743592
YJL219W	HXT9	1.05027	0.00976478	0.0242892
YJL221C	IMA4	0.74	0.000962961	0.00308529
YJL222W	VTH2	-1.56696	3.44087e-09	3.03318e-08
YJR001W	AVT1	-1.38332	1.01459e-13	1.48799e-12
YJR002W	MPP10	1.2158	1.5263e-07	1.02407e-06
YJR003C	YJR003C	0.758038	0.00142134	0.00437624
YJR006W	POL31	-0.357557	0.0218636	0.0488487
YJR008W	MHO1	-0.959323	5.01194e-10	4.97367e-09
YJR009C	TDH2	0.540256	0.00772287	0.019772
YJR016C	ILV3	0.88633	0.00331673	0.00928879
YJR017C	ESS1	0.514132	0.0122456	0.0294972
YJR021C	REC107	-0.713289	0.000229669	0.000836277
YJR022W	LSM8	-0.930741	0.00275766	0.00789313
YJR024C	MDE1	-0.435177	0.00307195	0.00867659
YJR027W	YJR027W	-0.603881	0.00314434	0.00885841
YJR029W	YJR029W	-0.742898	6.55239e-05	0.000269787
YJR030C	YJR030C	-1.10661	4.55443e-05	0.000192916
YJR031C	GEA1	-0.455341	0.00596955	0.0157157
YJR032W	CPR7	0.908938	3.24568e-05	0.000140717
YJR033C	RAV1	-1.14238	9.06939e-08	6.28223e-07
YJR036C	HUL4	-2.32812	1.35613e-40	1.23148e-38
YJR039W	YJR039W	-1.81893	1.48312e-18	3.6279e-17
YJR041C	URB2	0.9122	0.00205509	0.00607636
YJR043C	POL32	0.653122	0.00913243	0.0228621
YJR044C	VPS55	-1.10572	3.80943e-09	3.314e-08
YJR045C	SSC1	0.535051	0.0198996	0.0451303
YJR046W	TAH11	1.77154	7.51081e-12	9.03614e-11
YJR047C	ANB1	2.61163	3.52859e-05	0.000152285
YJR048W	CYC1	1.85433	1.5315e-09	1.43395e-08
YJR049C	UTR1	0.423746	0.00133724	0.00413074
YJR052W	RAD7	0.543069	0.000397076	0.00138319
YJR055W	HIT1	1.4261	1.76093e-06	9.6793e-06
YJR058C	APS2	-0.433925	0.00652265	0.0170298
YJR059W	PTK2	-0.886962	2.4159e-09	2.17403e-08
YJR060W	CBF1	0.814672	4.64952e-09	3.98212e-08
YJR061W	YJR061W	2.33101	2.81313e-08	2.11912e-07
YJR062C	NTA1	-0.456613	0.00452845	0.0122527
YJR063W	RPA12	1.3772	9.98897e-05	0.000395325
YJR064W	CCT5	0.897351	5.93012e-07	3.58675e-06
YJR065C	ARP3	-0.523306	0.00361078	0.0100318
YJR066W	TOR1	-0.850503	1.48461e-10	1.54984e-09
YJR067C	YAE1	0.720154	0.00112941	0.00354491
YJR070C	LIA1	1.25431	6.7406e-05	0.000276849
YJR072C	NPA3	0.662475	7.88116e-09	6.48997e-08
YJR073C	OPI3	-0.628901	0.00297307	0.00842242
YJR075W	HOC1	0.568042	9.41054e-06	4.5172e-05
YJR076C	CDC11	-0.343656	0.0149152	0.0350365
YJR077C	MIR1	1.97647	4.01982e-22	1.29987e-20
YJR078W	BNA2	3.82797	1.14042e-44	1.25997e-42
YJR082C	EAF6	0.67885	0.000529672	0.00180473
YJR086W	STE18	-1.21563	2.52847e-06	1.35829e-05
YJR089W	BIR1	0.82559	2.23622e-09	2.01686e-08
YJR090C	GRR1	-0.519938	0.000181674	0.000677345
YJR092W	BUD4	-0.920407	0.00303449	0.00858908
YJR094C	IME1	0.615444	0.0124115	0.0298533
YJR096W	YJR096W	-0.538139	0.0131569	0.0314409
YJR097W	JJJ3	1.78588	4.23891e-05	0.000180939
YJR101W	RSM26	-0.597953	0.000361706	0.00127269
YJR104C	SOD1	-1.57214	6.27568e-15	1.04004e-13
YJR106W	ECM27	0.921037	0.000439694	0.00151888
YJR109C	CPA2	2.87093	4.09597e-11	4.57108e-10
YJR111C	YJR111C	0.810493	0.00388918	0.010711
YJR112W	NNF1	-0.944607	2.15708e-05	9.59685e-05
YJR113C	RSM7	-0.839842	1.035e-10	1.09776e-09
YJR115W	YJR115W	-3.59697	3.98362e-104	4.25979e-101
YJR116W	TDA4	-1.493	2.9243e-09	2.60553e-08
YJR117W	STE24	-0.564379	0.000532789	0.00181307
YJR119C	JHD2	1.31413	4.76967e-07	2.94396e-06
YJR121W	ATP2	0.82512	2.43439e-12	3.07969e-11
YJR124C	YJR124C	0.990711	0.000554908	0.00187965
YJR125C	ENT3	-0.783321	2.64572e-06	1.41782e-05
YJR127C	RSF2	-0.615679	1.72421e-05	7.80724e-05
YJR129C	EFM3	0.984216	1.62157e-05	7.36764e-05
YJR130C	STR2	0.454707	0.000557501	0.00188458
YJR139C	HOM6	-0.59879	5.55272e-05	0.000231503
YJR142W	YJR142W	-0.773433	0.00462899	0.0124992
YJR148W	BAT2	-1.00217	4.36645e-11	4.84034e-10
YJR151C	DAN4	-0.74314	0.00253278	0.007319
YJR154W	YJR154W	2.21618	6.6834e-07	4.01307e-06
YJR155W	AAD10	1.55824	1.50603e-15	2.66225e-14
YKL001C	MET14	3.13372	1.16763e-11	1.38465e-10
YKL003C	MRP17	-0.529981	0.0219561	0.0490388
YKL004W	AUR1	0.607165	0.00532519	0.014177
YKL007W	CAP1	-0.480613	0.00715894	0.0184944
YKL009W	MRT4	2.06405	3.42465e-11	3.86379e-10
YKL011C	CCE1	-0.998895	4.89575e-07	3.00778e-06
YKL015W	PUT3	0.763288	2.79742e-05	0.000122322
YKL016C	ATP7	1.31908	1.26618e-20	3.5717e-19
YKL017C	HCS1	0.791398	0.00345708	0.00964925
YKL018W	SWD2	-0.72123	0.000389846	0.00136087
YKL020C	SPT23	-0.397964	0.000584086	0.00196427
YKL027W	TCD2	0.654303	0.0018079	0.00542778
YKL028W	TFA1	0.685057	1.18945e-05	5.56842e-05
YKL029C	MAE1	3.25927	9.90346e-19	2.4588e-17
YKL030W	YKL030W	1.60935	0.00222078	0.0065082
YKL032C	IXR1	0.990709	1.56185e-06	8.73711e-06
YKL033W-A	YKL033W-A	-0.862372	5.17117e-07	3.15942e-06
YKL034W	TUL1	-0.7999	4.09646e-12	5.04748e-11
YKL035W	UGP1	-3.58416	3.19053e-76	1.175e-73
YKL039W	PTM1	-0.437268	0.000248117	0.000899764
YKL043W	PHD1	1.45433	5.01608e-09	4.28158e-08
YKL044W	YKL044W	1.99183	2.04682e-07	1.34607e-06
YKL046C	DCW1	1.02947	2.35095e-10	2.41245e-09
YKL048C	ELM1	0.73678	0.000124622	0.00048114
YKL051W	SFK1	0.722832	0.00049926	0.00171304
YKL052C	ASK1	0.757675	0.000106955	0.000422026
YKL061W	BLI1	0.733914	0.00154157	0.00471576
YKL062W	MSN4	0.791709	0.00421139	0.0114556
YKL065C	YET1	-0.594719	0.00779347	0.019924
YKL067W	YNK1	0.591661	0.000698138	0.00230476
YKL070W	YKL070W	2.00182	0.00150231	0.00460203
YKL071W	YKL071W	1.20665	0.00732779	0.0188864
YKL072W	STB6	1.1435	2.93753e-09	2.61381e-08
YKL073W	LHS1	-0.581257	4.26412e-05	0.000181897
YKL078W	DHR2	2.50836	3.48913e-11	3.9269e-10
YKL080W	VMA5	-0.784443	3.46381e-06	1.808e-05
YKL082C	RRP14	1.28699	1.62078e-06	9.02113e-06
YKL083W	YKL083W	1.75555	0.00122519	0.003822
YKL085W	MDH1	1.23349	5.78274e-20	1.55198e-18
YKL091C	YKL091C	-2.18199	1.81936e-56	3.44587e-54
YKL092C	BUD2	-1.07593	1.4124e-12	1.82867e-11
YKL093W	MBR1	-1.54409	8.2605e-38	6.67791e-36
YKL096W	CWP1	-2.28899	1.48537e-27	7.0838e-26
YKL096W-A	CWP2	-0.899147	6.2305e-05	0.000257333
YKL099C	UTP11	1.39015	2.18377e-06	1.18463e-05
YKL100C	YKL100C	-1.39859	2.51087e-27	1.18046e-25
YKL101W	HSL1	-0.818052	0.000610105	0.00204262
YKL103C	APE1	-1.15373	0.000208067	0.000762454
YKL104C	GFA1	-1.62358	6.75699e-32	3.89496e-30
YKL105C	SEG2	-1.06343	6.07497e-10	5.97492e-09
YKL106W	AAT1	1.04913	1.39834e-07	9.46798e-07
YKL109W	HAP4	1.89262	1.6503e-15	2.90182e-14
YKL110C	KTI12	1.47767	7.75259e-06	3.79276e-05
YKL113C	RAD27	0.477121	0.0214265	0.0480502
YKL114C	APN1	0.421581	0.00664228	0.0172877
YKL119C	VPH2	-0.937219	0.000204631	0.000751107
YKL121W	DGR2	-1.15379	2.70742e-10	2.76967e-09
YKL125W	RRN3	0.482919	0.0074146	0.0190731
YKL127W	PGM1	-1.11549	4.69601e-05	0.000198532
YKL128C	PMU1	-0.471176	0.020094	0.0455085
YKL130C	SHE2	-0.779435	0.000229148	0.000835086
YKL132C	RMA1	1.47038	1.97759e-07	1.30312e-06
YKL133C	YKL133C	-0.389468	0.0115815	0.0281428
YKL135C	APL2	-0.389394	0.00214452	0.00630701
YKL139W	CTK1	0.916925	7.99778e-08	5.60436e-07
YKL140W	TGL1	-1.29846	1.91297e-09	1.75117e-08
YKL141W	SDH3	0.571081	1.73429e-06	9.5524e-06
YKL142W	MRP8	-0.80985	0.00207122	0.0061186
YKL143W	LTV1	0.888546	0.00234037	0.00681947
YKL148C	SDH1	0.94447	4.06299e-08	2.98929e-07
YKL150W	MCR1	-1.45251	1.56932e-38	1.30037e-36
YKL151C	YKL151C	-1.69431	1.89901e-13	2.73071e-12
YKL155C	RSM22	0.527415	0.00177335	0.00533616
YKL159C	RCN1	3.00972	2.06993e-13	2.97004e-12
YKL161C	KDX1	-1.06851	0.000599601	0.00200948
YKL162C	YKL162C	-1.50453	5.86036e-14	8.84928e-13
YKL165C	MCD4	-1.46656	6.58653e-14	9.83382e-13
YKL166C	TPK3	0.952109	8.81862e-06	4.24845e-05
YKL167C	MRP49	-0.616932	0.00115793	0.00362756
YKL168C	KKQ8	-1.15584	4.87365e-07	2.99976e-06
YKL170W	MRPL38	-0.444736	0.0224299	0.0499779
YKL172W	EBP2	0.857116	0.00992146	0.0245959
YKL173W	SNU114	1.27553	1.50419e-07	1.01026e-06
YKL174C	TPO5	2.21586	7.29797e-17	1.52133e-15
YKL175W	ZRT3	0.584757	0.000323862	0.00114868
YKL178C	STE3	1.76879	2.53739e-08	1.93589e-07
YKL180W	RPL17A	-0.52118	0.0196285	0.0445761
YKL182W	FAS1	0.591483	3.7015e-07	2.32801e-06
YKL185W	ASH1	1.02587	1.14725e-05	5.39755e-05
YKL186C	MTR2	1.14839	0.000130076	0.000500448
YKL187C	FAT3	0.74798	0.00776914	0.0198694
YKL188C	PXA2	-0.90074	2.78634e-08	2.10139e-07
YKL189W	HYM1	-1.16924	7.01312e-07	4.18451e-06
YKL190W	CNB1	0.68212	1.82873e-05	8.24671e-05
YKL191W	DPH2	1.01421	6.8298e-08	4.86825e-07
YKL193C	SDS22	-1.85748	5.14763e-25	2.04333e-23
YKL194C	MST1	-1.31766	3.5341e-11	3.97042e-10
YKL195W	MIA40	-0.538991	0.00276256	0.00790205
YKL198C	PTK1	0.804108	1.11858e-05	5.28138e-05
YKL206C	ADD66	-0.796053	2.55878e-05	0.000112556
YKL209C	STE6	-1.77657	1.72679e-16	3.42721e-15
YKL210W	UBA1	-0.49119	0.0117634	0.0284909
YKL211C	TRP3	0.939451	7.11172e-06	3.51818e-05
YKL216W	URA1	0.848205	0.00471673	0.0127103
YKL217W	JEN1	-0.681784	3.70187e-05	0.000159349
YKL218C	SRY1	1.02932	3.1282e-06	1.65102e-05
YKL220C	FRE2	-0.669111	0.0181826	0.0417355
YKR001C	VPS1	-0.531124	2.47894e-05	0.000109261
YKR002W	PAP1	-0.635498	7.96489e-06	3.88179e-05
YKR003W	OSH6	-1.98103	1.06419e-23	3.83396e-22
YKR009C	FOX2	-0.598895	0.000447387	0.00154304
YKR011C	YKR011C	-0.854251	6.68403e-06	3.31402e-05
YKR013W	PRY2	-1.72234	1.45626e-10	1.52264e-09
YKR015C	YKR015C	1.85073	0.000140911	0.000537148
YKR017C	HEL1	-0.908447	2.21188e-08	1.71292e-07
YKR019C	IRS4	1.8676	1.63022e-08	1.28959e-07
YKR020W	VPS51	1.00114	9.48254e-05	0.00037731
YKR022C	NTR2	0.803759	5.25175e-05	0.000219785
YKR023W	YKR023W	0.506366	0.000281824	0.00101039
YKR024C	DBP7	2.27903	8.11477e-15	1.3315e-13
YKR025W	RPC37	1.35395	4.34579e-13	5.97682e-12
YKR026C	GCN3	0.84395	0.00127376	0.00395676
YKR027W	BCH2	-1.02857	7.90173e-06	3.86003e-05
YKR030W	GMH1	0.406914	0.0159002	0.0371135
YKR034W	DAL80	2.29796	8.60605e-06	4.1551e-05
YKR035W-A	DID2	-0.422844	0.00246566	0.00714374
YKR036C	CAF4	0.548861	9.68585e-05	0.000384016
YKR037C	SPC34	-0.490539	0.00846423	0.0214158
YKR039W	GAP1	2.06623	3.29408e-09	2.91153e-08
YKR041W	YKR041W	1.31756	0.000142664	0.000542893
YKR042W	UTH1	0.918123	5.90547e-05	0.000245438
YKR043C	SHB17	0.747611	1.42766e-05	6.54944e-05
YKR044W	UIP5	0.822983	0.000408248	0.00142136
YKR045C	YKR045C	0.575393	0.0130734	0.0312638
YKR046C	PET10	0.340819	0.0206944	0.0466609
YKR049C	FMP46	-0.343277	0.0151746	0.0355952
YKR051W	YKR051W	-1.22265	2.55173e-13	3.62992e-12
YKR052C	MRS4	-1.26859	3.50499e-06	1.82805e-05
YKR056W	TRM2	1.31481	1.59667e-08	1.26607e-07
YKR058W	GLG1	-1.63838	3.77909e-14	5.74577e-13
YKR060W	UTP30	0.854527	0.00100658	0.00320338
YKR061W	KTR2	0.942554	1.08092e-06	6.21997e-06
YKR063C	LAS1	1.09201	9.0121e-06	4.3385e-05
YKR066C	CCP1	-0.458738	0.00280443	0.00800284
YKR067W	GPT2	-0.593614	6.54659e-05	0.000269716
YKR069W	MET1	0.686759	0.000111329	0.000436171
YKR071C	DRE2	0.817246	2.71347e-05	0.000118887
YKR074W	AIM29	-0.928307	3.70574e-05	0.000159412
YKR081C	RPF2	1.29118	1.90238e-05	8.5324e-05
YKR082W	NUP133	0.467317	0.00941822	0.0234977
YKR083C	DAD2	-0.835046	0.013766	0.0327195
YKR084C	HBS1	0.403349	0.00164596	0.00499361
YKR085C	MRPL20	-0.590532	0.000896889	0.00288756
YKR086W	PRP16	0.87004	3.80094e-09	3.314e-08
YKR087C	OMA1	-0.463658	0.00518954	0.0138604
YKR088C	TVP38	-0.689702	0.000410759	0.00142861
YKR089C	TGL4	-0.79328	1.0037e-15	1.8179e-14
YKR090W	PXL1	-0.577813	0.00097713	0.00312164
YKR091W	SRL3	-2.23305	1.09999e-16	2.22312e-15
YKR092C	SRP40	1.67903	2.22157e-10	2.28677e-09
YKR095W-A	PCC1	-1.22771	7.23073e-06	3.56906e-05
YKR096W	ESL2	-0.540909	2.13507e-05	9.50758e-05
YKR097W	PCK1	3.31567	2.12143e-150	7.03149e-147
YKR098C	UBP11	-2.27057	3.63654e-22	1.1817e-20
YKR099W	BAS1	1.43314	1.46938e-06	8.2617e-06
YKR102W	FLO10	-0.68161	0.000772842	0.00252871
YKR103W	NFT1	-0.582055	0.0200418	0.0454058
YKR104W	YKR104W	-1.34893	1.29133e-05	5.99036e-05
YLL002W	RTT109	-1.60368	1.0416e-07	7.14778e-07
YLL004W	ORC3	1.06254	0.000115148	0.000450867
YLL007C	YLL007C	-1.02321	3.41024e-06	1.78144e-05
YLL008W	DRS1	1.01673	0.00230049	0.00671803
YLL010C	PSR1	0.42583	0.00756385	0.0194269
YLL011W	SOF1	1.32793	3.39169e-05	0.000146664
YLL012W	YEH1	2.08864	7.89775e-13	1.05553e-11
YLL016W	SDC25	-0.406985	0.0108398	0.0266136
YLL018C-A	COX19	1.08135	0.000327741	0.00115934
YLL019C	KNS1	0.741473	2.70947e-08	2.05504e-07
YLL021W	SPA2	0.414476	0.0221697	0.0494659
YLL023C	POM33	-2.13749	1.85265e-29	9.82495e-28
YLL027W	ISA1	0.451403	0.0215893	0.0483172
YLL028W	TPO1	2.71481	2.30803e-13	3.29031e-12
YLL029W	FRA1	-0.741976	1.12245e-09	1.07215e-08
YLL034C	RIX7	2.34358	5.88367e-15	9.79972e-14
YLL035W	GRC3	1.91681	1.41504e-17	3.16901e-16
YLL039C	UBI4	-0.63283	1.33083e-08	1.0629e-07
YLL040C	VPS13	-0.724999	0.00383347	0.0105752
YLL041C	SDH2	1.42318	2.75141e-20	7.56808e-19
YLL042C	ATG10	0.828547	0.0143811	0.0339382
YLL043W	FPS1	0.778976	3.91008e-10	3.92726e-09
YLL046C	RNP1	2.51964	3.08023e-06	1.62829e-05
YLL049W	LDB18	-0.892386	0.000302189	0.00107699
YLL050C	COF1	-0.83066	3.41447e-05	0.000147552
YLL051C	FRE6	0.572039	0.000650806	0.00216685
YLL054C	YLL054C	0.620609	0.000528549	0.00180234
YLL055W	YCT1	1.33153	2.64543e-05	0.000116136
YLL056C	YLL056C	1.17391	0.000920296	0.00295717
YLL057C	JLP1	4.9348	3.10041e-23	1.07045e-21
YLL058W	YLL058W	1.6906	3.68374e-16	7.05766e-15
YLR001C	YLR001C	-0.487317	1.97397e-05	8.82958e-05
YLR002C	NOC3	1.13123	1.89244e-05	8.49356e-05
YLR003C	CMS1	0.754823	0.00282356	0.00805396
YLR004C	THI73	1.10621	0.0025531	0.00736488
YLR005W	SSL1	0.313165	0.00793627	0.0202422
YLR007W	NSE1	0.860392	5.85573e-08	4.21931e-07
YLR009W	RLP24	1.16128	0.000128739	0.000496171
YLR011W	LOT6	-0.936638	0.00461969	0.0124792
YLR014C	PPR1	2.28202	4.40368e-21	1.31495e-19
YLR015W	BRE2	0.672144	0.000225859	0.000824005
YLR017W	MEU1	0.573137	0.0209901	0.0471832
YLR020C	YEH2	1.17315	1.3884e-15	2.47412e-14
YLR023C	IZH3	0.936833	0.00174163	0.00525262
YLR026C	SED5	0.581989	0.000130674	0.000502459
YLR027C	AAT2	0.404032	0.002638	0.00758669
YLR028C	ADE16	-0.506946	6.21019e-05	0.000256759
YLR035C-A	YLR035C-A	-0.911947	0.00282989	0.00806506
YLR036C	YLR036C	-0.725651	0.00127309	0.00395654
YLR038C	COX12	0.93705	3.40737e-06	1.78135e-05
YLR042C	YLR042C	-2.20303	7.91296e-07	4.6793e-06
YLR043C	TRX1	-0.689477	0.00184418	0.00552421
YLR045C	STU2	-0.72832	1.83807e-05	8.28319e-05
YLR046C	YLR046C	1.27817	0.00110208	0.00347559
YLR049C	YLR049C	-1.32451	2.54944e-06	1.36733e-05
YLR050C	YLR050C	-0.708039	0.0162761	0.0378184
YLR051C	FCF2	0.991238	0.000110725	0.000434125
YLR054C	OSW2	4.85479	6.54661e-22	2.06655e-20
YLR055C	SPT8	0.805577	1.57522e-05	7.17672e-05
YLR056W	ERG3	2.87558	1.59302e-78	6.21185e-76
YLR057W	MNL2	0.770973	2.98925e-07	1.90578e-06
YLR063W	BMT6	2.72533	3.01534e-11	3.42859e-10
YLR064W	PER33	-0.565097	0.00538701	0.0143243
YLR066W	SPC3	-0.485902	0.0118743	0.028707
YLR068W	FYV7	1.43347	6.55304e-07	3.94551e-06
YLR070C	XYL2	-1.76187	1.97164e-07	1.3005e-06
YLR073C	RFU1	0.873912	0.0087785	0.0220594
YLR074C	BUD20	1.20995	2.0514e-07	1.34775e-06
YLR079W	SIC1	-0.494941	0.00472196	0.012714
YLR081W	GAL2	2.44609	5.48377e-06	2.76021e-05
YLR083C	EMP70	0.834175	0.00126169	0.00392663
YLR084C	RAX2	-1.28425	7.90804e-07	4.6793e-06
YLR085C	ARP6	-0.636892	0.00163477	0.00496766
YLR089C	ALT1	-0.962857	2.79483e-06	1.4905e-05
YLR093C	NYV1	-0.651418	0.000335138	0.00118298
YLR094C	GIS3	0.73911	1.428e-11	1.68738e-10
YLR096W	KIN2	0.474123	0.00829416	0.0210578
YLR097C	HRT3	-0.402357	0.00586688	0.0154823
YLR099C	ICT1	1.18622	8.09036e-06	3.93477e-05
YLR100W	ERG27	-0.612045	0.0146423	0.0345054
YLR102C	APC9	-0.580276	0.00904912	0.0226878
YLR104W	LCL2	-0.728274	0.000706731	0.00232965
YLR107W	REX3	1.40541	1.95001e-09	1.77834e-08
YLR109W	AHP1	-1.35449	2.40032e-21	7.26564e-20
YLR110C	CCW12	-1.99802	3.43108e-46	4.06154e-44
YLR114C	AVL9	0.515306	4.35752e-05	0.000185404
YLR117C	CLF1	0.331806	0.00650432	0.0169886
YLR120C	YPS1	1.68754	5.24479e-06	2.652e-05
YLR121C	YPS3	4.96329	7.08808e-26	2.95515e-24
YLR127C	APC2	0.348644	0.0129155	0.0309644
YLR129W	DIP2	1.31401	6.81455e-07	4.07704e-06
YLR131C	ACE2	-1.35244	1.16922e-13	1.70721e-12
YLR132C	USB1	-0.720653	0.000686537	0.00227325
YLR133W	CKI1	-0.724588	0.00394142	0.0108324
YLR134W	PDC5	-1.12722	9.24108e-05	0.000368144
YLR138W	NHA1	0.89615	4.50199e-05	0.000190817
YLR142W	PUT1	2.01115	2.77201e-08	2.09768e-07
YLR143W	DPH6	0.721518	7.54187e-05	0.000305967
YLR144C	ACF2	-0.591686	2.48089e-05	0.000109274
YLR148W	PEP3	-0.398976	0.0086792	0.021843
YLR149C	YLR149C	-1.54544	6.56809e-17	1.38662e-15
YLR151C	PCD1	-1.48999	9.63169e-14	1.41571e-12
YLR152C	YLR152C	-0.894488	1.47424e-09	1.39213e-08
YLR154C	RNH203	-1.21199	5.48141e-05	0.000228674
YLR154W-A	YLR154W-A	1.28415	0.0109996	0.0269362
YLR154W-C	TAR1	0.875625	0.0195481	0.0444239
YLR164W	SHH4	-2.5046	5.06035e-60	1.11817e-57
YLR165C	PUS5	-0.904588	1.22326e-06	6.99054e-06
YLR166C	SEC10	-0.802295	6.04235e-09	5.08955e-08
YLR168C	UPS2	0.801693	1.34333e-06	7.63062e-06
YLR174W	IDP2	0.814419	2.00263e-06	1.09443e-05
YLR175W	CBF5	0.933372	0.00358211	0.0099605
YLR176C	RFX1	-1.04491	1.06602e-12	1.39657e-11
YLR177W	YLR177W	-1.90039	2.87569e-18	6.93199e-17
YLR178C	TFS1	-1.538	1.68973e-06	9.33435e-06
YLR181C	VTA1	-1.1245	2.2386e-14	3.47534e-13
YLR182W	SWI6	-1.40165	2.165e-14	3.36897e-13
YLR183C	TOS4	-2.30914	4.36994e-09	3.76212e-08
YLR186W	EMG1	1.36681	8.67386e-08	6.03348e-07
YLR187W	SKG3	0.70646	0.00024832	0.000900007
YLR194C	YLR194C	5.28237	1.04208e-26	4.6362e-25
YLR195C	NMT1	0.429994	0.0147349	0.0346621
YLR196W	PWP1	1.65166	2.5119e-08	1.92207e-07
YLR201C	COQ9	-0.612258	0.0005088	0.00174127
YLR205C	HMX1	-1.03726	3.26137e-06	1.71041e-05
YLR206W	ENT2	-1.24026	1.15085e-14	1.8562e-13
YLR209C	PNP1	-0.912772	0.000414932	0.00144236
YLR213C	CRR1	0.874957	0.0222534	0.0496191
YLR215C	CDC123	0.878237	0.00101576	0.00322948
YLR221C	RSA3	1.14105	1.63629e-06	9.09552e-06
YLR222C	UTP13	1.7688	6.65253e-09	5.56111e-08
YLR223C	IFH1	1.92006	7.32015e-10	7.10473e-09
YLR224W	YLR224W	0.439576	0.00289269	0.00822282
YLR225C	YLR225C	0.736771	2.20096e-06	1.19201e-05
YLR226W	BUR2	1.78809	8.4358e-14	1.24824e-12
YLR227C	ADY4	-1.03036	2.38588e-05	0.000105651
YLR227W-B	YLR227W-B	-0.743255	1.82083e-09	1.6741e-08
YLR229C	CDC42	-0.543173	6.69485e-05	0.000275311
YLR234W	TOP3	2.24244	1.13409e-06	6.509e-06
YLR237W	THI7	2.21961	3.0893e-22	1.01886e-20
YLR238W	FAR10	-0.540875	0.0010538	0.0033408
YLR241W	CSC1	-0.545786	0.0003447	0.00121608
YLR243W	GPN3	0.757683	0.00746571	0.0191971
YLR244C	MAP1	0.838889	1.02599e-05	4.88596e-05
YLR245C	CDD1	0.655436	0.0169736	0.0392048
YLR247C	IRC20	0.77121	0.000387636	0.00135387
YLR249W	YEF3	1.98695	3.62169e-09	3.17568e-08
YLR250W	SSP120	-0.978433	2.71341e-11	3.12277e-10
YLR251W	SYM1	-1.62254	8.79582e-18	2.03162e-16
YLR252W	YLR252W	-2.56869	1.9418e-29	1.0216e-27
YLR256W	HAP1	0.48237	0.00289727	0.00823232
YLR256W-A	YLR256W-A	-1.02276	0.0117975	0.0285589
YLR258W	GSY2	-3.49647	2.94611e-43	3.00458e-41
YLR261C	VPS63	-0.846134	0.00927563	0.0231768
YLR265C	NEJ1	-1.08646	7.69836e-10	7.46089e-09
YLR266C	PDR8	-1.09758	7.43782e-19	1.86766e-17
YLR267W	BOP2	-2.27757	7.47155e-32	4.26973e-30
YLR268W	SEC22	-1.85978	1.80723e-25	7.34978e-24
YLR270W	DCS1	-1.49321	4.15555e-26	1.75459e-24
YLR272C	YCS4	-1.20325	2.03338e-07	1.33856e-06
YLR276C	DBP9	0.766092	0.00877269	0.0220531
YLR278C	YLR278C	1.01473	7.99817e-06	3.89279e-05
YLR281C	YLR281C	0.577158	0.0138763	0.0329463
YLR283W	YLR283W	-0.455149	0.00428126	0.0116161
YLR284C	ECI1	-1.88741	2.90407e-20	7.95499e-19
YLR287C	YLR287C	1.15998	2.51385e-08	1.92207e-07
YLR290C	YLR290C	-1.19627	7.63335e-18	1.77549e-16
YLR293C	GSP1	0.724597	0.00321723	0.00903688
YLR294C	YLR294C	0.887549	0.0010834	0.00342645
YLR295C	ATP14	1.18016	4.42185e-10	4.40127e-09
YLR297W	YLR297W	2.55254	4.74475e-14	7.18104e-13
YLR300W	EXG1	0.511996	0.00653058	0.0170438
YLR305C	STT4	-0.855494	6.4988e-14	9.72473e-13
YLR306W	UBC12	-0.990172	7.48914e-05	0.000304387
YLR307C-A	YLR307C-A	7.28867	3.07341e-23	1.06668e-21
YLR312C	YLR312C	-0.544024	0.00347732	0.00970167
YLR314C	CDC3	-1.20103	6.33425e-18	1.48374e-16
YLR315W	NKP2	-0.973568	0.00405583	0.0110962
YLR317W	YLR317W	-0.805187	0.0139213	0.0330176
YLR318W	EST2	0.650804	0.00127975	0.0039698
YLR319C	BUD6	-0.33793	0.0214698	0.0481147
YLR323C	CWC24	1.30425	1.35865e-09	1.28664e-08
YLR326W	YLR326W	1.08717	9.27817e-05	0.000369399
YLR328W	NMA1	-0.727906	5.4563e-06	2.74847e-05
YLR332W	MID2	-0.509336	0.000818291	0.00265904
YLR336C	SGD1	1.70164	6.59847e-13	8.92678e-12
YLR338W	OPI9	2.93453	4.58543e-09	3.93741e-08
YLR339C	YLR339C	1.62294	0.00340936	0.00953212
YLR340W	RPP0	-0.786185	0.000853018	0.00276511
YLR343W	GAS2	-0.896193	0.00551297	0.0146299
YLR345W	YLR345W	-0.99539	3.48861e-07	2.20458e-06
YLR346C	YLR346C	2.00196	1.32262e-06	7.5194e-06
YLR347C	KAP95	0.463551	0.0108758	0.0266625
YLR348C	DIC1	-2.95261	5.61812e-51	7.75886e-49
YLR349W	YLR349W	-3.36585	9.75907e-13	1.2887e-11
YLR351C	NIT3	-0.662703	5.35417e-07	3.26521e-06
YLR352W	YLR352W	-0.55734	0.000480782	0.00165135
YLR353W	BUD8	-0.691594	0.00202548	0.00599683
YLR354C	TAL1	-1.05805	1.41807e-16	2.84e-15
YLR356W	ATG33	-0.602179	0.00366696	0.0101666
YLR357W	RSC2	0.431505	0.00795156	0.0202734
YLR360W	VPS38	-1.03458	7.1027e-10	6.91392e-09
YLR363W-A	YLR363W-A	1.88127	2.05982e-05	9.20117e-05
YLR367W	RPS22B	-1.61295	2.11123e-15	3.6637e-14
YLR369W	SSQ1	0.341308	0.017072	0.0394047
YLR373C	VID22	1.29241	3.92862e-11	4.39171e-10
YLR375W	STP3	0.923723	5.92262e-16	1.09362e-14
YLR377C	FBP1	2.83687	1.44072e-39	1.25665e-37
YLR378C	SEC61	-0.52275	4.34611e-05	0.000185037
YLR380W	CSR1	0.809305	2.31156e-05	0.000102703
YLR384C	IKI3	0.518761	4.96246e-05	0.000208864
YLR386W	VAC14	-0.77794	2.45367e-07	1.59308e-06
YLR387C	REH1	0.433028	0.00357206	0.00993734
YLR389C	STE23	-0.451127	0.0156489	0.0366173
YLR390W	ECM19	-0.956448	0.000420469	0.00145931
YLR393W	ATP10	0.758116	0.00425053	0.0115526
YLR395C	COX8	1.86617	4.61216e-16	8.6858e-15
YLR396C	VPS33	0.389144	0.0134345	0.032035
YLR397C	AFG2	1.03978	1.64197e-10	1.71142e-09
YLR399C	BDF1	1.05322	8.64043e-13	1.15015e-11
[truncated: 977 more rows]

## Sheet: MUT.v.REF_gluc_met
KEGG	Metabolite	m/z similarity	l2fc	p
C00255	(-)-Riboflavin	0.99	0.603872	0.0205692
C00575	3',5'-Cyclic AMP	1	2.94488	0.0421202
C00152	Asparagine	0.98	1.17448	0.0827598
C00025	Glutamic acid	0.97	0.865112	0.0197962
C00386	L-Carnosine	0.85	0.427712	0.0964871
C00074	Phosphoenolpyruvic acid	0.93	-0.0804647	0.0774267

## Sheet: MUT.v.REF_etoh_met
KEGG	Metabolite	m/z similarity	l2fc	p
C00255	(-)-Riboflavin	0.99	0.414017	0.00710793
C00152	Asparagine	0.98	0.773195	0.0849291
C00049	Aspartic acid	1	-0.742834	0.0902339
C00307	Cytidine 5'-diphosphocholine	1	1.5398	0.0245874
C00025	Glutamic acid	0.97	1.73762	0.00841982
C00242	Guanine	0.94	-0.434946	0.089263
C00003	NAD+	0.81	2.81903	0.0243258
C00004	NADH	0.89	2.82048	0.000190612
C00006	NADP+	1	3.95918	0.0386787
C00346	O-Phosphoethanolamine	1.00	-3.55874	0.00110086
C00079	Phenylalanine	0.86	-1.06187	0.0569342
C05122	Taurocholate	0.99	1.362	0.0776769
C00078	Tryptophan	1.00	1.47532	0.056219

## Sheet: etoh.v.gluc_REF_met
KEGG	Metabolite	m/z similarity	l2fc	p
C00255	(-)-Riboflavin	0.99	1.05602	0.00193376
C00575	3',5'-Cyclic AMP	1	4.57066	0.00191162
C00152	Asparagine	0.98	2.84042	0.00936834
C00049	Aspartic acid	1	1.09461	0.0423657
C00120	Biotin	1	1.34491	0.0468653
C00097	Cysteine	1	5.39449	0.0385403
C00307	Cytidine 5'-diphosphocholine	1	-1.00613	0.0835236
C00864	D-(+)-Pantothenic acid	0.92	2.07682	0.00644955
C00387	Guanosine	0.99	3.48985	0.000228716
C00082	L-Tyrosine	0.92	3.87348	0.0760551
C01005	O-Phospho-L-serine	0.61	-0.330338	0.0118868
C00021	S-Adenosyl-L-homocysteine	0.98	0.443421	0.0170704
C00794	Sorbitol	0.89	0.862852	0.00272904
C00042	Succinic acid	1.00	1.04235	0.0815183
C05122	Taurocholate	0.99	-2.05393	0.00435796
C00178	Thymine	1	2.00855	0.0211578

## Sheet: etoh.v.gluc_MUT_met
KEGG	Metabolite	m/z similarity	l2fc	p
C00255	(-)-Riboflavin	0.99	0.866163	0.00058006
C00152	Asparagine	0.98	2.43913	0.00606376
C00120	Biotin	1	1.23016	0.0243782
C00417	cis-Aconitic acid	0.96	1.3606	0.0906298
C00097	Cysteine	1	3.46261	0.014177
C01419	Cysteinylglycine	1	0.835377	0.0675631
C00864	D-(+)-Pantothenic acid	0.92	0.405148	0.0741436
C00025	Glutamic acid	0.97	0.582775	0.0222111
C00956	L-2-Aminoadipic acid	1	1.88465	0.0331294
C01879	L-5-Oxoproline	0.83	0.569317	0.0524065
C00082	L-Tyrosine	0.92	3.93222	0.0426286
C00073	Methionine	0.96	5.21002	0.035628
C00003	NAD+	0.81	1.20241	0.0868006
C00004	NADH	0.89	1.23012	0.0189355
C00006	NADP+	1	2.78819	0.0483067
C01005	O-Phospho-L-serine	0.61	-0.42916	0.0102252
C00021	S-Adenosyl-L-homocysteine	0.98	0.96229	0.0422862
C00093	sn-Glycerol 3-phosphate	0.92	0.851819	0.0354585
C00794	Sorbitol	0.89	0.880448	0.00485537
