# Supplementary material for: Investigating uncharacterised genes in Saccharomyces cerevisiae using robot scientists
Source: Sci Rep. 2026 Mar 31;16:10999. doi: 10.1038/s41598-026-46236-z (PMC13043775; doi:10.1038/s41598-026-46236-z)
Supplement: Supplementary file 3 — Supplementary Information 3. [file 41598_2026_46236_MOESM3_ESM.xlsx]

## Sheet: Description
Description	Tables with the results of topological enrichment methods during exploratory analysis. The significance cut-off for genes/metabolites which were used as input in the enrichment analyses was FDR < 0.05 for transcriptomics and p < 0.1 for metabolomics.
Table	Description
Glucose_phase_pathfindR	Topological enrichment of transcriptomic data using pathfindR, mutant v. reference strain during glucose phase
Ethanol_phase_pathfindR	Topological enrichment of transcriptomic data using pathfindR, mutant v. reference strain during ethanol phase
Glucose_phase_FELLA	Topological enrichment of metabolomic data using FELLA, mutant v. reference strain during glucose phase
Ethanol_phase_FELLA	Topological enrichment of metabolomic data using FELLA, mutant v. reference strain during ethanol phase

## Sheet: Glucose_phase_pathfindR
KEGG Pathway ID	Pathway name	Fold enrichment	Occurence	Support	lowest_p	highest_p	Up_regulated	Down_regulated
sce01200	Carbon metabolism	31.6908	10	0.0563492	1.3614e-15	4.64409e-10		ACS1, CIT2, KGD2, CTA1, ICL1, PYC1, KGD1, MDH1, SDH1, IDP2, FBP1, CIT1, FUM1
sce03008	Ribosome biogenesis in eukaryotes	41.4999	10	0.16526	1.53197e-15	1.55256e-10	NOP1, NHP2, UTP6, SNU13, UTP22, UTP18, DIP2, EMG1, UTP15, IMP4, RCL1, NOP58, BMS1
sce00020	Citrate cycle (TCA cycle)	63.5099	10	0.0823308	4.91052e-13	4.47554e-11		CIT2, KGD2, PYC1, KGD1, MDH1, SDH1, IDP2, CIT1, FUM1
sce03010	Ribosome	29.97	10	0.145105	1.09549e-11	2.25357e-08	RPL23A, RPL32, RPL35B, RPL12B, RPS24A, RPL29, RPL17B, RPL39, RPS22A, RPS27A, RPL40B, RPL37A, RPL38, RPS22B, RPL6B, RPL36A, RPL18B, RPL21B, RPS9A
sce00190	Oxidative phosphorylation	26.8153	10	0.0674242	3.2756e-07	4.01084e-05		COR1, ATP1, COX15, COX4, CYC1, ATP2, SDH1, CYT1, QCR2
sce00630	Glyoxylate and dicarboxylate metabolism	53.6306	10	0.0548872	8.84488e-07	0.000367437		ACS1, CIT2, CTA1, ICL1, MDH1, CIT1
sce01230	Biosynthesis of amino acids	11.3304	10	0.0274436	1.34756e-05	0.00208995	CYS3, THR1	CIT2, PYC1, IDP2, CIT1
sce01210	2-Oxocarboxylic acid metabolism	23.1166	10	0.0548872	1.68499e-05	0.00151601		CIT2, KGD2, KGD1, IDP2, CIT1
sce00620	Pyruvate metabolism	17.3002	10	0.0274436	2.00028e-05	0.00201384		ACS1, PYC1, MDH1, FUM1
sce00710	Carbon fixation by Calvin cycle	22.3461	8	0.0285714	0.000710208	0.0344953		MDH1, FBP1
sce00785	Lipoic acid metabolism	38.3076	9	0.0285714	0.00595844	0.0110579		KGD2, KGD1
sce04146	Peroxisome	29.7948	9	0.0263158	0.0104557	0.0104557		YAT1, CTA1, SOD2, IDP2, CAT2, PXA1
sce03020	RNA polymerase	20.6271	10	0.0274436	0.0129454	0.0176785	RPA12, RPA49
sce00680	Methane metabolism	20.6271	8	0.0274436	0.0208672	0.0407065		ACS1, FBP1
sce04113	Meiosis - yeast	13.2188	4	0.0256494	0.0225948	0.0453035	RAD9, HXT3, SPS1, HXT1	HXT5, SIC1, REC8
sce04139	Mitophagy - yeast	21.17	8	0.0285714	0.0282413	0.0385331		ATG8, DNM1, SLG1
sce00260	Glycine, serine and threonine metabolism	15.7737	1	0.025641	0.0381728	0.0381728	CYS3, THR1
sce00520	Amino sugar and nucleotide sugar metabolism	16.7596	2	0.0294372	0.0490288	0.0490288	PGA3	GFA1
sce00250	Alanine, aspartate and glutamate metabolism	16.7596	2	0.0294372	0.0490288	0.0490288		GDH2, GFA1

## Sheet: Ethanol_phase_pathfindR
Did not find any enriched terms!

## Sheet: Glucose_phase_FELLA
KEGG ID	Type	Name	p
sce00250	pathway	Alanine, aspartate and glutamate metabolism -...	0.00770701
sce00340	pathway	Histidine metabolism - Saccharomyces cerevisi...	0.00260569
sce00410	pathway	beta-Alanine metabolism - Saccharomyces cerev...	3.7438e-05
sce00740	pathway	Riboflavin metabolism - Saccharomyces cerevis...	1.35393e-05
sce03013	pathway	Nucleocytoplasmic transport - Saccharomyces c...	1e-06
sce03015	pathway	mRNA surveillance pathway - Saccharomyces cer...	0.000346828
sce03410	pathway	Base excision repair - Saccharomyces cerevisi...	0.00311233
sce03420	pathway	Nucleotide excision repair - Saccharomyces ce...	0.00230112
sce04081	pathway	Hormone signaling - Saccharomyces cerevisiae ...	1e-06
sce04082	pathway	Neuroactive ligand signaling - Saccharomyces ...	1e-06
sce04111	pathway	Cell cycle - yeast - Saccharomyces cerevisiae...	1e-06
sce04113	pathway	Meiosis - yeast - Saccharomyces cerevisiae (b...	1e-06
sce04120	pathway	Ubiquitin mediated proteolysis - Saccharomyce...	0.00247411
sce04213	pathway	Longevity regulating pathway - multiple speci...	2.27117e-05
sce04392	pathway	Hippo signaling pathway - multiple species - ...	0.000621628
sce04620	pathway	Toll-like receptor signaling pathway - Saccha...	0.00724966
M00125	module	Riboflavin biosynthesis, plants and bacteria,...	0.000234848
M00911	module	Riboflavin biosynthesis, fungi, GTP => ribofl...	0.000307546
2.1.1.22	enzyme	carnosine N-methyltransferase	1e-06
2.1.1.320	enzyme	type II protein arginine methyltransferase	1e-06
2.3.2.32	enzyme	cullin-RING-type E3 NEDD8 transferase	1e-06
2.3.2.34	enzyme	E2 NEDD8-conjugating enzyme	0.00247411
2.5.1.78	enzyme	6,7-dimethyl-8-ribityllumazine synthase	0.0299578
2.5.1.9	enzyme	riboflavin synthase	1e-06
2.6.1.19	enzyme	4-aminobutyrate---2-oxoglutarate transaminase	0.0286428
2.7.1.26	enzyme	riboflavin kinase	1e-06
2.7.1.40	enzyme	pyruvate kinase	0.000113221
2.7.11.1	enzyme	non-specific serine/threonine protein kinase	0.000621628
2.7.11.11	enzyme	cAMP-dependent protein kinase	2.05184e-06
2.7.11.21	enzyme	polo kinase	0.000419415
2.7.11.22	enzyme	cyclin-dependent kinase	0.000532336
2.7.11.24	enzyme	mitogen-activated protein kinase	0.00724966
2.7.11.36	enzyme	MASTL-subfamily protein kinase	1e-06
2.7.12.1	enzyme	dual-specificity kinase	0.00273808
2.7.7.2	enzyme	FAD synthase	0.00125114
3.1.11.2	enzyme	exodeoxyribonuclease III	1e-06
3.1.3.16	enzyme	protein-serine/threonine phosphatase	0.00841086
3.1.3.2	enzyme	acid phosphatase	2.35658e-06
3.1.3.48	enzyme	protein-tyrosine-phosphatase	1e-06
3.1.4.17	enzyme	3',5'-cyclic-nucleotide phosphodiesterase	1e-06
3.2.2.21	enzyme	DNA-3-methyladenine glycosylase II	0.00311233
3.2.2.27	enzyme	uracil-DNA glycosylase	0.00311233
3.4.22.49	enzyme	separase	1e-06
3.5.1.1	enzyme	asparaginase	1e-06
3.5.1.98	enzyme	histone deacetylase	0.0150299
3.5.4.25	enzyme	GTP cyclohydrolase II	0.00522061
3.6.1.70	enzyme	guanosine-5'-diphospho-5'-[DNA] diphosphatase	0.00311233
3.6.1.71	enzyme	adenosine-5'-diphospho-5'-[DNA] diphosphatase	0.00311233
3.6.1.72	enzyme	DNA-3'-diphospho-5'-guanosine diphosphatase	0.00311233
4.1.1.49	enzyme	phosphoenolpyruvate carboxykinase (ATP)	3.40965e-06
4.2.1.11	enzyme	phosphopyruvate hydratase	0.0180698
4.2.99.18	enzyme	DNA-(apurinic or apyrimidinic site) lyase	0.00311233
4.6.1.1	enzyme	adenylate cyclase	1e-06
5.4.99.28	enzyme	tRNA pseudouridine32 synthase	0.000307546
5.6.2.3	enzyme	DNA 5'-3' helicase	1e-06
5.6.2.5	enzyme	RNA 5'-3' helicase	1e-06
5.6.2.7	enzyme	DEAD-box RNA helicase	0.00094643
6.1.1.22	enzyme	asparagine---tRNA ligase	1e-06
6.2.1.45	enzyme	E1 ubiquitin-activating enzyme	0.00247411
6.2.1.64	enzyme	E1 NEDD8-activating enzyme	0.00247411
6.3.5.4	enzyme	asparagine synthase (glutamine-hydrolysing)	1e-06
R00066	reaction	6,7-dimethyl-8-(1-D-ribityl)lumazine:6,7-dime...	1e-06
R00089	reaction	ATP diphosphate-lyase (cyclizing	1e-06
R00160	reaction	FAD nucleotidohydrolase	0.0315962
R00161	reaction	ATP:FMN adenylyltransferase	0.00833633
R00191	reaction	adenosine 3',5'-phosphate 5'-nucleotidohydrol...	1e-06
R00199	reaction	ATP:pyruvate,water phosphotransferase	1e-06
R00200	reaction	ATP:pyruvate 2-O-phosphotransferase	1e-06
R00206	reaction	ATP:pyruvate,phosphate phosphotransferase	1e-06
R00253	reaction	L-glutamate:ammonia ligase (ADP-forming)	0.0102133
R00256	reaction	L-glutamine amidohydrolase	0.00389809
R00258	reaction	L-alanine:2-oxoglutarate aminotransferase	0.0455568
R00341	reaction	ATP:oxaloacetate carboxy-lyase (transphosphor...	1e-06
R00345	reaction	phosphate:oxaloacetate carboxy-lyase (adding ...	1e-06
R00346	reaction	diphosphate:oxaloacetate carboxy-lyase (trans...	1e-06
R00355	reaction	L-aspartate:2-oxoglutarate aminotransferase	0.000882848
R00431	reaction	GTP:oxaloacetate carboxy-lyase (adding GTP;ph...	1e-06
R00434	reaction	GTP diphosphate-lyase (cyclizing	0.0139749
R00483	reaction	L-aspartate:ammonia ligase (AMP-forming)	1e-06
R00485	reaction	L-asparagine amidohydrolase	1e-06
R00489	reaction	L-aspartate 1-carboxy-lyase (beta-alanine-for...	0.000953266
R00548	reaction	riboflavin-5-phosphate phosphohydrolase	1e-06
R00549	reaction	ATP:riboflavin 5'-phosphotransferase	1e-06
R00550	reaction	D-glucose-1-phosphate:riboflavin 5'-phosphotr...	1e-06
R00578	reaction	L-aspartate:L-glutamine amido-ligase (AMP-for...	1e-06
R00658	reaction	2-phospho-D-glycerate hydro-lyase (phosphoeno...	0.000137686
R00660	reaction	phosphoenolpyruvate:UDP-N-acetyl-D-glucosamin...	0.00301971
R00661	reaction	phosphoenolpyruvate 2,3-phosphonomutase	1.42608e-05
R00726	reaction	ITP:oxaloacetate carboxy-lyase (adding ITP	1.74818e-05
R00907	reaction	L-alanine:3-oxopropanoate aminotransferase	0.0462184
R00908	reaction	beta-alanine:2-oxoglutarate aminotransferase	0.000351043
R01012	reaction	phosphoenolpyruvate:glycerone phosphotransfer...	1e-06
R01138	reaction	dATP:pyruvate 2-O-phosphotransferase	0.00038612
R01164	reaction	L-histidine:beta-alanine ligase (ADP-forming)	1e-06
R01166	reaction	Nalpha-(beta-alanyl)-L-histidine hydrolase	1e-06
R01234	reaction	guanosine 3',5'-cyclic phosphate 5'-nucleotid...	0.00504043
R01267	reaction	L-asparagine hydro-lyase (3-cyanoalanine-form...	1e-06
R01346	reaction	L-asparagine:2-oxo-acid aminotransferase	1e-06
R01732	reaction	riboflavin hydrolase	4.254e-05
R01804	reaction	phosphoenolpyruvate:N-acetyl-D-mannosamine C-...	0.000696657
R01826	reaction	phosphoenolpyruvate:D-erythrose-4-phosphate C...	0.0359274
R01858	reaction	dGTP:pyruvate 2-O-phosphotransferase	0.000402484
R02144	reaction	S-adenosyl-L-methionine:carnosine N-methyltra...	1e-06
R02320	reaction	NTP:pyruvate O2-phosphotransferase	0.00303218
R03286	reaction	N(pi)-methyl-L-histidine:beta-alanine ligase ...	0.00752941
R03288	reaction	beta-alanyl-N(pi)-methyl-L-histidine hydrolas...	0.00880581
R03648	reaction	L-asparagine:tRNA(Asn) ligase (AMP-forming)	1e-06
R05707	reaction	reduced-riboflavin:NADP+ oxidoreductase	1e-06
R07476	reaction	(2R)-O-phospho-3-sulfolactate sulfo-lyase	0.0219118
R08574	reaction	CTP:riboflavin 5'-phosphotransferase	1e-06
R09750	reaction	reduced-riboflavin:NAD+ oxidoreductase	1e-06
R11439	reaction	phosphoenolpyruvate:D-mannose-6-phosphate 1-(...	0.0372922
R12646	reaction	GTP:phosphoenolpyruvate guanylyltransferase	0.0240895
C00025	compound	L-Glutamate	1e-06
C00049	compound	L-Aspartate	0.01773
C00061	compound	FMN	0.00463919
C00074	compound	Phosphoenolpyruvate	1e-06
C00099	compound	beta-Alanine	0.000199093
C00135	compound	L-Histidine	0.00685676
C00152	compound	L-Asparagine	1e-06
C00255	compound	Riboflavin	1e-06
C00386	compound	Carnosine	1e-06
C00575	compound	3',5'-Cyclic AMP	1e-06
C01262	compound	beta-Alanyl-N(pi)-methyl-L-histidine	0.0040128

## Sheet: Ethanol_phase_FELLA
KEGG ID	Type	Name	p
sce00250	pathway	Alanine, aspartate and glutamate metabolism -...	1e-06
sce00430	pathway	Taurine and hypotaurine metabolism - Saccharo...	1.05731e-05
sce00564	pathway	Glycerophospholipid metabolism - Saccharomyce...	0.0356505
sce00565	pathway	Ether lipid metabolism - Saccharomyces cerevi...	0.0105975
sce00740	pathway	Riboflavin metabolism - Saccharomyces cerevis...	0.00131093
sce01232	pathway	Nucleotide metabolism - Saccharomyces cerevis...	0.0134146
M00024	module	Phenylalanine biosynthesis, chorismate => phe...	0.0291723
M00090	module	Phosphatidylcholine (PC) biosynthesis, cholin...	1e-06
M00092	module	Phosphatidylethanolamine (PE) biosynthesis, e...	3.09873e-06
M00100	module	Sphingosine degradation	0.00165139
M00115	module	NAD biosynthesis, aspartate => quinolinate =>...	0.0489507
M00125	module	Riboflavin biosynthesis, plants and bacteria,...	0.00409598
M00910	module	Phenylalanine biosynthesis, chorismate => aro...	0.0149163
M00911	module	Riboflavin biosynthesis, fungi, GTP => ribofl...	0.00453092
M00958	module	Adenine ribonucleotide degradation, AMP => Ur...	0.00289696
M00959	module	Guanine ribonucleotide degradation, GMP => Ur...	1e-06
1.4.1.14	enzyme	glutamate synthase (NADH)	0.00126178
1.4.1.2	enzyme	glutamate dehydrogenase	0.00223271
1.4.1.4	enzyme	glutamate dehydrogenase (NADP+)	0.010763
2.1.3.2	enzyme	aspartate carbamoyltransferase	0.0289724
2.4.2.1	enzyme	purine-nucleoside phosphorylase	1e-06
2.4.2.8	enzyme	hypoxanthine phosphoribosyltransferase	1e-06
2.5.1.9	enzyme	riboflavin synthase	0.000140084
2.6.1.1	enzyme	aspartate transaminase	0.0202493
2.6.1.2	enzyme	alanine transaminase	0.00762838
2.6.1.28	enzyme	tryptophan---phenylpyruvate transaminase	1e-06
2.6.1.5	enzyme	tyrosine transaminase	0.0233458
2.6.1.57	enzyme	aromatic-amino-acid transaminase	0.00362623
2.6.1.58	enzyme	phenylalanine(histidine) transaminase	7.76484e-05
2.7.1.26	enzyme	riboflavin kinase	1e-06
2.7.1.32	enzyme	choline kinase	0.000140149
2.7.1.82	enzyme	ethanolamine kinase	1e-06
2.7.1.91	enzyme	sphingosine kinase	0.0274501
2.7.7.14	enzyme	ethanolamine-phosphate cytidylyltransferase	0.000117541
2.7.7.15	enzyme	choline-phosphate cytidylyltransferase	0.000624985
2.7.7.2	enzyme	FAD synthase	0.00624721
2.7.8.1	enzyme	ethanolaminephosphotransferase	0.0279096
2.7.8.2	enzyme	diacylglycerol cholinephosphotransferase	1e-06
3.1.3.2	enzyme	acid phosphatase	0.00416978
3.5.1.1	enzyme	asparaginase	1e-06
3.5.4.25	enzyme	GTP cyclohydrolase II	0.0151566
3.5.4.3	enzyme	guanine deaminase	1e-06
4.1.1.15	enzyme	glutamate decarboxylase	0.00221278
4.1.2.27	enzyme	sphinganine-1-phosphate aldolase	0.00107835
4.2.1.20	enzyme	tryptophan synthase	0.016806
4.2.1.51	enzyme	prephenate dehydratase	0.000158166
5.4.99.28	enzyme	tRNA pseudouridine32 synthase	0.00453092
6.1.1.22	enzyme	asparagine---tRNA ligase	1e-06
6.3.1.2	enzyme	glutamine synthetase	0.00953012
6.3.4.2	enzyme	CTP synthase (glutamine hydrolysing)	0.00727387
6.3.4.4	enzyme	adenylosuccinate synthase	0.0420413
6.3.5.2	enzyme	GMP synthase (glutamine-hydrolysing)	0.0422407
6.3.5.4	enzyme	asparagine synthase (glutamine-hydrolysing)	1e-06
R00066	reaction	6,7-dimethyl-8-(1-D-ribityl)lumazine:6,7-dime...	7.46986e-05
R00093	reaction	L-glutamate:NAD+ oxidoreductase (transaminati...	0.000495446
R00104	reaction	ATP:NAD+ 2'-phosphotransferase	0.0451826
R00114	reaction	L-glutamate:NADP+ oxidoreductase (transaminat...	0.00712917
R00160	reaction	FAD nucleotidohydrolase	0.031801
R00161	reaction	ATP:FMN adenylyltransferase	0.0175552
R00243	reaction	L-glutamate:NAD+ oxidoreductase (deaminating)	0.000248151
R00248	reaction	L-glutamate:NADP+ oxidoreductase (deaminating...	0.00558993
R00253	reaction	L-glutamate:ammonia ligase (ADP-forming)	0.00119167
R00256	reaction	L-glutamine amidohydrolase	0.000434874
R00258	reaction	L-alanine:2-oxoglutarate aminotransferase	0.00267782
R00261	reaction	L-glutamate 1-carboxy-lyase (4-aminobutanoate...	0.0259187
R00355	reaction	L-aspartate:2-oxoglutarate aminotransferase	1e-06
R00357	reaction	L-aspartic acid:oxygen oxidoreductase (deamin...	1e-06
R00372	reaction	glycine:2-oxoglutarate aminotransferase	0.032645
R00373	reaction	glycine:oxaloacetate aminotransferase	1e-06
R00396	reaction	L-alanine:NAD+ oxidoreductase (deaminating)	0.0158746
R00397	reaction	L-aspartate 4-carboxy-lyase (L-alanine-formin...	1e-06
R00400	reaction	L-alanine:oxaloacetate aminotransferase	1e-06
R00481	reaction	L-aspartate:oxygen oxidoreductase	0.000407988
R00483	reaction	L-aspartate:ammonia ligase (AMP-forming)	1e-06
R00484	reaction	N-carbamoyl-L-aspartate amidohydrolase	0.0121353
R00485	reaction	L-asparagine amidohydrolase	1e-06
R00486	reaction	3-cyano-L-alanine aminohydrolase	3.01383e-05
R00487	reaction	acetyl-CoA:L-aspartate N-acetyltransferase	0.00143944
R00488	reaction	N-acetyl-L-aspartate amidohydrolase	0.0014827
R00489	reaction	L-aspartate 1-carboxy-lyase (beta-alanine-for...	1e-06
R00490	reaction	L-aspartate ammonia-lyase (fumarate-forming)	1e-06
R00491	reaction	aspartate racemase	0.0141407
R00512	reaction	ATP:CMP phosphotransferase	0.0134579
R00514	reaction	CDP phosphohydrolase	0.0130216
R00515	reaction	CTP diphosphohydrolase (diphosphate-forming)	0.00322349
R00548	reaction	riboflavin-5-phosphate phosphohydrolase	1e-06
R00549	reaction	ATP:riboflavin 5'-phosphotransferase	1e-06
R00550	reaction	D-glucose-1-phosphate:riboflavin 5'-phosphotr...	1e-06
R00573	reaction	UTP:L-glutamine amido-ligase (ADP-forming)	0.0140115
R00578	reaction	L-aspartate:L-glutamine amido-ligase (AMP-for...	1e-06
R00673	reaction	L-tryptophan indole-lyase (deaminating	1e-06
R00674	reaction	L-serine hydro-lyase (adding indole	1.55233e-06
R00677	reaction	L-tryptophan:oxygen oxidoreductase (deaminati...	1e-06
R00678	reaction	L-tryptophan:oxygen 2,3-oxidoreductase (decyc...	0.00982687
R00679	reaction	L-tryptophan:oxygen 2-oxidoreductase (decarbo...	0.00716745
R00684	reaction	L-tryptophan:2-oxoglutarate aminotransferase	1e-06
R00685	reaction	L-tryptophan decarboxy-lyase	1e-06
R00686	reaction	L-phenylalanine racemase (ATP-hydrolysing)	0.000297724
R00688	reaction	L-phenylalanine:NAD+ oxidoreductase (deaminat...	1e-06
R00689	reaction	L-phenylalanine:oxygen oxidoreductase (deamin...	1e-06
R00690	reaction	L-phenylalanine:oxygen 2-oxidoreductase (deca...	0.0022781
R00691	reaction	L-arogenate hydro-lyase (decarboxylating	4.11787e-06
R00692	reaction	L-phenylalanine:pyruvate aminotransferase	1e-06
R00694	reaction	L-phenylalanine:2-oxoglutarate aminotransfera...	1e-06
R00697	reaction	L-phenylalanine ammonia-lyase (trans-cinnamat...	1e-06
R00698	reaction	L-phenylalanine:oxygen oxidoreductase (decarb...	0.00214589
R00699	reaction	L-phenylalanine carboxy-lyase (phenylethylami...	0.00249988
R00734	reaction	L-tyrosine:2-oxoglutarate aminotransferase	0.0269026
R00748	reaction	ethanolamine-phosphate phosphate-lyase (deami...	1e-06
R01227	reaction	guanosine 5'-monophosphate phosphohydrolase	0.0074064
R01228	reaction	ATP:guanosine 5'-phosphotransferase	0.0126462
R01229	reaction	GMP:diphosphate 5-phospho-alpha-D-ribosyltran...	1e-06
R01267	reaction	L-asparagine hydro-lyase (3-cyanoalanine-form...	1e-06
R01321	reaction	CDP-choline:1,2-diacyl-sn-glycerol cholinepho...	1e-06
R01346	reaction	L-asparagine:2-oxo-acid aminotransferase	1e-06
R01397	reaction	carbamoyl-phosphate:L-aspartate carbamoyltran...	0.0167431
R01468	reaction	ATP:ethanolamine O-phosphotransferase	1e-06
R01561	reaction	adenosine:phosphate alpha-D-ribosyltransferas...	0.0463676
R01676	reaction	guanine aminohydrolase	1e-06
R01677	reaction	guanosine ribohydrolase	1e-06
R01682	reaction	3-sulfo-L-alanine carboxy-lyase (taurine-form...	0.00117575
R01684	reaction	taurine:2-oxoglutarate aminotransferase	2.25215e-06
R01685	reaction	taurine:ferricytochrome-c oxidoreductase (dea...	0.000253708
R01713	reaction	pyridoxamine:oxaloacetate aminotransferase	0.00123446
R01731	reaction	L-arogenate:2-oxoglutarate aminotransferase	0.000479812
R01732	reaction	riboflavin hydrolase	0.00355781
R01795	reaction	L-phenylalanine,tetrahydrobiopterin:oxygen ox...	3.47266e-06
R01814	reaction	L-tryptophan,tetrahydrobiopterin:oxygen oxido...	0.000914524
R01890	reaction	CTP:choline-phosphate cytidylyltransferase	1e-06
R01891	reaction	CDP-choline:N-acylsphingosine cholinephosphot...	1e-06
R01929	reaction	CDP-choline:sphingosine cholinephosphotransfe...	1e-06
R01969	reaction	deoxyguanosine:orthophosphate ribosyltransfer...	1e-06
R02037	reaction	S-adenosyl-L-methionine:ethanolamine-phosphat...	0.000356518
R02038	reaction	CTP:ethanolamine-phosphate cytidylyltransfera...	1e-06
R02052	reaction	phosphatidylethanolamine ethanolaminephosphoh...	1e-06
R02057	reaction	CDPethanolamine:1,2-diacylglycerol ethanolami...	0.0246326
R02142	reaction	XMP:pyrophosphate phosphoribosyltransferase	0.0443505
R02147	reaction	guanosine:phosphate alpha-D-ribosyltransferas...	1e-06
R02464	reaction	sphinganine-1-phosphate pamlmitaldehyde-lyase	3.98448e-05
R02722	reaction	L-serine hydro-lyase [adding 1-C-(indol-3-yl)...	0.00109109
R02794	reaction	cholate:CoA ligase (AMP-forming)	5.06973e-05
R02797	reaction	taurocholate amidohydrolase	1e-06
R02817	reaction	serine-phosphoethanolamine ethanolaminephosph...	8.38927e-05
R03110	reaction	CDPcholine:1-alkenyl-2-acylglycerol cholineph...	1e-06
R03648	reaction	L-asparagine:tRNA(Asn) ligase (AMP-forming)	1e-06
R03720	reaction	choloyl-CoA:glycine N-choloyltransferase	1e-06
R04321	reaction	CDP-choline:1-alkyl-2-acetylglycerol cholinep...	1e-06
R05652	reaction	taurine:pyruvate aminotransferase	4.29288e-05
R05707	reaction	reduced-riboflavin:NADP+ oxidoreductase	1e-06
R06516	reaction	sphingosine-1-phosphate palmitaldehyde-lyase ...	0.0147178
R06870	reaction	phosphoethanolamine phosphohydrolase	1e-06
R07211	reaction	L-phenylalanine,tetrahydrobiopterin:oxygen ox...	0.000524577
R07213	reaction	L-tryptophan,tetrahydrobiopterin:oxygen oxido...	0.00400582
R07296	reaction	choloyl-CoA hydrolase	5.8736e-05
R07380	reaction	lysoplasmalogen ethanolamine phosphohydrolase	0.0178073
R07381	reaction	plasmenylethanolamine ethanolamine phosphohyd...	1e-06
R07384	reaction	O-1-Alk-1-enyl-2-acyl-sn-glycero-3-phosphoeth...	0.0157192
R07389	reaction	1-Alkyl-2-acylglycerol + CDP-choline <=> 1-Ra...	1e-06
R07407	reaction	L-aspartate:NADP+ oxidoreductase (deaminating...	0.00027654
R07410	reaction	L-aspartate:NAD+ oxidoreductase (deaminating)	0.000130487
R08160	reaction	L-tryptophan,[reduced NADPH---hemoprotein red...	0.00094168
R08574	reaction	CTP:riboflavin 5'-phosphotransferase	1e-06
R08690	reaction	side chain-elongation	0.00335928
R09570	reaction	L-tryptophan:FADH2 oxidoreductase (7-halogena...	0.0183675
R09578	reaction	L-phenylalanine,NADPH:oxygen oxidoreductase (...	0.00196022
R09579	reaction	L-phenylalanine,NADPH:oxygen oxidoreductase (...	0.0379325
R09750	reaction	reduced-riboflavin:NAD+ oxidoreductase	1e-06
R09805	reaction	L-aspartate-4-semialdehyde:NAD+ oxidoreductas...	1e-06
R10180	reaction	L-tryptophan:pyruvate aminotransferase	1e-06
R10499	reaction	L-phenylalanine:2-oxo-acid aminotransferase	1e-06
R10661	reaction	L-Tryptophan + L-Proline + 2 ATP <=> Breviana...	0.0403719
R11119	reaction	L-Tryptophan + Oxygen <=> IPA imine + Hydroge...	0.0257407
R11918	reaction	L-phenylalanine carboxy-lyase (oxidative-deam...	1e-06
R12055	reaction	L-methionine:indole-3-pyruvic acid aminotrans...	1e-06
R12413	reaction	L-Tryptophan + L-Phenylalanine <=> Cyclo(L-Tr...	0.000278466
R12417	reaction	Anthranilate + L-Tryptophan + L-Alanine + 3 A...	0.0312876
R12436	reaction	L-Tryptophan + L-Histidine <=> Histidyltrypto...	0.0293677
R12957	reaction	L-Tryptophan <=> 3-(Aminomethyl)indole	0.0465959
R12959	reaction	Hypotaurine + NADPH + H+ + Oxygen <=> Taurine...	0.0451258
R13399	reaction	C22971 + H2O <=> C22963 + Ethanolamine phosph...	0.0120201
C00003	compound	NAD+	0.00376715
C00004	compound	NADH	0.00373738
C00025	compound	L-Glutamate	1e-06
C00049	compound	L-Aspartate	1e-06
C00055	compound	CMP	0.00057399
C00061	compound	FMN	0.0265648
C00078	compound	L-Tryptophan	1e-06
C00079	compound	L-Phenylalanine	1e-06
C00152	compound	L-Asparagine	1e-06
C00242	compound	Guanine	1e-06
C00245	compound	Taurine	1e-06
C00255	compound	Riboflavin	1e-06
C00307	compound	CDP-choline	1e-06
C00346	compound	Ethanolamine phosphate	1e-06
C00387	compound	Guanosine	0.0205007
C00695	compound	Cholic acid	0.000622266
C01794	compound	Choloyl-CoA	0.00102257
C05122	compound	Taurocholate	1e-06
